# Supplementary material for: Comparative transcriptomic and metabolomic analysis reveals mechanisms of selenium-regulated anthocyanin synthesis in waxy maize (Zea mays L.)
Source: Front Plant Sci. 2024 Oct 3;15:1466756. doi: 10.3389/fpls.2024.1466756 (PMC11484008; doi:10.3389/fpls.2024.1466756)
Supplement: Supplementary file 1 [file DataSheet1.zip › Table S1.xls]

## Sheet: Table S1
Table S1 Sequences of the primer pairs used for qRT-PCR
Gene ID	Forward primer	Reverse primer
Zm00001eb124630	GCTCGCCGTGGCCCGGGATGA	CAATACAAGCGCGTCGCCGTCTTC
Zm00001eb142500	GCCGGTCCGAAAACGGGCCAC	CTCATGCCCGAGATGGCGAGCC
Zm00001eb179590	GCTCGTCGCGTCCATCCAGGAG	GCCTCTTCATGCTCCCGCCGCCG
Zm00001eb366540	CCTCGCCGGCGGCGGCGGGGTTC	CAGGTTTGCTTCTGCCGGCC
Zm00001eb228320	CCGTCCTATAGCATCATGCAG	ATCAGAAGAAAGGCAGCGAGC
Zm00001eb307400	GCGCGCATGCACACAGCGGC	GGTTCAAGGCCACGCCGTTCTTGC
Zm00001eb077230	GCCCCTGCCCATCTGCTGAGG	TATGAAGCCTGCTTGAGAATACCG
Zm00001eb185240	CCGGCGAGGAGTGCAACAAG	CCGGCCATGCGCGGGCGGCAG
Zm00001eb240910	ACCGCCCGGCGTGGAGAAGC	GACTGGGTATGTAGGGTAAC
Zm00001eb247620	GGCAGAGCCGTGCCCTGCGG	CGATCGCAATCCATCACCGAGG
Actin	CCATCACTGCCACACAGAAAAC	AGGAACACGGAAGGACATACCAG
