# Supplementary material for: Comparative transcriptomic and metabolomic analysis reveals mechanisms of selenium-regulated anthocyanin synthesis in waxy maize (Zea mays L.)
Source: Front Plant Sci. 2024 Oct 3;15:1466756. doi: 10.3389/fpls.2024.1466756 (PMC11484008; doi:10.3389/fpls.2024.1466756)
Supplement: Supplementary file 1 [file DataSheet1.zip › Table S10.xlsx]

## Sheet: Table S10
Table S10 Differentially accumulated metabolites (DAMs) were detected in HN2025-Se vs. HN2025-CK
ID	Metabolite	Metab ID	Significant	Regulate	level	KEGG Compound ID	Mode	CAS ID	M/Z	Retention time	Adducts	Formula	Fragmentation Score	Theoretical Fragmentation Score	Library ID	KEGG Compound First Category	KEGG Compound Second Category	KEGG Pathway ID	KEGG Pathway First Category	KEGG Pathway Second Category	HMDB Superclass	HMDB Class	HMDB Subclass	KEGG Pathway Description	VIP_pred_OPLS-DA	VIP_PLS-DA	FC(y/x)	P_value	FDR
pos_5090	Homomethionine	metab_15480	yes	up	B(ii)	C17213	pos	25148-30-5	164.074	11.7436	M+H	C6H13NO2S	0	57.2	HMDB0030406	-	-	map01210;map01110;map00966	Metabolism;Metabolism;Metabolism	Global and overview maps;Global and overview maps;Biosynthesis of other secondary metabolites	Organic acids and derivatives	Carboxylic acids and derivatives	Amino acids, peptides, and analogues	2-Oxocarboxylic acid metabolism;Biosynthesis of secondary metabolites;Glucosinolate biosynthesis	1.0865	1.0863	1.0635	1.05e-10	1.03e-09
neg_1259	Ginsenoside F1	metab_20940	yes	up	B(i)	C20780	neg	53963-43-2	683.439	10.5538	M+Cl, M+FA-H	C36H62O9	77.3	0	HMDB0039555;MJDBOTE0001283	-	-	map01110;map00999	Metabolism;Metabolism	Global and overview maps;Biosynthesis of other secondary metabolites	Lipids and lipid-like molecules	Prenol lipids	Triterpenoids	Biosynthesis of secondary metabolites;Biosynthesis of various plant secondary metabolites	1.3221	1.3222	1.159	1.54e-09	1.01e-08
neg_3576	Cis-Melilotoside	metab_23222	yes	down	B(ii)	C05839	neg	2446-60-8	697.2	4.14753	2M+FA-H	C15H18O8	0	68.1	HMDB0060077	-	-	map01110;map00999	Metabolism;Metabolism	Global and overview maps;Biosynthesis of other secondary metabolites	Organic oxygen compounds	Organooxygen compounds	Carbohydrates and carbohydrate conjugates	Biosynthesis of secondary metabolites;Biosynthesis of various plant secondary metabolites	1.1144	1.1146	0.905	9.16e-08	3.45e-07
pos_9405	Coumarin	metab_9138	yes	up	B(ii)	C05851	pos	91-64-5	147.044	3.18313	M+H	C9H6O2	0	48.1	HMDB0001218	-	-	map01110;map00999	Metabolism;Metabolism	Global and overview maps;Biosynthesis of other secondary metabolites	Phenylpropanoids and polyketides	Coumarins and derivatives	Not Available	Biosynthesis of secondary metabolites;Biosynthesis of various plant secondary metabolites	1.0823	1.0822	1.086	1.17e-14	7.04e-13
neg_3454	3,7-Dimethylquercetin	metab_23100	yes	down	B(ii)	C01265	neg	2068-02-02	375.073	3.94085	M+FA-H	C17H14O7	0	57.9	HMDB0029263	-	-	map01110;map00944	Metabolism;Metabolism	Global and overview maps;Biosynthesis of other secondary metabolites	Phenylpropanoids and polyketides	Flavonoids	O-methylated flavonoids	Biosynthesis of secondary metabolites;Flavone and flavonol biosynthesis	1.1308	1.1306	0.8966	9.27e-13	2.14e-11
neg_9243	Kaempferol-3-O-Glucoside	metab_28756	yes	down	B(i)	C12249	neg	480-10-4	447.094	4.45787	M-H	C21H20O11	93	0	HMDB0037429;MJDBOTE0001313	-	-	map01110;map00944	Metabolism;Metabolism	Global and overview maps;Biosynthesis of other secondary metabolites	Phenylpropanoids and polyketides	Flavonoids	Flavonoid glycosides	Biosynthesis of secondary metabolites;Flavone and flavonol biosynthesis	1.0358	1.0357	0.935	1.04e-12	2.35e-11
pos_8671	Isopentenyl adenosine	metab_18907	yes	up	B(ii)	C16427	pos	7724-76-7	336.167	1.1646	M+H	C15H21N5O4	0	32.2	HMDB0304396	-	-	map01110;map00908	Metabolism;Metabolism	Global and overview maps;Metabolism of terpenoids and polyketides	Nucleosides, nucleotides, and analogues	Purine nucleosides	Not Available	Biosynthesis of secondary metabolites;Zeatin biosynthesis	1.4459	1.4458	1.1659	1.29e-15	1.26e-13
pos_9867	Cis-Zeatin O-glucoside	metab_9590	yes	up	B(ii)	C15546	pos	71866-93-8	382.171	2.36738	M+H	C16H23N5O6	0	71.4	HMDB0012203	-	-	map01110;map00908	Metabolism;Metabolism	Global and overview maps;Metabolism of terpenoids and polyketides	Lipids and lipid-like molecules	Fatty Acyls	Fatty acyl glycosides	Biosynthesis of secondary metabolites;Zeatin biosynthesis	1.3205	1.3207	1.1577	6.26e-12	1.01e-10
neg_10650	Geniposidic acid	metab_30133	yes	up	B(ii)	C11673	neg	27741-01-1	355.104	2.85693	M-H2O-H	C16H22O10	0	41.9	HMDB0034942;LMPR0102070043	-	-	map01110;map00902	Metabolism;Metabolism	Global and overview maps;Metabolism of terpenoids and polyketides	Lipids and lipid-like molecules	Prenol lipids	Terpene glycosides	Biosynthesis of secondary metabolites;Monoterpenoid biosynthesis	1.256	1.2559	1.1398	1.59e-12	3.34e-11
pos_1656	Pisatin	metab_1609	yes	down	B(ii)	C10516	pos	469-01-2	315.085	5.31037	M+H, M+Na	C17H14O6	0	52.2	HMDB0033732	-	-	map01110	Metabolism	Global and overview maps	Phenylpropanoids and polyketides	Isoflavonoids	Furanoisoflavonoids	Biosynthesis of secondary metabolites	2.1159	2.1159	0.6619	1.63e-13	5.31e-12
pos_3277	Pilocarpine	metab_13728	yes	up	B(ii)	C07474	pos	54-71-7;92-13-7	209.129	4.51652	M+H	C11H16N2O2	0	31.1	HMDB0015217;MJDBOTE0001565	-	-	map01110	Metabolism	Global and overview maps	Alkaloids and derivatives	Not Available	Not Available	Biosynthesis of secondary metabolites	1.5342	1.5342	1.2299	2.19e-10	1.91e-09
pos_1473	Melibiose	metab_11970	yes	up	B(ii)	C05402	pos	13299-20-2;585-99-9	365.106	4.41618	M+H-H2O, M+Na	C12H22O11	0	63.3	HMDB0259486;PW_C000033;HMDB0000048	Carbohydrates	Oligosaccharides	map01100;map02010;map00052	Metabolism;Environmental Information Processing;Metabolism	Global and overview maps;Membrane transport;Carbohydrate metabolism	Lipids and lipid-like molecules	Fatty Acyls	Fatty acyl glycosides	Metabolic pathways;ABC transporters;Galactose metabolism	1.3738	1.3739	1.1491	4.3e-10	3.38e-09
neg_3355	3-deoxy-D-manno-octulosonate 8-phosphate	metab_23002	yes	down	B(ii)	C04478	neg	-	299.02	3.73708	M-H2O-H	C8H15O11P	0	48.7	HMDB0304126	-	-	map01100;map01250	Metabolism;Metabolism	Global and overview maps;Global and overview maps	Organic oxygen compounds	Organooxygen compounds	Carbohydrates and carbohydrate conjugates	Metabolic pathways;Biosynthesis of nucleotide sugars	1.2624	1.2623	0.9044	1.22e-13	4.24e-12
pos_6272	4-Hydroxybutyric acid	metab_19662	yes	up	B(ii)	C00989	pos	591-81-1	247.058	6.90393	2M+K	C4H8O3	0	55.6	HMDB0000710	Organic acids	Carboxylic acids	map01100;map01200;map00650	Metabolism;Metabolism;Metabolism	Global and overview maps;Global and overview maps;Carbohydrate metabolism	Lipids and lipid-like molecules	Fatty Acyls	Fatty acids and conjugates	Metabolic pathways;Carbon metabolism;Butanoate metabolism	1.0972	1.0971	1.0835	1.78e-09	1.14e-08
pos_1048	Salicylic Acid	metab_1011	yes	up	B(i)	C00805;C07588	pos	487-54-7;69-72-7	139.039	2.96278	M+H-H2O, M+H	C7H6O3	75.9	0	HMDB0302214;HMDB0000840;HMDB0001895;PW_C001263;MJDBZSJ0000117	-	-	map01100;map01110;map04075	Metabolism;Metabolism;Environmental Information Processing	Global and overview maps;Global and overview maps;Signal transduction	Benzenoids	Benzene and substituted derivatives	Benzoic acids and derivatives	Metabolic pathways;Biosynthesis of secondary metabolites;Plant hormone signal transduction	1.1552	1.1551	1.0997	1.11e-11	1.61e-10
pos_1595	4-Hydroxyphenylpyruvic acid	metab_1550	yes	down	B(ii)	C01179	pos	156-39-8	163.039	4.90052	M+H-H2O, M+H	C9H8O4	0	54.3	PW_C000558;HMDB0000707	-	-	map01100;map01110;map01240;map01210;map00130;map01230;map00950;map00350;map00261;map00400	Metabolism;Metabolism;Metabolism;Metabolism;Metabolism;Metabolism;Metabolism;Metabolism;Metabolism;Metabolism	Global and overview maps;Global and overview maps;Global and overview maps;Global and overview maps;Metabolism of cofactors and vitamins;Global and overview maps;Biosynthesis of other secondary metabolites;Amino acid metabolism;Biosynthesis of other secondary metabolites;Amino acid metabolism	Benzenoids	Benzene and substituted derivatives	Phenylpyruvic acid derivatives	Metabolic pathways;Biosynthesis of secondary metabolites;Biosynthesis of cofactors;2-Oxocarboxylic acid metabolism;Ubiquinone and other terpenoid-quinone biosynthesis;Biosynthesis of amino acids;Isoquinoline alkaloid biosynthesis;Tyrosine metabolism;Monobactam biosynthesis;Phenylalanine, tyrosine and tryptophan biosynthesis	1.3059	1.3057	0.8694	2.35e-14	1.18e-12
pos_5539	Shikimic acid	metab_15923	yes	up	B(ii)	C00493	pos	138-59-0	216.087	9.01102	M+ACN+H	C7H10O5	0	71	HMDB0003070	-	-	map01100;map01110;map01240;map00999;map01230;map00400	Metabolism;Metabolism;Metabolism;Metabolism;Metabolism;Metabolism	Global and overview maps;Global and overview maps;Global and overview maps;Biosynthesis of other secondary metabolites;Global and overview maps;Amino acid metabolism	Organic oxygen compounds	Organooxygen compounds	Alcohols and polyols	Metabolic pathways;Biosynthesis of secondary metabolites;Biosynthesis of cofactors;Biosynthesis of various plant secondary metabolites;Biosynthesis of amino acids;Phenylalanine, tyrosine and tryptophan biosynthesis	1.0312	1.031	1.089	6.12e-11	6.64e-10
neg_3760	(+)-lariciresinol	metab_23401	yes	up	B(ii)	C10646	neg	27003-73-2	359.15	4.5035	M-H	C20H24O6	0	47.2	HMDB0303941	-	-	map01100;map01110;map00999	Metabolism;Metabolism;Metabolism	Global and overview maps;Global and overview maps;Biosynthesis of other secondary metabolites	Lignans, neolignans and related compounds	Furanoid lignans	Tetrahydrofuran lignans	Metabolic pathways;Biosynthesis of secondary metabolites;Biosynthesis of various plant secondary metabolites	1.2772	1.2769	1.1816	5.85e-10	4.38e-09
neg_2542	L-Phenylalanine	metab_22198	yes	up	B(ii)	C00079	neg	63-91-2	164.071	1.97368	M-H	C9H11NO2	0	62.5	HMDB0250791;PW_C000104;HMDB0000159;MJDBAA00000196	Peptides	Amino acids	map01100;map01110;map00970;map01210;map00960;map02010;map00999;map01230;map00966;map00460;map00940;map00470;map00360;map00400	Metabolism;Metabolism;Genetic Information Processing;Metabolism;Metabolism;Environmental Information Processing;Metabolism;Metabolism;Metabolism;Metabolism;Metabolism;Metabolism;Metabolism;Metabolism	Global and overview maps;Global and overview maps;Translation;Global and overview maps;Biosynthesis of other secondary metabolites;Membrane transport;Biosynthesis of other secondary metabolites;Global and overview maps;Biosynthesis of other secondary metabolites;Metabolism of other amino acids;Biosynthesis of other secondary metabolites;Metabolism of other amino acids;Amino acid metabolism;Amino …	Organic acids and derivatives	Carboxylic acids and derivatives	Amino acids, peptides, and analogues	Metabolic pathways;Biosynthesis of secondary metabolites;Aminoacyl-tRNA biosynthesis;2-Oxocarboxylic acid metabolism;Tropane, piperidine and pyridine alkaloid biosynthesis;ABC transporters;Biosynthesis of various plant secondary metabolites;Biosynthesis of amino acids;Glucosinolate biosynthesis;Cyanoamino acid metabolism;Phenylpropanoid biosynthesis;D-Amino acid metabolism;Phenylalanine metabolis…	1.189	1.1892	1.0979	4.02e-12	7.07e-11
neg_3569	Isoquercitrin	metab_23215	yes	down	B(i)	C05623	neg	21637-25-2;482-35-9	463.089	4.14753	M-H	C21H20O12	97.5	0	HMDB0037362;LMPK12112086;MJDBOTE0000951	-	-	map01100;map01110;map00944	Metabolism;Metabolism;Metabolism	Global and overview maps;Global and overview maps;Biosynthesis of other secondary metabolites	Phenylpropanoids and polyketides	Flavonoids	Flavonoid glycosides	Metabolic pathways;Biosynthesis of secondary metabolites;Flavone and flavonol biosynthesis	1.128	1.1281	0.9262	7.43e-10	5.36e-09
neg_389	Mevalonic acid	metab_20070	yes	up	B(ii)	C00418	neg	17817-88-8;150-97-0	147.065	1.07372	M-H2O-H, M-H	C6H12O4	0	35.4	PW_C000152;LMFA01050352;HMDB0000227	-	-	map01100;map01110;map00900	Metabolism;Metabolism;Metabolism	Global and overview maps;Global and overview maps;Metabolism of terpenoids and polyketides	Lipids and lipid-like molecules	Fatty Acyls	Fatty acids and conjugates	Metabolic pathways;Biosynthesis of secondary metabolites;Terpenoid backbone biosynthesis	1.1928	1.1927	1.0948	8.02e-16	8.87e-14
pos_7257	4alpha-Methylzymosterol	metab_7026	yes	up	B(ii)	C05103	pos	7448-03-05	421.346	12.1047	M+Na	C28H46O	0	60.3	LMST01010202;HMDB0001217	-	-	map01100;map01110;map00100	Metabolism;Metabolism;Metabolism	Global and overview maps;Global and overview maps;Lipid metabolism	Lipids and lipid-like molecules	Steroids and steroid derivatives	Cholestane steroids	Metabolic pathways;Biosynthesis of secondary metabolites;Steroid biosynthesis	1.562	1.5619	1.2441	1.42e-12	3.04e-11
pos_8811	Aflatoxin B2	metab_19044	yes	down	B(ii)	C16753	pos	7220-81-7	315.087	0.985817	M+H	C17H14O6	0	62.2	HMDB0035208	-	-	map01100;map01110	Metabolism;Metabolism	Global and overview maps;Global and overview maps	Phenylpropanoids and polyketides	Coumarins and derivatives	Furanocoumarins	Metabolic pathways;Biosynthesis of secondary metabolites	2.0351	2.035	0.7473	3.57e-20	5.99e-17
pos_2575	Formononetin	metab_13054	yes	down	B(i)	C00858	pos	485-72-3	269.081	1.27495	M+H	C16H12O4	70.1	0	LMPK12050037;HMDB0005808;MJDBOTE0001045	-	-	map01100;map01110	Metabolism;Metabolism	Global and overview maps;Global and overview maps	Phenylpropanoids and polyketides	Isoflavonoids	O-methylated isoflavonoids	Metabolic pathways;Biosynthesis of secondary metabolites	1.7792	1.779	0.7669	2.56e-12	4.9e-11
neg_9829	2-hydroxyisoflavanone naringenin	metab_29330	yes	down	B(ii)	C12631	neg	-	287.056	3.75938	M-H	C15H12O6	0	37.3	HMDB0304071	-	-	map01100;map01110	Metabolism;Metabolism	Global and overview maps;Global and overview maps	Phenylpropanoids and polyketides	Isoflavonoids	Isoflavans	Metabolic pathways;Biosynthesis of secondary metabolites	1.602	1.602	0.7936	6.27e-13	1.56e-11
neg_577	Violacein	metab_20258	yes	down	B(ii)	C21136	neg	548-54-9	378.068	2.85693	M+Cl, M+K-2H	C20H13N3O3	0	53.6	HMDB0259831	-	-	map01100;map01110	Metabolism;Metabolism	Global and overview maps;Global and overview maps	Organoheterocyclic compounds	Indoles and derivatives	Hydroxyindoles	Metabolic pathways;Biosynthesis of secondary metabolites	1.493	1.4927	0.832	1.11e-11	1.61e-10
neg_9522	Clavulanate	metab_29030	yes	up	B(ii)	C06662	neg	58001-44-8	180.029	4.1246	M-H2O-H	C8H9NO5	0	42	HMDB0014904	Antibiotics	beta-Lactams	map01100;map01110	Metabolism;Metabolism	Global and overview maps;Global and overview maps	Organic acids and derivatives	Carboxylic acids and derivatives	Amino acids, peptides, and analogues	Metabolic pathways;Biosynthesis of secondary metabolites	1.4321	1.432	1.244	6.68e-12	1.06e-10
pos_760	3-Amino-4-hydroxybenzoic acid	metab_11261	yes	down	B(ii)	C12115	pos	1571-72-8	154.05	1.34078	M+H-H2O, M+H	C7H7NO3	0	38.4	HMDB0304941	-	-	map01100;map01110	Metabolism;Metabolism	Global and overview maps;Global and overview maps	Benzenoids	Benzene and substituted derivatives	Benzoic acids and derivatives	Metabolic pathways;Biosynthesis of secondary metabolites	1.3136	1.3135	0.8813	1.65e-14	9e-13
pos_8720	Aflatoxin G2	metab_8465	yes	up	B(ii)	C16754	pos	7241-98-7	331.08	4.35265	M+H	C17H14O7	0	69.5	HMDB0030475	-	-	map01100;map01110	Metabolism;Metabolism	Global and overview maps;Global and overview maps	Phenylpropanoids and polyketides	Coumarins and derivatives	Furanocoumarins	Metabolic pathways;Biosynthesis of secondary metabolites	1.3058	1.3056	1.1388	6.78e-14	2.68e-12
neg_8959	Genistein	metab_31597	yes	down	B(i)	C06563	neg	529-59-9;446-72-0	269.046	4.85688	M-H	C15H10O5	81.9	0	HMDB0003217;LMPK12050218;MJDBOTE0000378	-	-	map01100;map01110	Metabolism;Metabolism	Global and overview maps;Global and overview maps	Phenylpropanoids and polyketides	Isoflavonoids	Isoflav-2-enes	Metabolic pathways;Biosynthesis of secondary metabolites	1.1366	1.1366	0.852	5.38e-07	1.69e-06
neg_9935	Tetracycline	metab_29432	yes	down	B(ii)	C06570	neg	60-54-8	479.12	3.64565	M+Cl	C22H24N2O8	0	57.8	HMDB0246415;HMDB0014897;PW_C009228	Antibiotics	Polyketides and nonribosomal peptides	map01100;map01110	Metabolism;Metabolism	Global and overview maps;Global and overview maps	Phenylpropanoids and polyketides	Tetracyclines	Not Available	Metabolic pathways;Biosynthesis of secondary metabolites	1.0883	1.0882	0.936	1.83e-11	2.41e-10
pos_4499	Pipecolic Acid	metab_14911	yes	up	B(i)	C00408	pos	3105-95-1;535-75-1	130.087	10.9723	M+H	C6H11NO2	93.6	0	HMDB0000070;HMDB0000716;MJDBOTE0000664	-	-	map01100;map00960;map00310;map01110	Metabolism;Metabolism;Metabolism;Metabolism	Global and overview maps;Biosynthesis of other secondary metabolites;Amino acid metabolism;Global and overview maps	Organic acids and derivatives	Carboxylic acids and derivatives	Amino acids, peptides, and analogues	Metabolic pathways;Tropane, piperidine and pyridine alkaloid biosynthesis;Lysine degradation;Biosynthesis of secondary metabolites	1.1184	1.1183	1.0709	1.04e-13	3.76e-12
neg_10269	Secologanin	metab_29761	yes	up	B(ii)	C01852	neg	19351-63-4	387.13	3.28515	M-H	C17H24O10	0	69.1	HMDB0304482;LMPR0102070002	-	-	map01100;map00950;map01110;map00902	Metabolism;Metabolism;Metabolism;Metabolism	Global and overview maps;Biosynthesis of other secondary metabolites;Global and overview maps;Metabolism of terpenoids and polyketides	Lipids and lipid-like molecules	Prenol lipids	Terpene glycosides	Metabolic pathways;Isoquinoline alkaloid biosynthesis;Biosynthesis of secondary metabolites;Monoterpenoid biosynthesis	1.5252	1.5249	1.2332	1.01e-06	2.98e-06
pos_3336	Tyramine	metab_13785	yes	up	B(i)	C00483	pos	51-67-2	120.081	4.72335	M+H-H2O	C8H11NO	68.5	0	HMDB0000306;PW_C000210;MJDBOTE0000392	Peptides	Amines	map01100;map00950;map01110;map00350;map01240	Metabolism;Metabolism;Metabolism;Metabolism;Metabolism	Global and overview maps;Biosynthesis of other secondary metabolites;Global and overview maps;Amino acid metabolism;Global and overview maps	Benzenoids	Benzene and substituted derivatives	Phenethylamines	Metabolic pathways;Isoquinoline alkaloid biosynthesis;Biosynthesis of secondary metabolites;Tyrosine metabolism;Biosynthesis of cofactors	1.2753	1.2752	1.0981	1.24e-15	1.23e-13
neg_3343	Luteolin	metab_22990	yes	down	B(i)	C01514	neg	491-70-3	285.041	3.7143	M-H	C15H10O6	74.2	0	HMDB0005800;LMPK12110006;MJDBOTE0001048	-	-	map01100;map00941;map01110;map00944	Metabolism;Metabolism;Metabolism;Metabolism	Global and overview maps;Biosynthesis of other secondary metabolites;Global and overview maps;Biosynthesis of other secondary metabolites	Phenylpropanoids and polyketides	Flavonoids	Flavones	Metabolic pathways;Flavonoid biosynthesis;Biosynthesis of secondary metabolites;Flavone and flavonol biosynthesis	1.2637	1.2636	0.8971	1.25e-17	4.14e-15
neg_4460	Apigenin	metab_24094	yes	down	B(i)	C01477	neg	520-36-5	269.046	6.79062	M-H	C15H10O5	72.7	0	HMDB0002124;LMPK12110005;MJDBOTE0000792	-	-	map01100;map00941;map01110;map00944	Metabolism;Metabolism;Metabolism;Metabolism	Global and overview maps;Biosynthesis of other secondary metabolites;Global and overview maps;Biosynthesis of other secondary metabolites	Phenylpropanoids and polyketides	Flavonoids	Flavones	Metabolic pathways;Flavonoid biosynthesis;Biosynthesis of secondary metabolites;Flavone and flavonol biosynthesis	1.0901	1.0899	0.9104	5.39e-13	1.38e-11
pos_4204	Naringenin Chalcone	metab_4105	yes	down	B(i)	C06561	pos	5071-40-9;25515-46-2	273.075	6.83208	M+H	C15H12O5	90	0	LMPK12120264;HMDB0029631;MJDBOTE0001299	-	-	map01100;map00941;map01110	Metabolism;Metabolism;Metabolism	Global and overview maps;Biosynthesis of other secondary metabolites;Global and overview maps	Phenylpropanoids and polyketides	Linear 1,3-diarylpropanoids	Chalcones and dihydrochalcones	Metabolic pathways;Flavonoid biosynthesis;Biosynthesis of secondary metabolites	1.8535	1.8534	0.7162	3.61e-14	1.64e-12
neg_8269	Naringenin	metab_27792	yes	down	B(i)	C00509	neg	480-41-1	271.062	6.80308	M-H	C15H12O5	97.7	0	LMPK12140001;HMDB0002670;MJDBOTE0001138	-	-	map01100;map00941;map01110	Metabolism;Metabolism;Metabolism	Global and overview maps;Biosynthesis of other secondary metabolites;Global and overview maps	Phenylpropanoids and polyketides	Flavonoids	Flavans	Metabolic pathways;Flavonoid biosynthesis;Biosynthesis of secondary metabolites	1.7977	1.7975	0.8045	7.83e-17	1.58e-14
neg_3272	Leucopelargonidin	metab_22921	yes	down	B(ii)	C03648	neg	98919-66-5	335.078	3.55358	M+FA-H	C15H14O6	0	43.1	HMDB0032322	-	-	map01100;map00941;map01110	Metabolism;Metabolism;Metabolism	Global and overview maps;Biosynthesis of other secondary metabolites;Global and overview maps	Phenylpropanoids and polyketides	Flavonoids	Flavans	Metabolic pathways;Flavonoid biosynthesis;Biosynthesis of secondary metabolites	1.6602	1.6601	0.7719	1.23e-13	4.25e-12
neg_4752	Taxifolin	metab_24380	yes	down	B(i)	C01617	neg	480-18-2	303.051	8.90432	M-H	C15H12O7	96.4	0	LMPK12140721;HMDB0303943;HMDB0242509;MJDBOTE0000803	-	-	map01100;map00941;map01110	Metabolism;Metabolism;Metabolism	Global and overview maps;Biosynthesis of other secondary metabolites;Global and overview maps	Phenylpropanoids and polyketides	Flavonoids	Flavans	Metabolic pathways;Flavonoid biosynthesis;Biosynthesis of secondary metabolites	1.5774	1.5772	0.8084	3.42e-14	1.57e-12
neg_10490	Leucocyanidin	metab_29977	yes	down	B(ii)	C05906	neg	93527-39-0	351.073	3.01368	M+FA-H	C15H14O7	0	36.7	LMPK12020202;HMDB0303660	-	-	map01100;map00941;map01110	Metabolism;Metabolism;Metabolism	Global and overview maps;Biosynthesis of other secondary metabolites;Global and overview maps	Phenylpropanoids and polyketides	Flavonoids	Flavans	Metabolic pathways;Flavonoid biosynthesis;Biosynthesis of secondary metabolites	1.5633	1.5632	0.824	4.56e-16	5.88e-14
pos_846	Aromadendrin	metab_815	yes	down	B(ii)	C00974	pos	480-20-6	289.07	2.54865	M+H-H2O, M+H	C15H12O6	0	70.1	HMDB0030847	-	-	map01100;map00941;map01110	Metabolism;Metabolism;Metabolism	Global and overview maps;Biosynthesis of other secondary metabolites;Global and overview maps	Phenylpropanoids and polyketides	Flavonoids	Flavans	Metabolic pathways;Flavonoid biosynthesis;Biosynthesis of secondary metabolites	1.335	1.3349	0.8757	2.53e-16	3.77e-14
neg_10887	Eriodictyol	metab_30367	yes	down	B(ii)	C05631	neg	552-58-9	287.057	2.54157	M-H	C15H12O6	0	69.7	HMDB0005810;LMPK12140002;MJDBOTE0001309	-	-	map01100;map00941;map01110	Metabolism;Metabolism;Metabolism	Global and overview maps;Biosynthesis of other secondary metabolites;Global and overview maps	Phenylpropanoids and polyketides	Flavonoids	Flavans	Metabolic pathways;Flavonoid biosynthesis;Biosynthesis of secondary metabolites	1.3244	1.3243	0.869	5.54e-15	3.95e-13
pos_3734	Dattelic acid	metab_3641	yes	down	B(ii)	C10434	pos	73263-62-4	301.07	3.65072	M+H-2H2O	C16H16O8	0	81.5	HMDB0033999	-	-	map01100;map00941;map00940;map01110;map00945	Metabolism;Metabolism;Metabolism;Metabolism;Metabolism	Global and overview maps;Biosynthesis of other secondary metabolites;Biosynthesis of other secondary metabolites;Global and overview maps;Biosynthesis of other secondary metabolites	Phenylpropanoids and polyketides	Cinnamic acids and derivatives	Hydroxycinnamic acids and derivatives	Metabolic pathways;Flavonoid biosynthesis;Phenylpropanoid biosynthesis;Biosynthesis of secondary metabolites;Stilbenoid, diarylheptanoid and gingerol biosynthesis	1.0203	1.0203	0.9346	4.62e-14	1.99e-12
neg_2999	Sinapic acid	metab_22650	yes	up	B(ii)	C00482	neg	530-59-6;7362-37-0;7362-37-0;7361-90-2	223.061	3.03632	M-H	C11H12O5	0	40.1	HMDB0032616;HMDB0034069	-	-	map01100;map00940;map01110	Metabolism;Metabolism;Metabolism	Global and overview maps;Biosynthesis of other secondary metabolites;Global and overview maps	Phenylpropanoids and polyketides	Cinnamic acids and derivatives	Hydroxycinnamic acids and derivatives	Metabolic pathways;Phenylpropanoid biosynthesis;Biosynthesis of secondary metabolites	1.3142	1.3142	1.1585	6e-12	9.7e-11
neg_4166	5-Hydroxyferulic acid	metab_23804	yes	up	B(ii)	C05619	neg	110642-42-7;256642-48-5	209.045	5.47427	M-H	C10H10O5	0	51.9	HMDB0035485;HMDB0035484	-	-	map01100;map00940;map01110	Metabolism;Metabolism;Metabolism	Global and overview maps;Biosynthesis of other secondary metabolites;Global and overview maps	Phenylpropanoids and polyketides	Cinnamic acids and derivatives	Hydroxycinnamic acids and derivatives	Metabolic pathways;Phenylpropanoid biosynthesis;Biosynthesis of secondary metabolites	1.208	1.2079	1.1312	3.65e-12	6.56e-11
pos_529	(+)-cis-abscisic aldehyde	metab_503	yes	down	B(ii)	C13455	pos	-	231.137	9.11378	M+H-H2O, M+H, M+H-2H2O	C15H20O3	0	62.2	HMDB0303940	-	-	map01100;map00906;map01110	Metabolism;Metabolism;Metabolism	Global and overview maps;Metabolism of terpenoids and polyketides;Global and overview maps	Lipids and lipid-like molecules	Prenol lipids	Sesquiterpenoids	Metabolic pathways;Carotenoid biosynthesis;Biosynthesis of secondary metabolites	1.8899	1.8896	0.7151	2.56e-13	7.66e-12
pos_10036	7,8-Dihydropteroic acid	metab_9758	yes	up	B(ii)	C00921	pos	2134-76-1	279.1	1.92867	M+H-2H2O	C14H14N6O3	0	39.8	HMDB0001412	-	-	map01100;map00790;map01240	Metabolism;Metabolism;Metabolism	Global and overview maps;Metabolism of cofactors and vitamins;Global and overview maps	Organoheterocyclic compounds	Pteridines and derivatives	Pterins and derivatives	Metabolic pathways;Folate biosynthesis;Biosynthesis of cofactors	1.3599	1.3599	1.132	8.49e-15	5.55e-13
pos_2857	6-hydroxymethyl-7,8-dihydropterin	metab_13331	yes	down	B(ii)	C01300	pos	-	178.072	2.59895	M+H-H2O	C7H9N5O2	0	50	HMDB0304227	-	-	map01100;map00790;map01240	Metabolism;Metabolism;Metabolism	Global and overview maps;Metabolism of cofactors and vitamins;Global and overview maps	Organoheterocyclic compounds	Pteridines and derivatives	Pterins and derivatives	Metabolic pathways;Folate biosynthesis;Biosynthesis of cofactors	1.0381	1.038	0.9231	2.06e-11	2.67e-10
pos_5418	7-Aminomethyl-7-carbaguanine	metab_15805	yes	up	B(ii)	C16675	pos	-	180.088	9.38445	M+H	C7H9N5O	0	67.8	HMDB0011690	-	-	map01100;map00790	Metabolism;Metabolism	Global and overview maps;Metabolism of cofactors and vitamins	Organoheterocyclic compounds	Pyrrolopyrimidines	Pyrrolo[2,3-d]pyrimidines	Metabolic pathways;Folate biosynthesis	1.0023	1.0022	1.0717	2.42e-10	2.08e-09
neg_9091	Caprylic acid	metab_28606	yes	up	B(ii)	C06423	neg	124-07-2;74-81-7;124-07-2	189.113	4.65373	M+FA-H	C8H16O2	0	49.4	LMFA01010008;HMDB0304443;HMDB0303345;HMDB0000482;PW_C000366	Organic acids;Lipids	Carboxylic acids;Fatty acids	map01100;map00785;map00061;map01240	Metabolism;Metabolism;Metabolism;Metabolism	Global and overview maps;Metabolism of cofactors and vitamins;Lipid metabolism;Global and overview maps	Lipids and lipid-like molecules	Fatty Acyls	Fatty acids and conjugates	Metabolic pathways;Lipoic acid metabolism;Fatty acid biosynthesis;Biosynthesis of cofactors	1.6094	1.6093	1.2668	6.05e-13	1.52e-11
pos_6552	Niacinamide	metab_16895	yes	up	B(i)	C00153	pos	98-92-0	123.056	6.1642	M+H	C6H6N2O	80.9	0	HMDB0001406;PW_C001086	Vitamins and cofactors	Vitamins	map01100;map00760;map01240	Metabolism;Metabolism;Metabolism	Global and overview maps;Metabolism of cofactors and vitamins;Global and overview maps	Organoheterocyclic compounds	Pyridines and derivatives	Pyridinecarboxylic acids and derivatives	Metabolic pathways;Nicotinate and nicotinamide metabolism;Biosynthesis of cofactors	1.6289	1.6288	1.172	3.52e-19	3.22e-16
pos_8494	Nicotinic acid ribonucleoside	metab_18736	yes	down	B(ii)	C05841	pos	4013-06-03	256.082	1.60583	M+	C11H14NO6+	0	64.1	HMDB0006809	-	-	map01100;map00760	Metabolism;Metabolism	Global and overview maps;Metabolism of cofactors and vitamins	Organic oxygen compounds	Organooxygen compounds	Carbohydrates and carbohydrate conjugates	Metabolic pathways;Nicotinate and nicotinamide metabolism	1.9254	1.9254	0.769	2.63e-20	5.17e-17
pos_6548	Nicotinamide riboside	metab_16891	yes	up	B(ii)	C03150	pos	1341-23-7	255.098	6.1642	M+	C11H15N2O5+	0	67.3	HMDB0000855;PW_C000681	-	-	map01100;map00760	Metabolism;Metabolism	Global and overview maps;Metabolism of cofactors and vitamins	Organic oxygen compounds	Organooxygen compounds	Carbohydrates and carbohydrate conjugates	Metabolic pathways;Nicotinate and nicotinamide metabolism	1.64	1.6399	1.1772	1.29e-18	8.31e-16
pos_3561	Thiamine	metab_14003	yes	up	B(i)	C00378	pos	59-43-8;70-16-6	265.112	5.61358	M+	C12H17N4OS+	96.6	0	PW_C000158;HMDB0302835;HMDB0000235;HMDB0303167;MJDBOTE0000825	Vitamins and cofactors	Vitamins	map01100;map00730;map04122;map02010;map01240	Metabolism;Metabolism;Genetic Information Processing;Environmental Information Processing;Metabolism	Global and overview maps;Metabolism of cofactors and vitamins;Folding, sorting and degradation;Membrane transport;Global and overview maps	Organoheterocyclic compounds	Diazines	Pyrimidines and pyrimidine derivatives	Metabolic pathways;Thiamine metabolism;Sulfur relay system;ABC transporters;Biosynthesis of cofactors	1.0022	1.0022	1.0573	1.85e-12	3.78e-11
pos_5456	Malonic semialdehyde	metab_15842	yes	up	B(ii)	C00222	pos	926-61-4	106.051	9.21052	M+NH4	C3H4O3	0	43	PW_C006753;HMDB0011111	Organic acids	Carboxylic acids	map01100;map00640;map00562;map01200;map00240;map00410	Metabolism;Metabolism;Metabolism;Metabolism;Metabolism;Metabolism	Global and overview maps;Carbohydrate metabolism;Carbohydrate metabolism;Global and overview maps;Nucleotide metabolism;Metabolism of other amino acids	Organic oxygen compounds	Organooxygen compounds	Carbonyl compounds	Metabolic pathways;Propanoate metabolism;Inositol phosphate metabolism;Carbon metabolism;Pyrimidine metabolism;beta-Alanine metabolism	1.0225	1.0225	1.096	5.83e-09	3.11e-08
neg_9707	Citric Acid	metab_29210	yes	up	B(i)	C00158	neg	77-92-9	173.008	3.89578	M-H2O-H	C6H8O7	58.8	0	HMDB0000094;PW_C000063;MJDBNL00000139	Organic acids	Carboxylic acids	map01100;map00630;map01110;map01240;map01210;map01200;map01230;map00250;map00020	Metabolism;Metabolism;Metabolism;Metabolism;Metabolism;Metabolism;Metabolism;Metabolism;Metabolism	Global and overview maps;Carbohydrate metabolism;Global and overview maps;Global and overview maps;Global and overview maps;Global and overview maps;Global and overview maps;Amino acid metabolism;Carbohydrate metabolism	Organic acids and derivatives	Carboxylic acids and derivatives	Tricarboxylic acids and derivatives	Metabolic pathways;Glyoxylate and dicarboxylate metabolism;Biosynthesis of secondary metabolites;Biosynthesis of cofactors;2-Oxocarboxylic acid metabolism;Carbon metabolism;Biosynthesis of amino acids;Alanine, aspartate and glutamate metabolism;Citrate cycle (TCA cycle)	1.1741	1.1742	1.1314	8.58e-09	4.3e-08
neg_1712	Cis-Aconitic acid	metab_21389	yes	down	B(ii)	C00417	neg	585-84-2	173.008	3.46535	M-H2O-H, M-H	C6H6O6	0	44.8	PW_C000051;HMDB0000072	Organic acids	Carboxylic acids	map01100;map00630;map01110;map01210;map00020;map00660	Metabolism;Metabolism;Metabolism;Metabolism;Metabolism;Metabolism	Global and overview maps;Carbohydrate metabolism;Global and overview maps;Global and overview maps;Carbohydrate metabolism;Carbohydrate metabolism	Organic acids and derivatives	Carboxylic acids and derivatives	Tricarboxylic acids and derivatives	Metabolic pathways;Glyoxylate and dicarboxylate metabolism;Biosynthesis of secondary metabolites;2-Oxocarboxylic acid metabolism;Citrate cycle (TCA cycle);C5-Branched dibasic acid metabolism	1.7317	1.7315	0.7676	9.56e-13	2.19e-11
neg_2106	L-Glutamine	metab_21778	yes	up	B(ii)	C00064	neg	5959-95-5;56-85-9	145.061	0.579983	M-H	C5H10N2O3	0	83.1	HMDB0003423;PW_C000500;HMDB0000641;MJDBOTE0000775	Peptides	Amino acids	map01100;map00630;map00220;map02010;map00230;map01240;map01232;map00470;map00910;map01230;map00240;map00250;map00970;map00750	Metabolism;Metabolism;Metabolism;Environmental Information Processing;Metabolism;Metabolism;Metabolism;Metabolism;Metabolism;Metabolism;Metabolism;Metabolism;Genetic Information Processing;Metabolism	Global and overview maps;Carbohydrate metabolism;Amino acid metabolism;Membrane transport;Nucleotide metabolism;Global and overview maps;Global and overview maps;Metabolism of other amino acids;Energy metabolism;Global and overview maps;Nucleotide metabolism;Amino acid metabolism;Translation;Metabolism of cofactors and vitamins	Organic acids and derivatives	Carboxylic acids and derivatives	Amino acids, peptides, and analogues	Metabolic pathways;Glyoxylate and dicarboxylate metabolism;Arginine biosynthesis;ABC transporters;Purine metabolism;Biosynthesis of cofactors;Nucleotide metabolism;D-Amino acid metabolism;Nitrogen metabolism;Biosynthesis of amino acids;Pyrimidine metabolism;Alanine, aspartate and glutamate metabolism;Aminoacyl-tRNA biosynthesis;Vitamin B6 metabolism	1.0858	1.086	1.0875	4.6e-06	1.19e-05
neg_7169	12-oxo-PDA	metab_26708	yes	up	B(ii)	C01226	neg	85551-10-6	291.197	12.5444	M-H	C18H28O3	0	81.7	LMFA02010001;HMDB0302724;HMDB0301804	-	-	map01100;map00592;map01110	Metabolism;Metabolism;Metabolism	Global and overview maps;Lipid metabolism;Global and overview maps	Lipids and lipid-like molecules	Fatty Acyls	Eicosanoids	Metabolic pathways;alpha-Linolenic acid metabolism;Biosynthesis of secondary metabolites	1.4589	1.4588	1.1853	4.77e-14	2.03e-12
pos_2060	13-L-Hydroperoxylinoleic acid	metab_2010	yes	up	B(ii)	C04717	pos	33964-75-9	295.226	12.0445	M+H-H2O, M+H	C18H32O4	0	74.8	HMDB0003871	-	-	map01100;map00591	Metabolism;Metabolism	Global and overview maps;Lipid metabolism	Lipids and lipid-like molecules	Fatty Acyls	Lineolic acids and derivatives	Metabolic pathways;Linoleic acid metabolism	1.368	1.3681	1.128	1.48e-12	3.14e-11
pos_2061	Prostaglandin I2	metab_2011	yes	up	B(ii)	C01312	pos	35121-78-9	335.218	12.0445	M+H-H2O, M+H	C20H32O5	0	33.1	LMFA03010087;PW_C001028;HMDB0001335	Lipids	Eicosanoids	map01100;map00590	Metabolism;Metabolism	Global and overview maps;Lipid metabolism	Lipids and lipid-like molecules	Fatty Acyls	Eicosanoids	Metabolic pathways;Arachidonic acid metabolism	1.2288	1.2285	1.0939	7.31e-11	7.68e-10
neg_160	Leukotriene B4	metab_19843	yes	up	B(ii)	C02165	neg	71160-24-2;71652-82-9	381.226	12.3563	M+FA-H, 2M+FA-H, M+Cl	C20H32O4	0	36.5	LMFA03020001;HMDB0001085;PW_C000853;HMDB0005087	Lipids	Eicosanoids	map01100;map00590	Metabolism;Metabolism	Global and overview maps;Lipid metabolism	Lipids and lipid-like molecules	Fatty Acyls	Eicosanoids	Metabolic pathways;Arachidonic acid metabolism	1.1951	1.1953	1.1022	1.97e-09	1.21e-08
pos_7250	N-Acetyl-D-galactosamine	metab_19676	yes	up	B(i)	C01132	pos	14215-68-0;1811-31-0;1811-31-0;14131-60-3	186.076	4.41618	M+H-2H2O	C8H15NO6	84.7	0	HMDB0000853;HMDB0000212;MJDBOTE0000646	Carbohydrates	Monosaccharides	map01100;map00520;map01250;map00052	Metabolism;Metabolism;Metabolism;Metabolism	Global and overview maps;Carbohydrate metabolism;Global and overview maps;Carbohydrate metabolism	Organic oxygen compounds	Organooxygen compounds	Carbohydrates and carbohydrate conjugates	Metabolic pathways;Amino sugar and nucleotide sugar metabolism;Biosynthesis of nucleotide sugars;Galactose metabolism	1.3232	1.3231	1.1337	2.75e-12	5.19e-11
pos_285	Oxidized Glutathione	metab_10788	yes	up	B(i)	C00127	pos	27025-41-8;15718-51-1	613.16	11.2286	M+H, M+Na, M+2H	C20H32N6O12S2	96.2	0	HMDB0011691;HMDB0003337;PW_C001847;MJDBOTE0000407	-	-	map01100;map00480;map01240	Metabolism;Metabolism;Metabolism	Global and overview maps;Metabolism of other amino acids;Global and overview maps	Organic acids and derivatives	Carboxylic acids and derivatives	Amino acids, peptides, and analogues	Metabolic pathways;Glutathione metabolism;Biosynthesis of cofactors	1.0445	1.0444	1.0924	1.42e-05	3.36e-05
neg_99	Dehydroascorbic acid	metab_31595	yes	up	B(ii)	C05422	neg	490-83-5	173.008	4.1246	M-H, M+Na-2H, M-H2O-H	C6H6O6	0	60.1	HMDB0001264;PW_C000977	-	-	map01100;map00480;map00053	Metabolism;Metabolism;Metabolism	Global and overview maps;Metabolism of other amino acids;Carbohydrate metabolism	Organoheterocyclic compounds	Lactones	Gamma butyrolactones	Metabolic pathways;Glutathione metabolism;Ascorbate and aldarate metabolism	1.1199	1.1201	1.0978	1.75e-09	1.12e-08
pos_2770	D-Alanyl-D-alanine	metab_13249	yes	up	B(ii)	C00993	pos	923-16-0;1948-31-8	143.082	2.14322	M+H-H2O	C6H12N2O3	0	52.1	HMDB0003459;HMDB0028680	Peptides	Peptides	map01100;map00470	Metabolism;Metabolism	Global and overview maps;Metabolism of other amino acids	Organic acids and derivatives	Carboxylic acids and derivatives	Amino acids, peptides, and analogues	Metabolic pathways;D-Amino acid metabolism	1.0583	1.0583	1.0921	1.38e-12	2.97e-11
pos_6343	3-Dehydroquinic acid	metab_16691	yes	up	B(ii)	C00944	pos	10534-44-8	232.082	6.71525	M+ACN+H	C7H10O6	0	72	HMDB0012710	-	-	map01100;map00400;map01110;map01230	Metabolism;Metabolism;Metabolism;Metabolism	Global and overview maps;Amino acid metabolism;Global and overview maps;Global and overview maps	Organic acids and derivatives	Hydroxy acids and derivatives	Alpha hydroxy acids and derivatives	Metabolic pathways;Phenylalanine, tyrosine and tryptophan biosynthesis;Biosynthesis of secondary metabolites;Biosynthesis of amino acids	1.3537	1.3536	1.1539	4.48e-14	1.95e-12
pos_3676	Shikimic acid 3-phosphate	metab_3583	yes	down	B(ii)	C03175	pos	63959-45-5	287.054	3.45033	M+CH3OH+H	C7H11O8P	0	50.8	HMDB0301781	-	-	map01100;map00400;map01110;map01230	Metabolism;Metabolism;Metabolism;Metabolism	Global and overview maps;Amino acid metabolism;Global and overview maps;Global and overview maps	Organic acids and derivatives	Organic phosphoric acids and derivatives	Phosphate esters	Metabolic pathways;Phenylalanine, tyrosine and tryptophan biosynthesis;Biosynthesis of secondary metabolites;Biosynthesis of amino acids	1.2989	1.2989	0.9	7.54e-16	8.4e-14
pos_568	Indole-3-acetic Acid	metab_540	yes	up	B(i)	C00954	pos	87-51-4	176.07	4.9917	M+H, M+2Na-H, M+	C10H9NO2	88.8	0	HMDB0000197;HMDB0302181;MJDBZSJ0000111	-	-	map01100;map00380;map04075	Metabolism;Metabolism;Environmental Information Processing	Global and overview maps;Amino acid metabolism;Signal transduction	Organoheterocyclic compounds	Indoles and derivatives	Indolyl carboxylic acids and derivatives	Metabolic pathways;Tryptophan metabolism;Plant hormone signal transduction	1.0129	1.0128	1.079	4.65e-11	5.27e-10
pos_4027	2-Aminomuconic acid semialdehyde	metab_14453	yes	up	B(ii)	C03824	pos	245128-91-0	159.077	7.98567	M+NH4	C6H7NO3	0	68.9	HMDB0001280;LMFA01060191;PW_C000991	-	-	map01100;map00380	Metabolism;Metabolism	Global and overview maps;Amino acid metabolism	Organic acids and derivatives	Carboxylic acids and derivatives	Amino acids, peptides, and analogues	Metabolic pathways;Tryptophan metabolism	1.2914	1.2914	1.1033	4.09e-15	3.1e-13
neg_10984	4-Hydroxyphenylacetic Acid	metab_31589	yes	up	B(i)	C00642;C13636	neg	156-38-7	151.039	2.42762	M-H	C8H8O3	91.8	0	HMDB0000020;HMDB0060390;MJDBOTE0000455	-	-	map01100;map00360;map00350	Metabolism;Metabolism;Metabolism	Global and overview maps;Amino acid metabolism;Amino acid metabolism	Benzenoids	Phenols	1-hydroxy-2-unsubstituted benzenoids	Metabolic pathways;Phenylalanine metabolism;Tyrosine metabolism	1.1319	1.1319	1.1022	1.97e-15	1.74e-13
neg_3620	N-Acetyl-L-phenylalanine	metab_23266	yes	up	B(ii)	C03519	neg	2018-61-3	206.082	4.23887	M-H	C11H13NO3	0	39.1	HMDB0000512	-	-	map01100;map00360	Metabolism;Metabolism	Global and overview maps;Amino acid metabolism	Organic acids and derivatives	Carboxylic acids and derivatives	Amino acids, peptides, and analogues	Metabolic pathways;Phenylalanine metabolism	1.4601	1.4601	1.2274	1.13e-15	1.15e-13
pos_9789	(E)-3-(2,3-Dihydroxyphenyl)-2-propenoic acid	metab_9512	yes	down	B(ii)	C12623	pos	38481-04-8	163.039	2.54865	M+H-H2O	C9H8O4	0	41.3	HMDB0032057	-	-	map01100;map00360	Metabolism;Metabolism	Global and overview maps;Amino acid metabolism	Phenylpropanoids and polyketides	Cinnamic acids and derivatives	Hydroxycinnamic acids and derivatives	Metabolic pathways;Phenylalanine metabolism	1.1698	1.1698	0.8846	2.15e-14	1.09e-12
neg_2948	3-(3-hydroxyphenyl)propanoic Acid	metab_22599	yes	up	B(i)	C11457	neg	621-54-5	165.055	2.92475	M-H	C9H10O3	39.4	0	HMDB0000375;MJDBOTE0001361	-	-	map01100;map00360	Metabolism;Metabolism	Global and overview maps;Amino acid metabolism	Phenylpropanoids and polyketides	Phenylpropanoic acids	Not Available	Metabolic pathways;Phenylalanine metabolism	1.1412	1.141	1.1186	2.53e-12	4.86e-11
neg_4096	Vanillylmandelic Acid	metab_23735	yes	down	B(i)	C05584	neg	55-10-7;13244-77-4	197.045	5.27252	M-H	C9H10O5	58.9	0	HMDB0254548;HMDB0304531;PW_C000197;HMDB0000291;MJDBOTE0001122	-	-	map01100;map00350	Metabolism;Metabolism	Global and overview maps;Amino acid metabolism	Benzenoids	Phenol ethers	Anisoles	Metabolic pathways;Tyrosine metabolism	1.497	1.4969	0.8061	1.68e-11	2.25e-10
pos_1452	2-Hydroxy-3-(4-hydroxyphenyl)propenoic acid	metab_1409	yes	down	B(ii)	C05350	pos	-	163.039	4.05458	M+H-H2O, M+H	C9H8O4	0	50.5	HMDB0006915;PW_C003007	-	-	map01100;map00350	Metabolism;Metabolism	Global and overview maps;Amino acid metabolism	Benzenoids	Benzene and substituted derivatives	Phenylpyruvic acid derivatives	Metabolic pathways;Tyrosine metabolism	1.4082	1.4082	0.866	4.28e-16	5.61e-14
neg_3647	Maleylacetoacetic acid	metab_23292	yes	down	B(ii)	C01036	neg	5698-52-2	181.014	4.28423	M-H2O-H	C8H8O6	0	36.8	LMFA01170114;HMDB0002052;PW_C001376	-	-	map01100;map00350	Metabolism;Metabolism	Global and overview maps;Amino acid metabolism	Organic acids and derivatives	Keto acids and derivatives	Medium-chain keto acids and derivatives	Metabolic pathways;Tyrosine metabolism	1.2409	1.2407	0.8571	1.15e-12	2.55e-11
pos_3668	Vanylglycol	metab_3577	yes	up	B(ii)	C05594	pos	534-82-7	185.081	3.42908	M+H	C9H12O4	0	34.5	HMDB0001490;PW_C001147	-	-	map01100;map00350	Metabolism;Metabolism	Global and overview maps;Amino acid metabolism	Benzenoids	Phenols	Methoxyphenols	Metabolic pathways;Tyrosine metabolism	1.1856	1.1855	1.145	1.5e-12	3.17e-11
pos_9787	L-Dopachrome	metab_9510	yes	up	B(ii)	C01693	pos	89762-39-0	226.071	2.54865	M+CH3OH+H	C9H7NO4	0	31.1	HMDB0001430;PW_C001105	-	-	map01100;map00350	Metabolism;Metabolism	Global and overview maps;Amino acid metabolism	Organic acids and derivatives	Carboxylic acids and derivatives	Amino acids, peptides, and analogues	Metabolic pathways;Tyrosine metabolism	1.1376	1.1375	1.1344	1.55e-10	1.42e-09
neg_11131	3,4-dihydroxyphenylacetic Acid	metab_30607	yes	up	B(i)	C01161	neg	102-32-9	167.034	2.20082	M-H	C8H8O4	79	0	HMDB0001336;MJDBSJD0000081	-	-	map01100;map00350	Metabolism;Metabolism	Global and overview maps;Amino acid metabolism	Benzenoids	Phenols	Benzenediols	Metabolic pathways;Tyrosine metabolism	1.1255	1.1255	1.1012	5.72e-14	2.33e-12
pos_3558	Histidinal	metab_14000	yes	up	B(ii)	C01929	pos	23784-15-8	122.072	5.61358	M+H-H2O	C6H9N3O	0	72.3	HMDB0012234	-	-	map01100;map00340;map01110	Metabolism;Metabolism;Metabolism	Global and overview maps;Amino acid metabolism;Global and overview maps	Organic nitrogen compounds	Organonitrogen compounds	Amines	Metabolic pathways;Histidine metabolism;Biosynthesis of secondary metabolites	1.0655	1.0655	1.0712	1.36e-12	2.95e-11
pos_8193	4-Imidazolone-5-propionic acid	metab_18440	yes	up	B(ii)	C03680	pos	17340-16-8	121.04	2.16533	M+H-2H2O	C6H8N2O3	0	50.1	PW_C000802;HMDB0001014	-	-	map01100;map00340	Metabolism;Metabolism	Global and overview maps;Amino acid metabolism	Organoheterocyclic compounds	Azoles	Imidazoles	Metabolic pathways;Histidine metabolism	1.5217	1.5216	1.2247	8.89e-17	1.73e-14
pos_46	Subaphylline	metab_41	yes	up	B(ii)	C10497	pos	501-13-3	265.154	2.96278	M+H, 2M+Na, 2M+H, M+Na	C14H20N2O3	0	63.8	HMDB0033463	-	-	map01100;map00330	Metabolism;Metabolism	Global and overview maps;Amino acid metabolism	Phenylpropanoids and polyketides	Cinnamic acids and derivatives	Hydroxycinnamic acids and derivatives	Metabolic pathways;Arginine and proline metabolism	1.3195	1.3194	1.0941	2.93e-15	2.39e-13
pos_5746	Trans-3-hydroxy-L-proline	metab_16116	yes	up	B(ii)	C05147	pos	-	304.15	8.37278	2M+ACN+H	C5H9NO3	0	63.5	HMDB0059659	-	-	map01100;map00330	Metabolism;Metabolism	Global and overview maps;Amino acid metabolism	Organic acids and derivatives	Carboxylic acids and derivatives	Amino acids, peptides, and analogues	Metabolic pathways;Arginine and proline metabolism	1.1752	1.1754	1.0975	3.8e-10	3.05e-09
pos_1138	L-Lysine	metab_11637	yes	up	B(i)	C00047	pos	56-87-1;10098-89-2	147.113	10.9723	M+H-H2O, M+H	C6H14N2O2	91.4	0	HMDB0000182;PW_C000118;HMDB0301757;MJDBOTE0000528	Peptides	Amino acids	map01100;map00310;map01110;map00300;map01210;map00780;map02010;map01230;map00470;map00970;map00960	Metabolism;Metabolism;Metabolism;Metabolism;Metabolism;Metabolism;Environmental Information Processing;Metabolism;Metabolism;Genetic Information Processing;Metabolism	Global and overview maps;Amino acid metabolism;Global and overview maps;Amino acid metabolism;Global and overview maps;Metabolism of cofactors and vitamins;Membrane transport;Global and overview maps;Metabolism of other amino acids;Translation;Biosynthesis of other secondary metabolites	Organic acids and derivatives	Carboxylic acids and derivatives	Amino acids, peptides, and analogues	Metabolic pathways;Lysine degradation;Biosynthesis of secondary metabolites;Lysine biosynthesis;2-Oxocarboxylic acid metabolism;Biotin metabolism;ABC transporters;Biosynthesis of amino acids;D-Amino acid metabolism;Aminoacyl-tRNA biosynthesis;Tropane, piperidine and pyridine alkaloid biosynthesis	1.0583	1.0582	1.0628	3.54e-13	9.87e-12
neg_9606	3-Hydroxy-N6,N6,N6-trimethyl-L-lysine	metab_29112	yes	up	B(ii)	C01259	neg	-	240.124	4.03302	M+Cl	C9H21N2O3+	0	51.6	PW_C001098;HMDB0001422	-	-	map01100;map00310	Metabolism;Metabolism	Global and overview maps;Amino acid metabolism	Organic acids and derivatives	Carboxylic acids and derivatives	Amino acids, peptides, and analogues	Metabolic pathways;Lysine degradation	1.7992	1.7989	1.3983	2.1e-11	2.72e-10
neg_11444	Glutarate semialdehyde	metab_30920	yes	up	B(ii)	C03273	neg	5746-02-01	277.093	1.36385	2M+FA-H	C5H8O3	0	35	HMDB0012233	-	-	map01100;map00310	Metabolism;Metabolism	Global and overview maps;Amino acid metabolism	Lipids and lipid-like molecules	Fatty Acyls	Fatty acids and conjugates	Metabolic pathways;Lysine degradation	1.1377	1.1376	1.1082	2.56e-14	1.26e-12
pos_7495	2,6-Diamino-5-hydroxyhexanoic acid	metab_17772	yes	up	B(ii)	C16741	pos	1190-94-9	127.087	3.727	M+H-2H2O	C6H14N2O3	0	32.5	HMDB0000450;HMDB0245508	-	-	map01100;map00310	Metabolism;Metabolism	Global and overview maps;Amino acid metabolism	Organic acids and derivatives	Carboxylic acids and derivatives	Amino acids, peptides, and analogues	Metabolic pathways;Lysine degradation	1.1233	1.1233	1.1258	2.06e-13	6.41e-12
pos_5519	Methionine sulfoxide	metab_15904	yes	up	B(ii)	C02989	pos	62697-73-8;3226-65-1	166.054	9.0783	M+H	C5H11NO3S	0	40.7	HMDB0002005;PW_C001342	-	-	map01100;map00270	Metabolism;Metabolism	Global and overview maps;Amino acid metabolism	Organic acids and derivatives	Carboxylic acids and derivatives	Amino acids, peptides, and analogues	Metabolic pathways;Cysteine and methionine metabolism	1.1506	1.1505	1.1089	1.53e-10	1.41e-09
neg_406	Adenylsuccinic acid	metab_20087	yes	up	B(ii)	C03794	neg	19046-78-7	462.068	1.0526	M-H, M+Na-2H	C14H18N5O11P	0	79.5	HMDB0013204;HMDB0000536;PW_C000413	-	-	map01100;map00250;map01232;map00230;map01240	Metabolism;Metabolism;Metabolism;Metabolism;Metabolism	Global and overview maps;Amino acid metabolism;Global and overview maps;Nucleotide metabolism;Global and overview maps	Organoheterocyclic compounds	Imidazopyrimidines	Purines and purine derivatives	Metabolic pathways;Alanine, aspartate and glutamate metabolism;Nucleotide metabolism;Purine metabolism;Biosynthesis of cofactors	1.5713	1.5713	1.1794	4.44e-15	3.31e-13
neg_11758	Uric Acid	metab_31230	yes	down	B(i)	C00366	neg	69-93-2	167.02	0.850267	M-H	C5H4N4O3	94.6	0	HMDB0000289;PW_C000195;MJDBOTE0001097	-	-	map01100;map00230	Metabolism;Metabolism	Global and overview maps;Nucleotide metabolism	Organoheterocyclic compounds	Imidazopyrimidines	Purines and purine derivatives	Metabolic pathways;Purine metabolism	1.7036	1.7034	0.7849	8.35e-12	1.27e-10
pos_249	Citrulline	metab_10753	yes	up	B(ii)	C00327	pos	372-75-8	176.103	7.96455	M+Na, M+K, M+H	C6H13N3O3	0	64.9	HMDB0000904;PW_C000723;MJDBOTE0000481	Peptides	Amino acids	map01100;map00220;map01110;map01230	Metabolism;Metabolism;Metabolism;Metabolism	Global and overview maps;Amino acid metabolism;Global and overview maps;Global and overview maps	Organic acids and derivatives	Carboxylic acids and derivatives	Amino acids, peptides, and analogues	Metabolic pathways;Arginine biosynthesis;Biosynthesis of secondary metabolites;Biosynthesis of amino acids	1.2883	1.2882	1.1075	5.76e-15	4.08e-13
pos_5180	N-Acetyl-L-glutamic acid	metab_15569	yes	up	B(ii)	C00624	pos	1188-37-0	231.098	10.4763	M+ACN+H	C7H11NO5	0	40.9	HMDB0001138	-	-	map01100;map00220;map01110;map01210;map00470;map01230	Metabolism;Metabolism;Metabolism;Metabolism;Metabolism;Metabolism	Global and overview maps;Amino acid metabolism;Global and overview maps;Global and overview maps;Metabolism of other amino acids;Global and overview maps	Organic acids and derivatives	Carboxylic acids and derivatives	Amino acids, peptides, and analogues	Metabolic pathways;Arginine biosynthesis;Biosynthesis of secondary metabolites;2-Oxocarboxylic acid metabolism;D-Amino acid metabolism;Biosynthesis of amino acids	1.2546	1.2545	1.102	1.09e-12	2.44e-11
pos_4378	Argininosuccinic acid	metab_14794	yes	up	B(ii)	C03406	pos	2387-71-5	273.119	9.85517	M+H-H2O	C10H18N4O6	0	74.4	HMDB0000052;PW_C000036	Peptides	Amino acids	map01100;map00220;map00250;map01110;map01230	Metabolism;Metabolism;Metabolism;Metabolism;Metabolism	Global and overview maps;Amino acid metabolism;Amino acid metabolism;Global and overview maps;Global and overview maps	Organic acids and derivatives	Carboxylic acids and derivatives	Amino acids, peptides, and analogues	Metabolic pathways;Arginine biosynthesis;Alanine, aspartate and glutamate metabolism;Biosynthesis of secondary metabolites;Biosynthesis of amino acids	1.3291	1.3291	1.1342	1.54e-15	1.45e-13
neg_11853	Ascorbic acid	metab_31593	yes	down	B(ii)	C01041	neg	50-81-7	175.024	0.634067	M-H	C6H8O6	0	73.7	PW_C000031;HMDB0000044	-	-	map01100;map00053	Metabolism;Metabolism	Global and overview maps;Carbohydrate metabolism	Organoheterocyclic compounds	Dihydrofurans	Furanones	Metabolic pathways;Ascorbate and aldarate metabolism	1.9318	1.9314	0.746	1.65e-11	2.23e-10
pos_6939	Galactitol	metab_19671	yes	up	B(ii)	C01697	pos	608-66-2;488-45-9	224.113	5.11497	M+ACN+H	C6H14O6	0	45.7	HMDB0000107;PW_C000069;HMDB0011632	-	-	map01100;map00052	Metabolism;Metabolism	Global and overview maps;Carbohydrate metabolism	Organic oxygen compounds	Organooxygen compounds	Carbohydrates and carbohydrate conjugates	Metabolic pathways;Galactose metabolism	1.9554	1.9552	1.3921	4.99e-12	8.39e-11
pos_90	D-Galactose	metab_19666	yes	up	B(ii)	C00124	pos	59-23-4;7296-64-2;59-23-4;10257-28-0;3646-73-9	203.053	4.39742	M+Na, M+ACN+H, M+K, M+NH4	C6H12O6	0	63.5	HMDB0003449;HMDB0000143;PW_C000093;HMDB0250761;MJDBOTE0001042	Carbohydrates	Monosaccharides	map01100;map00052	Metabolism;Metabolism	Global and overview maps;Carbohydrate metabolism	Organic oxygen compounds	Organooxygen compounds	Carbohydrates and carbohydrate conjugates	Metabolic pathways;Galactose metabolism	1.0038	1.0037	1.0566	2.09e-08	9.41e-08
neg_9365	Kaltostat	metab_28876	yes	down	B(ii)	C01768	neg	9005-32-7	433.078	4.28423	M+Cl	C14H22O13	0	56.9	HMDB0029940;HMDB0253761	-	-	map01100;map00051	Metabolism;Metabolism	Global and overview maps;Carbohydrate metabolism	Organic oxygen compounds	Organooxygen compounds	Carbohydrates and carbohydrate conjugates	Metabolic pathways;Fructose and mannose metabolism	1.2369	1.2369	0.8861	2.16e-13	6.67e-12
pos_6565	D-Ribose	metab_19667	yes	up	B(ii)	C00121	pos	50-69-1;613-83-2	133.05	6.1422	M+H-H2O	C5H10O5	0	30.2	PW_C000191;HMDB0000283	Carbohydrates	Monosaccharides	map01100;map00030;map02010	Metabolism;Metabolism;Environmental Information Processing	Global and overview maps;Carbohydrate metabolism;Membrane transport	Organic oxygen compounds	Organooxygen compounds	Carbohydrates and carbohydrate conjugates	Metabolic pathways;Pentose phosphate pathway;ABC transporters	1.2644	1.2644	1.1261	2.13e-14	1.08e-12
pos_5627	Ribose 1-phosphate	metab_16009	yes	down	B(ii)	C00620	pos	14075-00-4	213.016	8.72795	M+H-H2O	C5H11O8P	0	30.9	HMDB0001489;PW_C001146	-	-	map01100;map00030;map00230	Metabolism;Metabolism;Metabolism	Global and overview maps;Carbohydrate metabolism;Nucleotide metabolism	Organic oxygen compounds	Organooxygen compounds	Carbohydrates and carbohydrate conjugates	Metabolic pathways;Pentose phosphate pathway;Purine metabolism	1.015	1.0149	0.9219	1.91e-14	1e-12
pos_9192	Dehydroepiandrosterone	metab_19405	yes	down	B(ii)	C01227	pos	53-43-0;2283-82-1	599.41	0.634267	2M+Na	C19H28O2	0	47.9	LMST02020021;HMDB0000077;HMDB0005962;PW_C000054;MJDBOTE0001055	Steroids;Hormones and transmitters	19-Carbon atoms;Steroid hormones	map01100	Metabolism	Global and overview maps	Lipids and lipid-like molecules	Steroids and steroid derivatives	Androstane steroids	Metabolic pathways	3.1143	3.1142	0.003	1.18e-11	1.68e-10
pos_7725	Dermatan L-iduronate	metab_19670	yes	down	B(ii)	C01490	pos	24967-94-0	448.124	3.26993	M+K	C16H27NO11	0	72.4	HMDB0060470;HMDB0000632	-	-	map01100	Metabolism	Global and overview maps	Organic oxygen compounds	Organooxygen compounds	Carbohydrates and carbohydrate conjugates	Metabolic pathways	2.1698	2.1695	0.6514	1.62e-10	1.48e-09
neg_413	Adipic Acid	metab_20094	yes	up	B(i)	C06104	neg	124-04-9	145.05	1.34113	M-H2O-H, M-H	C6H10O4	47	0	HMDB0000448;LMFA01170048	Organic acids	Carboxylic acids	map01100	Metabolism	Global and overview maps	Lipids and lipid-like molecules	Fatty Acyls	Fatty acids and conjugates	Metabolic pathways	1.408	1.4079	1.1288	3.65e-18	1.81e-15
neg_5360	Cortisol	metab_24979	yes	up	B(ii)	C00735	neg	50-23-7	361.2	12.7933	M-H	C21H30O5	0	44	PW_C000045;LMST02030001;HMDB0000063;MJDBOTE0000771	Steroids;Hormones and transmitters	21-Carbon atoms;Steroid hormones	map01100	Metabolism	Global and overview maps	Lipids and lipid-like molecules	Steroids and steroid derivatives	Hydroxysteroids	Metabolic pathways	1.1213	1.1215	1.1117	6.07e-10	4.52e-09
pos_4920	20alpha-Dihydroprogesterone	metab_4803	yes	up	B(ii)	C04042	pos	145-14-2	349.272	13.616	M+CH3OH+H	C21H32O2	0	48.8	HMDB0003069;LMST02030169	-	-	map01100	Metabolism	Global and overview maps	Lipids and lipid-like molecules	Steroids and steroid derivatives	Pregnane steroids	Metabolic pathways	1.1046	1.1046	1.0943	5.34e-12	8.88e-11
neg_3646	Benzene-1,2,4-Triol	metab_23291	yes	down	B(i)	C02814	neg	533-73-3	125.023	4.28423	M-H	C6H6O3	63.5	0	-	-	-	map01100	Metabolism	Global and overview maps	-	-	-	Metabolic pathways	1.019	1.0188	0.9211	8.43e-13	1.99e-11
pos_7228	Dihomo-alpha-linolenic acid	metab_17526	yes	down	B(ii)	C16522	pos	17046-59-2	339.289	4.43623	M+CH3OH+H	C20H34O2	0	63.6	HMDB0060039	-	-	map01040	Metabolism	Lipid metabolism	Lipids and lipid-like molecules	Fatty Acyls	Fatty acids and conjugates	Biosynthesis of unsaturated fatty acids	1.0166	1.0165	0.9327	3.05e-11	3.7e-10
neg_5045	(3S)-3-hydroxycyclocitral	metab_24668	yes	up	B(ii)	C19731	neg	-	213.113	10.9612	M+FA-H	C10H16O2	0	55.9	HMDB0303972	-	-	map00999	Metabolism	Biosynthesis of other secondary metabolites	Organic oxygen compounds	Organooxygen compounds	Alcohols and polyols	Biosynthesis of various plant secondary metabolites	1.5845	1.5846	1.2431	2.51e-14	1.24e-12
pos_3659	Scoparone	metab_3570	yes	up	B(i)	C09311	pos	120-08-1	224.091	3.40703	M+NH4	C11H10O4	77.1	0	HMDB0030818;MJDBOTE0001143	-	-	map00999	Metabolism	Biosynthesis of other secondary metabolites	Phenylpropanoids and polyketides	Coumarins and derivatives	Not Available	Biosynthesis of various plant secondary metabolites	1.4304	1.4302	1.1996	5.16e-11	5.76e-10
neg_11316	Galloyl glucose	metab_30792	yes	up	B(ii)	C01158	neg	-	331.068	1.90575	M-H	C13H16O10	0	78.6	HMDB0301708	-	-	map00999	Metabolism	Biosynthesis of other secondary metabolites	Phenylpropanoids and polyketides	Tannins	Not Available	Biosynthesis of various plant secondary metabolites	1.0867	1.0867	1.0808	1.75e-16	2.85e-14
pos_8212	Dihydrocoumarin	metab_18459	yes	up	B(i)	C02274	pos	119-84-6	181.086	2.12155	M+CH3OH+H	C9H8O2	54.4	0	HMDB0036626;MJDBOTE0000711	-	-	map00999	Metabolism	Biosynthesis of other secondary metabolites	Phenylpropanoids and polyketides	3,4-dihydrocoumarins	Not Available	Biosynthesis of various plant secondary metabolites	1.0546	1.0546	1.0968	1.45e-12	3.08e-11
pos_8674	Acacetin	metab_18910	yes	down	B(i)	C01470	pos	480-44-4	285.076	1.1646	M+H	C16H12O5	84.7	0	LMPK12110468;MJDBOTE0000499	-	-	map00944	Metabolism	Biosynthesis of other secondary metabolites	-	-	-	Flavone and flavonol biosynthesis	1.8111	1.811	0.7795	1.42e-16	2.46e-14
neg_9054	6''-Acetylapiin	metab_28569	yes	down	B(ii)	C04858	neg	26544-34-3	627.137	4.7084	M+Na-2H	C28H30O15	0	64.7	HMDB0030843;HMDB0035464	-	-	map00944	Metabolism	Biosynthesis of other secondary metabolites	Benzenoids	Naphthalenes	Phenylnaphthalenes	Flavone and flavonol biosynthesis	1.4746	1.4744	0.8394	3.11e-11	3.77e-10
pos_962	Quercetin 3-(6''-malonyl-glucoside)	metab_929	yes	down	B(ii)	C12638	pos	96862-01-0	533.092	3.45033	M+H-H2O, M+H	C24H22O15	0	76	HMDB0037368	-	-	map00944	Metabolism	Biosynthesis of other secondary metabolites	Phenylpropanoids and polyketides	Flavonoids	Flavonoid glycosides	Flavone and flavonol biosynthesis	1.2958	1.2957	0.8969	1.95e-14	1.01e-12
pos_4377	Isowertin 2''-rhamnoside	metab_4276	yes	down	B(ii)	C12629	pos	64821-00-7	557.164	9.45442	M+H-2H2O	C28H32O14	0	34.6	HMDB0037417	-	-	map00944	Metabolism	Biosynthesis of other secondary metabolites	Phenylpropanoids and polyketides	Flavonoids	Flavonoid glycosides	Flavone and flavonol biosynthesis	1.0459	1.046	0.9367	1.07e-10	1.05e-09
pos_3250	Kaempferide	metab_13704	yes	down	B(i)	C10098	pos	491-54-3	301.07	4.41618	M+H	C16H12O6	76.2	0	HMDB0037441;LMPK12110563;MJDBOTE0000957	-	-	map00944	Metabolism	Biosynthesis of other secondary metabolites	Phenylpropanoids and polyketides	Flavonoids	Flavones	Flavone and flavonol biosynthesis	1.0415	1.0414	0.928	2.59e-10	2.2e-09
pos_7435	Pelargonidin 3-(6''-malonylglucoside)	metab_17712	yes	down	B(ii)	C12642	pos	-	519.114	3.88145	M+	C24H23O13+	0	70.8	HMDB0303647;LMPK12010030	-	-	map00942	Metabolism	Biosynthesis of other secondary metabolites	Phenylpropanoids and polyketides	Flavonoids	Flavonoid glycosides	Anthocyanin biosynthesis	1.6309	1.6307	0.8332	4.05e-15	3.09e-13
pos_8020	Malvidin 3-glucoside	metab_18280	yes	up	B(ii)	C12140	pos	7228-78-6	493.134	2.806	M+	C23H25O12+	0	43.3	HMDB0030777	-	-	map00942	Metabolism	Biosynthesis of other secondary metabolites	Phenylpropanoids and polyketides	Flavonoids	Flavonoid glycosides	Anthocyanin biosynthesis	1.5431	1.543	1.1793	1.05e-15	1.08e-13
pos_8831	Myricetin	metab_8575	yes	down	B(i)	C10107	pos	529-44-2	301.034	4.1462	M+H-H2O	C15H10O8	57.4	0	HMDB0002755;LMPK12110001;MJDBOTE0000381	-	-	map00941;map01110;map00944	Metabolism;Metabolism;Metabolism	Biosynthesis of other secondary metabolites;Global and overview maps;Biosynthesis of other secondary metabolites	Phenylpropanoids and polyketides	Flavonoids	Flavones	Flavonoid biosynthesis;Biosynthesis of secondary metabolites;Flavone and flavonol biosynthesis	1.0111	1.0111	0.9225	7.3e-11	7.67e-10
pos_8843	Sakuranetin	metab_19075	yes	down	B(i)	C09833	pos	2957-21-3	287.092	0.941033	M+H	C16H14O5	78.4	0	LMPK12140571;HMDB0030090	-	-	map00941;map01110	Metabolism;Metabolism	Biosynthesis of other secondary metabolites;Global and overview maps	Phenylpropanoids and polyketides	Flavonoids	O-methylated flavonoids	Flavonoid biosynthesis;Biosynthesis of secondary metabolites	1.8038	1.8038	0.7369	3.15e-12	5.81e-11
neg_8990	(+)-Gallocatechin	metab_28506	yes	down	B(ii)	C12127	neg	970-73-0	611.142	4.80777	2M-H	C15H14O7	0	66.8	HMDB0038365;LMPK12020002	-	-	map00941;map01110	Metabolism;Metabolism	Biosynthesis of other secondary metabolites;Global and overview maps	Phenylpropanoids and polyketides	Flavonoids	Flavans	Flavonoid biosynthesis;Biosynthesis of secondary metabolites	1.5453	1.5452	0.8155	2.79e-10	2.34e-09
neg_3054	(-)-Epiafzelechin	metab_22705	yes	down	B(ii)	C12128	neg	24808-04-6	319.083	3.12697	M+FA-H	C15H14O5	0	75.8	HMDB0030822	-	-	map00941;map01110	Metabolism;Metabolism	Biosynthesis of other secondary metabolites;Global and overview maps	Phenylpropanoids and polyketides	Flavonoids	Flavans	Flavonoid biosynthesis;Biosynthesis of secondary metabolites	1.0437	1.0435	0.9221	7.62e-12	1.18e-10
neg_8833	Tricetin	metab_28351	yes	down	B(ii)	C10192	neg	520-31-0	347.041	5.06557	M+FA-H	C15H10O7	0	49.5	LMPK12110847;HMDB0029620	-	-	map00941	Metabolism	Biosynthesis of other secondary metabolites	Phenylpropanoids and polyketides	Flavonoids	Flavones	Flavonoid biosynthesis	1.6111	1.6111	0.8172	1.25e-12	2.74e-11
neg_4508	Homoeriodictyol	metab_24140	yes	down	B(i)	C09756	neg	446-71-9	301.072	7.07642	M-H	C16H14O6	79	0	LMPK12140449;HMDB0253205	-	-	map00941	Metabolism	Biosynthesis of other secondary metabolites	Phenylpropanoids and polyketides	Flavonoids	O-methylated flavonoids	Flavonoid biosynthesis	1.5684	1.5683	0.832	9.03e-15	5.83e-13
pos_352	Fustin	metab_10855	yes	down	B(i)	C01378	pos	20725-03-5	289.071	3.26993	M+H, M+CH3OH+H, M+H-H2O	C15H12O6	59.5	0	-	-	-	map00941	Metabolism	Biosynthesis of other secondary metabolites	-	-	-	Flavonoid biosynthesis	1.3874	1.3873	0.869	1.69e-11	2.27e-10
neg_10398	Hesperetin	metab_29888	yes	down	B(i)	C01709	neg	520-33-2	301.072	3.12697	M-H	C16H14O6	70.6	0	LMPK12140003;HMDB0005782;MJDBOTE0001046	-	-	map00941	Metabolism	Biosynthesis of other secondary metabolites	Phenylpropanoids and polyketides	Flavonoids	O-methylated flavonoids	Flavonoid biosynthesis	1.0704	1.0703	0.9221	6.87e-12	1.09e-10
neg_239	1-O-Sinapoyl-beta-D-glucose	metab_19922	yes	up	B(ii)	C01175	neg	-	385.115	3.03632	M-H, M+FA-H, M+Cl	C17H22O10	0	60.8	HMDB0302379	-	-	map00940;map01110	Metabolism;Metabolism	Biosynthesis of other secondary metabolites;Global and overview maps	Phenylpropanoids and polyketides	Cinnamic acids and derivatives	Hydroxycinnamic acids and derivatives	Phenylpropanoid biosynthesis;Biosynthesis of secondary metabolites	1.2892	1.2892	1.1237	6.88e-12	1.09e-10
neg_3871	Ginkgolide A	metab_23512	yes	down	B(ii)	C07601	neg	15291-75-5	389.125	4.71917	M-H2O-H	C20H24O9	0	39.9	HMDB0036862;LMPR0104540001;MJDBOTE0001317	-	-	map00904;map01110	Metabolism;Metabolism	Metabolism of terpenoids and polyketides;Global and overview maps	Lipids and lipid-like molecules	Prenol lipids	Sesquiterpenoids	Diterpenoid biosynthesis;Biosynthesis of secondary metabolites	1.0197	1.0195	0.9056	4.64e-08	1.91e-07
neg_7051	Urobilinogen	metab_31605	yes	up	B(ii)	C05790	neg	14684-37-8;17208-65-0	611.288	12.9053	M+Na-2H	C33H42N4O6	0	46.1	HMDB0001898;HMDB0004158	-	-	map00860	Metabolism	Metabolism of cofactors and vitamins	Organoheterocyclic compounds	Tetrapyrroles and derivatives	Bilirubins	Porphyrin metabolism	1.3061	1.3061	1.1738	2.98e-07	9.92e-07
pos_974	4-amino-4-deoxychorismate	metab_11474	yes	down	B(ii)	C11355	pos	-	226.071	2.45902	M+H-H2O, M+H	C10H11NO5	0	46	HMDB0304170	-	-	map00790;map01240	Metabolism;Metabolism	Metabolism of cofactors and vitamins;Global and overview maps	Organic acids and derivatives	Carboxylic acids and derivatives	Dicarboxylic acids and derivatives	Folate biosynthesis;Biosynthesis of cofactors	1.1474	1.1472	0.905	3.5e-11	4.17e-10
pos_5334	Neopterin	metab_15722	yes	up	B(ii)	C05926	pos	2009-64-5;2277-42-1;10162-32-0	276.072	9.69928	M+Na	C9H11N5O4	0	46.2	HMDB0000877;PW_C000673;HMDB0000727;HMDB0000845	-	-	map00790	Metabolism	Metabolism of cofactors and vitamins	Organoheterocyclic compounds	Pteridines and derivatives	Pterins and derivatives	Folate biosynthesis	1.3748	1.3747	1.1604	1.42e-13	4.76e-12
neg_2473	Bisnorbiotin	metab_22129	yes	up	B(ii)	C20384	neg	16968-98-2	261.055	1.74668	M+FA-H	C8H12N2O3S	0	45.2	HMDB0004821	-	-	map00780	Metabolism	Metabolism of cofactors and vitamins	Organic acids and derivatives	Carboxylic acids and derivatives	Amino acids, peptides, and analogues	Biotin metabolism	1.5451	1.5451	1.3048	2.59e-11	3.25e-10
pos_927	4-Pyridoxolactone	metab_11427	yes	down	B(ii)	C00971	pos	4753-19-9	166.05	1.67285	M+H, M+NH4	C8H7NO3	0	39.3	HMDB0003454	-	-	map00750	Metabolism	Metabolism of cofactors and vitamins	Organoheterocyclic compounds	Pyridines and derivatives	Pyridinecarboxylic acids and derivatives	Vitamin B6 metabolism	1.611	1.6109	0.8336	4.55e-17	1.03e-14
neg_10076	5-Pyridoxolactone	metab_29570	yes	down	B(ii)	C06052	neg	4543-56-0	164.034	3.50962	M-H	C8H7NO3	0	44.1	HMDB0004291	-	-	map00750	Metabolism	Metabolism of cofactors and vitamins	Organoheterocyclic compounds	Pyridines and derivatives	Pyridinecarboxylic acids and derivatives	Vitamin B6 metabolism	1.0139	1.0138	0.9171	2.56e-10	2.18e-09
pos_3559	4-Methyl-5-Thiazoleethanol	metab_14001	yes	up	B(i)	C04294	pos	137-00-8	144.048	5.61358	M+H	C6H9NOS	90.5	0	HMDB0032985	-	-	map00730;map01100;map01240	Metabolism;Metabolism;Metabolism	Metabolism of cofactors and vitamins;Global and overview maps;Global and overview maps	Organoheterocyclic compounds	Azoles	Thiazoles	Thiamine metabolism;Metabolic pathways;Biosynthesis of cofactors	1.066	1.066	1.0775	1.08e-12	2.42e-11
pos_2904	Sphingosine	metab_13374	yes	down	B(ii)	C00319	pos	123-78-4	300.29	2.8284	M+H	C18H37NO2	0	59.4	PW_C000172;HMDB0000252;LMSP01010001	-	-	map00600;map01100	Metabolism;Metabolism	Lipid metabolism;Global and overview maps	Organic nitrogen compounds	Organonitrogen compounds	Amines	Sphingolipid metabolism;Metabolic pathways	1.4887	1.4887	0.8635	1.85e-15	1.67e-13
pos_7893	Phytosphingosine	metab_18157	yes	down	B(ii)	C12144	pos	554-62-1	318.3	3.02393	M+H	C18H39NO3	0	54.6	HMDB0004610;LMSP01030001	-	-	map00600;map01100	Metabolism;Metabolism	Lipid metabolism;Global and overview maps	Organic nitrogen compounds	Organonitrogen compounds	Amines	Sphingolipid metabolism;Metabolic pathways	1.2266	1.2266	0.9154	1.65e-13	5.35e-12
pos_8896	Methyl jasmonate	metab_8640	yes	up	B(ii)	C16318;C11512	pos	1211-29-6;95722-42-2	242.174	4.03192	M+NH4	C13H20O3	0	35	LMFA02020010;HMDB0301800;HMDB0036583	-	-	map00592;map01110	Metabolism;Metabolism	Lipid metabolism;Global and overview maps	Lipids and lipid-like molecules	Fatty Acyls	Lineolic acids and derivatives	alpha-Linolenic acid metabolism;Biosynthesis of secondary metabolites	2.8269	2.8261	4.2268	2.9e-05	6.51e-05
pos_7845	(2'E,4'Z,7'Z,8E)-Colnelenic acid	metab_7603	yes	up	B(ii)	C16320	pos	52591-16-9	293.21	8.41598	M+H	C18H28O3	0	74.8	HMDB0030996	-	-	map00592;map01110	Metabolism;Metabolism	Lipid metabolism;Global and overview maps	Lipids and lipid-like molecules	Fatty Acyls	Fatty acids and conjugates	alpha-Linolenic acid metabolism;Biosynthesis of secondary metabolites	1.2768	1.2767	1.1137	2.74e-20	5.17e-17
pos_2267	17-Hydroxylinolenic acid	metab_2214	yes	up	B(ii)	C16346	pos	-	277.215	13.3133	M+H-H2O, M+H	C18H30O3	0	82.4	HMDB0011108	-	-	map00592	Metabolism	Lipid metabolism	Lipids and lipid-like molecules	Fatty Acyls	Lineolic acids and derivatives	alpha-Linolenic acid metabolism	1.1884	1.1883	1.0826	1.47e-13	4.87e-12
neg_5121	(all-Z)-8,11,14-Heptadecatrienal	metab_24741	yes	up	B(ii)	C16343	neg	56797-44-5	293.213	11.5649	M+FA-H	C17H28O	0	53.5	HMDB0041333	-	-	map00592	Metabolism	Lipid metabolism	Lipids and lipid-like molecules	Fatty Acyls	Fatty aldehydes	alpha-Linolenic acid metabolism	1.0826	1.0828	1.0853	1.63e-08	7.54e-08
pos_3	8(R)-Hydroperoxylinoleic acid	metab_2	yes	up	B(ii)	C14831	pos	143343-95-7	335.218	12.7488	M+H-H2O, M+2Na-H, 2M+Na, 2M+K, M+Na, M+NH4, M+H, M+H-2H2O	C18H32O4	0	59	HMDB0004706	-	-	map00591	Metabolism	Lipid metabolism	Lipids and lipid-like molecules	Fatty Acyls	Lineolic acids and derivatives	Linoleic acid metabolism	1.1861	1.186	1.0779	1.08e-13	3.89e-12
pos_7350	11-HpODE	metab_7118	yes	up	B(ii)	C07338	pos	-	277.216	11.5637	M+H-2H2O	C18H32O4	0	73.1	HMDB0062281;LMFA02000115	-	-	map00591	Metabolism	Lipid metabolism	Lipids and lipid-like molecules	Fatty Acyls	Lineolic acids and derivatives	Linoleic acid metabolism	1.1398	1.1397	1.0834	2.04e-17	6.04e-15
pos_4554	9-OxoODE	metab_4451	yes	up	B(ii)	C14766	pos	-	259.205	11.5637	M+H-2H2O	C18H30O3	0	44.5	LMFA02000274;HMDB0004669;LMFA02000251	-	-	map00591	Metabolism	Lipid metabolism	Lipids and lipid-like molecules	Fatty Acyls	Lineolic acids and derivatives	Linoleic acid metabolism	1.1318	1.1316	1.1131	5e-13	1.3e-11
neg_5228	9,10-dhome	metab_24848	yes	up	B(ii)	C14828	neg	125356-86-7	313.239	12.1895	M-H	C18H34O4	0	75.1	HMDB0004704	-	-	map00591	Metabolism	Lipid metabolism	Lipids and lipid-like molecules	Fatty Acyls	Fatty acids and conjugates	Linoleic acid metabolism	1.0788	1.0792	1.0659	1.83e-08	8.36e-08
neg_6989	Alpha-Dimorphecolic acid	metab_26535	yes	up	B(ii)	C14767	neg	73543-67-6	295.228	13.1301	M-H	C18H32O3	0	80.5	LMFA02000188;HMDB0004670	-	-	map00591	Metabolism	Lipid metabolism	Lipids and lipid-like molecules	Fatty Acyls	Lineolic acids and derivatives	Linoleic acid metabolism	1.0744	1.0745	1.0646	4.25e-12	7.38e-11
pos_7215	13-hode	metab_6984	yes	up	B(ii)	C14762	pos	29623-28-7	279.231	12.2127	M+H-H2O	C18H32O3	0	79.5	HMDB0004667;HMDB0242324;LMFA02000228	-	-	map00591	Metabolism	Lipid metabolism	Lipids and lipid-like molecules	Fatty Acyls	Lineolic acids and derivatives	Linoleic acid metabolism	1.0522	1.0523	1.0696	1.96e-12	3.95e-11
pos_8512	6-Keto-prostaglandin F1a	metab_18753	yes	up	B(ii)	C05961	pos	58962-34-8	412.271	1.53898	M+ACN+H	C20H34O6	0	74.4	PW_C001726;HMDB0002886	-	-	map00590;map01100	Metabolism;Metabolism	Lipid metabolism;Global and overview maps	Lipids and lipid-like molecules	Fatty Acyls	Eicosanoids	Arachidonic acid metabolism;Metabolic pathways	1.5271	1.527	1.1821	5.33e-16	6.52e-14
neg_5432	11h-14,15-eeta	metab_25048	yes	up	B(ii)	C14813	neg	219535-29-2	381.226	13.1526	M+FA-H	C20H32O4	0	41.7	HMDB0004693;PW_C002180	-	-	map00590;map01100	Metabolism;Metabolism	Lipid metabolism;Global and overview maps	Lipids and lipid-like molecules	Fatty Acyls	Fatty acids and conjugates	Arachidonic acid metabolism;Metabolic pathways	1.4597	1.4598	1.2098	1.9e-10	1.7e-09
neg_158	Delta-12-Prostaglandin J2	metab_19841	yes	up	B(ii)	C05958	neg	87893-54-7	379.211	12.0577	M-H, M+FA-H, M+Cl	C20H30O4	0	40.4	LMFA03010020;HMDB0004238;PW_C002100	-	-	map00590;map01100	Metabolism;Metabolism	Lipid metabolism;Global and overview maps	Lipids and lipid-like molecules	Fatty Acyls	Eicosanoids	Arachidonic acid metabolism;Metabolic pathways	1.3124	1.3126	1.1396	3.8e-09	2.15e-08
pos_4444	15-hete	metab_4342	yes	up	B(ii)	C04742	pos	54845-95-3	353.268	10.5214	M+CH3OH+H	C20H32O3	0	34.8	LMFA03060066;HMDB0003876;LMFA03060087	-	-	map00590;map01100	Metabolism;Metabolism	Lipid metabolism;Global and overview maps	Lipids and lipid-like molecules	Fatty Acyls	Eicosanoids	Arachidonic acid metabolism;Metabolic pathways	1.1903	1.1903	1.1328	7.29e-11	7.67e-10
neg_184	Prostaglandin A2	metab_19867	yes	up	B(ii)	C05953	neg	13345-50-1	379.211	13.1988	M-H2O-H, M+Cl, M+FA-H	C20H30O4	0	55	HMDB0242292;PW_C001699;HMDB0002752;HMDB0302203;LMFA03010035	Lipids	Eicosanoids	map00590;map01100	Metabolism;Metabolism	Lipid metabolism;Global and overview maps	Lipids and lipid-like molecules	Fatty Acyls	Eicosanoids	Arachidonic acid metabolism;Metabolic pathways	1.1854	1.186	1.1281	1.01e-07	3.77e-07
neg_1277	15h-11,12-eeta	metab_20958	yes	up	B(ii)	C14781	neg	877878-78-9	381.226	12.1559	M+Cl, M+FA-H	C20H32O4	0	49.3	PW_C002389;HMDB0005050	-	-	map00590;map01100	Metabolism;Metabolism	Lipid metabolism;Global and overview maps	Organic acids and derivatives	Hydroxy acids and derivatives	Medium-chain hydroxy acids and derivatives	Arachidonic acid metabolism;Metabolic pathways	1.1082	1.1085	1.0908	7.34e-08	2.84e-07
neg_4	Prostaglandin-c2	metab_19688	yes	up	B(ii)	C05955	neg	-	333.205	12.7483	M-H, 2M+FA-H, 2M-H, M+Cl, M+FA-H	C20H30O4	0	47.4	PW_C040451;HMDB0060095	Lipids	Eicosanoids	map00590;map01100	Metabolism;Metabolism	Lipid metabolism;Global and overview maps	Lipids and lipid-like molecules	Fatty Acyls	Eicosanoids	Arachidonic acid metabolism;Metabolic pathways	1.0962	1.0965	1.0815	3.44e-09	1.97e-08
pos_8946	Thromboxane B2	metab_19172	yes	up	B(ii)	C05963	pos	54397-85-2	353.23	0.786217	M+H-H2O	C20H34O6	0	32.6	PW_C001820;LMFA03030002;HMDB0003252	Lipids	Eicosanoids	map00590;map01100	Metabolism;Metabolism	Lipid metabolism;Global and overview maps	Lipids and lipid-like molecules	Fatty Acyls	Eicosanoids	Arachidonic acid metabolism;Metabolic pathways	1.0531	1.0529	1.0901	4.7e-10	3.64e-09
neg_1260	12(r)-hpete	metab_20941	yes	up	B(ii)	C14812	neg	126873-49-2	381.226	11.8532	M+Cl, M+FA-H	C20H32O4	0	32.7	PW_C002179;HMDB0004692	-	-	map00590;map01100	Metabolism;Metabolism	Lipid metabolism;Global and overview maps	Lipids and lipid-like molecules	Fatty Acyls	Eicosanoids	Arachidonic acid metabolism;Metabolic pathways	1.0001	1.0009	1.098	1.17e-05	2.81e-05
pos_3169	Arachidonic acid	metab_13628	yes	down	B(ii)	C00219	pos	506-32-1	337.274	3.92507	M+CH3OH+H	C20H32O2	0	43.8	LMFA01030001;HMDB0001043;PW_C000821	Lipids	Fatty acids	map00590;map00591;map01100;map01040	Metabolism;Metabolism;Metabolism;Metabolism	Lipid metabolism;Lipid metabolism;Global and overview maps;Lipid metabolism	Lipids and lipid-like molecules	Fatty Acyls	Fatty acids and conjugates	Arachidonic acid metabolism;Linoleic acid metabolism;Metabolic pathways;Biosynthesis of unsaturated fatty acids	1.3063	1.3062	0.9098	2.15e-17	6.3e-15
pos_9286	12-Keto-leukotriene B4	metab_19498	yes	down	B(ii)	C05949	pos	136696-10-1	398.233	0.612067	M+ACN+Na	C20H30O4	0	32.7	PW_C002098;HMDB0004234	-	-	map00590	Metabolism	Lipid metabolism	Lipids and lipid-like molecules	Fatty Acyls	Eicosanoids	Arachidonic acid metabolism	2.051	2.0512	0.7036	1.25e-10	1.19e-09
pos_7640	20-Carboxy-leukotriene B4	metab_7401	yes	up	B(ii)	C05950	pos	80434-82-8	367.208	9.90885	M+H	C20H30O6	0	44.4	HMDB0006059;LMFA03020016;PW_C002644	-	-	map00590	Metabolism	Lipid metabolism	Lipids and lipid-like molecules	Fatty Acyls	Fatty acids and conjugates	Arachidonic acid metabolism	1.9308	1.9308	1.3017	3.65e-17	8.94e-15
pos_30	Glycerophosphocholine	metab_10538	yes	up	B(i)	C00670	pos	28319-77-9	258.11	7.62222	M+H, M+Na, M+K, 2M+Na, 2M+H	C8H20NO6P	72.8	0	HMDB0008160;HMDB0007962;HMDB0008557;HMDB0008587;HMDB0008554;HMDB0008227;HMDB0008820;HMDB0008621;HMDB0008093;HMDB0008161;HMDB0011223;HMDB0008521;HMDB0007895;HMDB0008687;HMDB0008261;HMDB0008259;HMDB0008030;HMDB0011227;HMDB0008226;HMDB0007929;HMDB0008194;HMDB0007930;HMDB0008523;HMDB0008228;HMDB0008159;HMDB0008357;HMDB0008619;HMDB0008291;HMDB0008393;HMDB0008293;HMDB0007994;HMDB0008524;HMDB0008456;HMD…	-	-	map00565;map00564	Metabolism;Metabolism	Lipid metabolism;Lipid metabolism	Lipids and lipid-like molecules	Glycerophospholipids	Glycerophosphocholines	Ether lipid metabolism;Glycerophospholipid metabolism	1.5178	1.5176	1.1288	1.42e-14	8.05e-13
neg_11404	3-Hydroxybenzoic Acid	metab_30880	yes	up	B(i)	C00587	neg	1999-06-09	137.023	1.61397	M-H	C7H6O3	79.1	0	HMDB0002466	-	-	map00400	Metabolism	Amino acid metabolism	Benzenoids	Benzene and substituted derivatives	Benzoic acids and derivatives	Phenylalanine, tyrosine and tryptophan biosynthesis	1.1806	1.1805	1.105	8.82e-16	9.4e-14
pos_8833	5-Methoxyindoleacetate	metab_19065	yes	down	B(ii)	C05660	pos	3471-31-6	206.081	0.963583	M+H	C11H11NO3	0	53.9	PW_C002060;HMDB0004096	-	-	map00380	Metabolism	Amino acid metabolism	Organoheterocyclic compounds	Indoles and derivatives	Indolyl carboxylic acids and derivatives	Tryptophan metabolism	1.5639	1.5637	0.8143	1.01e-14	6.32e-13
pos_2243	Imidazoleacetic acid riboside	metab_12733	yes	up	B(ii)	C05131	pos	29605-99-0	276.119	9.25318	M+H, M+NH4	C10H14N2O6	0	60.5	HMDB0002331	-	-	map00340	Metabolism	Amino acid metabolism	Nucleosides, nucleotides, and analogues	Imidazole ribonucleosides and ribonucleotides	Not Available	Histidine metabolism	1.3784	1.3784	1.1143	1.67e-11	2.25e-10
pos_9350	Deoxycytidine	metab_9083	yes	up	B(ii)	C00881	pos	951-77-9	227.091	3.29525	M+	C9H13N3O4	0	33.6	PW_C000008;HMDB0250725;HMDB0000014	Nucleic acids	Nucleosides	map00240;map01100;map02010;map01232	Metabolism;Metabolism;Environmental Information Processing;Metabolism	Nucleotide metabolism;Global and overview maps;Membrane transport;Global and overview maps	Nucleosides, nucleotides, and analogues	Pyrimidine nucleosides	Pyrimidine 2''-deoxyribonucleosides	Pyrimidine metabolism;Metabolic pathways;ABC transporters;Nucleotide metabolism	1.6569	1.6569	1.2933	4.75e-14	2.02e-12
pos_6031	Deoxyuridine	metab_16396	yes	up	B(ii)	C00526	pos	951-78-0	246.109	7.49727	M+NH4	C9H12N2O5	0	71.5	HMDB0000012;HMDB0245528;PW_C000007;MJDBOTE0000510	Nucleic acids	Nucleosides	map00240;map01100;map02010;map01232	Metabolism;Metabolism;Environmental Information Processing;Metabolism	Nucleotide metabolism;Global and overview maps;Membrane transport;Global and overview maps	Nucleosides, nucleotides, and analogues	Pyrimidine nucleosides	Pyrimidine 2''-deoxyribonucleosides	Pyrimidine metabolism;Metabolic pathways;ABC transporters;Nucleotide metabolism	1.2549	1.2547	1.0977	1.22e-11	1.74e-10
neg_11894	Phosphate	metab_31357	yes	down	B(i)	C00009	neg	7664-38-2;14265-44-2	194.946	0.59825	2M-H	H3O4P	45.8	0	HMDB0001429;PW_C001104	-	-	map00195;map02010;map00190	Metabolism;Environmental Information Processing;Metabolism	Energy metabolism;Membrane transport;Energy metabolism	Homogeneous non-metal compounds	Non-metal oxoanionic compounds	Non-metal phosphates	Photosynthesis;ABC transporters;Oxidative phosphorylation	1.1879	1.1877	0.9013	9.03e-12	1.36e-10
pos_7625	(S)-10,16-Dihydroxyhexadecanoic acid	metab_7387	yes	up	B(ii)	C08285	pos	69232-67-3	311.221	9.97715	M+Na	C16H32O4	0	77	HMDB0037798	-	-	map00073	Metabolism	Lipid metabolism	Lipids and lipid-like molecules	Fatty Acyls	Fatty acids and conjugates	Cutin, suberine and wax biosynthesis	1.3692	1.3691	1.1439	5.06e-16	6.28e-14
neg_7074	9,10-Dihydroxystearic acid	metab_31590	yes	up	B(ii)	C19622	neg	120-87-6	315.254	12.8383	M-H	C18H36O4	0	55.8	HMDB0302281;LMFA02000142;HMDB0303981	-	-	map00073	Metabolism	Lipid metabolism	Lipids and lipid-like molecules	Fatty Acyls	Fatty acids and conjugates	Cutin, suberine and wax biosynthesis	1.2018	1.2018	1.1084	5.86e-12	9.56e-11
pos_9085	Floionolic acid	metab_19303	yes	up	B(ii)	C19621	pos	17705-68-9	297.243	0.712233	M+H-2H2O	C18H36O5	0	78.3	LMFA02000147;HMDB0034295	-	-	map00073	Metabolism	Lipid metabolism	Lipids and lipid-like molecules	Fatty Acyls	Fatty acids and conjugates	Cutin, suberine and wax biosynthesis	1.0652	1.0651	1.0637	4.62e-10	3.59e-09
pos_2961	9,10-Epoxystearic acid	metab_13426	yes	down	B(ii)	C19418	pos	-	316.285	3.02393	M+NH4	C18H34O3	0	31.1	HMDB0247617;LMFA02000326	-	-	map00073	Metabolism	Lipid metabolism	Lipids and lipid-like molecules	Fatty Acyls	Lineolic acids and derivatives	Cutin, suberine and wax biosynthesis	1.0506	1.0506	0.9384	3e-12	5.59e-11
neg_10974	Melibiitol	metab_30453	yes	up	B(ii)	C05399	neg	-	381.081	2.42762	M+K-2H	C12H24O11	0	68.9	PW_C002929;HMDB0006791	-	-	map00052	Metabolism	Carbohydrate metabolism	Lipids and lipid-like molecules	Fatty Acyls	Fatty acyl glycosides	Galactose metabolism	1.0445	1.0444	1.0846	1.25e-12	2.73e-11
pos_5278	S-Acetyldihydrolipoamide-E	metab_15666	yes	up	B(ii)	C16255	pos	-	291.119	9.89953	M+ACN+H	C10H19NO2S2	0	31.3	HMDB0006878;LMFA08020202;PW_C002986	-	-	map00020;map00010;map00785;map00620	Metabolism;Metabolism;Metabolism;Metabolism	Carbohydrate metabolism;Carbohydrate metabolism;Metabolism of cofactors and vitamins;Carbohydrate metabolism	Lipids and lipid-like molecules	Fatty Acyls	Fatty amides	Citrate cycle (TCA cycle);Glycolysis / Gluconeogenesis;Lipoic acid metabolism;Pyruvate metabolism	1.0797	1.0796	1.0856	2.39e-12	4.66e-11
pos_9051	Methyl dihydrophaseate	metab_8792	yes	up	B(ii)	-	pos	-	610.359	3.73905	2M+NH4	C16H24O5	0	61	HMDB0039376	-	-	-	-	-	Lipids and lipid-like molecules	Prenol lipids	Sesquiterpenoids	-	3.5965	3.5961	9.0756	4.68e-14	2.01e-12
neg_4523	3-Hydroxychavicol 1-[rhamnosyl-(1->6)-glucoside]	metab_24155	yes	up	B(ii)	-	neg	267668-14-4	495.131	7.17412	M+K-2H	C21H30O11	0	73.3	HMDB0037108	-	-	-	-	-	Organic oxygen compounds	Organooxygen compounds	Carbohydrates and carbohydrate conjugates	-	2.9988	2.9986	2.6507	5.08e-22	1.92e-18
pos_2786	Ceanothine D	metab_13265	yes	up	B(ii)	-	pos	23926-97-8	507.297	2.16533	M+Na	C27H40N4O4	0	38.9	HMDB0029341	-	-	-	-	-	Organic acids and derivatives	Carboxylic acids and derivatives	Amino acids, peptides, and analogues	-	2.9846	2.9844	7.6467	1.24e-14	7.35e-13
neg_216	Erinacine P	metab_19899	yes	up	B(ii)	-	neg	291532-17-7	491.267	3.73708	M-H, M+FA-H, M+Cl	C27H40O8	0	49.3	HMDB0036313	-	-	-	-	-	Lipids and lipid-like molecules	Prenol lipids	Diterpenoids	-	2.8131	2.8137	2.1671	7.38e-10	5.34e-09
pos_1876	Casticin	metab_1828	yes	down	B(i)	-	pos	479-91-4	375.106	9.11378	M+H, M+Na	C19H18O8	68	0	LMPK12113010;HMDB0030660	-	-	-	-	-	Phenylpropanoids and polyketides	Flavonoids	O-methylated flavonoids	-	2.72	2.7197	0.407	1.79e-12	3.69e-11
pos_1732	Cassiaside	metab_1685	yes	up	B(ii)	-	pos	123914-49-8	405.117	6.1963	M+H, M+Na	C20H20O9	0	74.4	HMDB0033913	-	-	-	-	-	Organoheterocyclic compounds	Naphthopyrans	Naphthopyranones	-	2.6413	2.6416	2.2149	2.54e-07	8.62e-07
neg_4804	Eupatilin	metab_24432	yes	down	B(i)	C10040	neg	22368-21-4	343.083	9.214	M-H	C18H16O7	84.4	0	LMPK12111228;HMDB0029469;MJDBOTE0000952	-	-	-	-	-	Phenylpropanoids and polyketides	Flavonoids	O-methylated flavonoids	-	2.5945	2.594	0.445	4.58e-09	2.53e-08
pos_1879	Cirsilineol	metab_1831	yes	down	B(ii)	C10032	pos	41365-32-6	345.096	9.2274	M+H, M+Na	C18H16O7	0	68.2	HMDB0303612;LMPK12111249	-	-	-	-	-	Phenylpropanoids and polyketides	Flavonoids	O-methylated flavonoids	-	2.5247	2.525	0.4763	8.85e-10	6.24e-09
neg_4351	Aflatoxin ExB2	metab_23986	yes	up	B(ii)	-	neg	23402-20-2	403.104	6.18858	M+FA-H	C19H18O7	0	36.6	HMDB0038805	-	-	-	-	-	Phenylpropanoids and polyketides	Coumarins and derivatives	Furanocoumarins	-	2.4474	2.4474	1.7272	3.33e-15	2.66e-13
pos_8633	(Z)-15-Oxo-11-eicosenoic acid	metab_18869	yes	down	B(ii)	-	pos	182145-55-7	357.3	1.23042	M+CH3OH+H	C20H36O3	0	65.6	HMDB0029797	-	-	-	-	-	Lipids and lipid-like molecules	Fatty Acyls	Fatty acids and conjugates	-	2.4108	2.4106	0.6544	3.73e-16	5.03e-14
neg_5335	Erinacine B	metab_24954	yes	up	B(ii)	-	neg	156101-08-5	477.25	12.635	M+FA-H	C25H36O6	0	51.5	HMDB0040390	-	-	-	-	-	Lipids and lipid-like molecules	Prenol lipids	Diterpenoids	-	2.2896	2.2895	2.1562	1.18e-10	1.14e-09
neg_8649	Skullcapflavone II	metab_28168	yes	down	B(i)	C10183	neg	-	373.093	5.46182	M-H	C19H18O8	84.3	0	HMDB0258335;LMPK12111423	-	-	-	-	-	Phenylpropanoids and polyketides	Flavonoids	O-methylated flavonoids	-	2.2797	2.2797	0.6228	2.34e-14	1.17e-12
pos_591	Chrysosplenetin	metab_11093	yes	down	B(ii)	C10030	pos	603-56-5	375.108	0.748967	M+H, M+Na	C19H18O8	0	65.9	HMDB0250217;LMPK12113009	-	-	-	-	-	Phenylpropanoids and polyketides	Flavonoids	O-methylated flavonoids	-	2.2576	2.2575	0.735	5e-20	7.94e-17
neg_4185	Santin	metab_23823	yes	down	B(i)	C10180	neg	27782-63-4	343.083	5.51333	M-H	C18H16O7	80.2	0	LMPK12112861	-	-	-	-	-	-	-	-	-	2.224	2.2239	0.6	2.94e-14	1.39e-12
pos_561	5,7-Dihydroxy-3',4',5'-trimethoxyflavone	metab_533	yes	down	B(ii)	C19807	pos	18103-42-9	345.096	5.51493	M+H, M+K, M+Na	C18H16O7	0	62.6	HMDB0037692;LMPK12110880	-	-	-	-	-	Phenylpropanoids and polyketides	Flavonoids	O-methylated flavonoids	-	2.1992	2.1991	0.6802	4.6e-16	5.91e-14
neg_7655	Gomphrenin II	metab_27190	yes	up	B(ii)	-	neg	143022-02-0	741.185	10.1679	M+FA-H	C33H32N2O15	0	31.8	HMDB0039898	-	-	-	-	-	Organic oxygen compounds	Organooxygen compounds	Carbohydrates and carbohydrate conjugates	-	2.1981	2.1981	1.5174	1.6e-16	2.65e-14
pos_3750	5,7-Dimethoxyflavone	metab_3657	yes	up	B(ii)	C10029	pos	21392-57-4	265.085	3.73905	M+H-H2O	C17H14O4	0	46.9	LMPK12110188;HMDB0036620	-	-	-	-	-	Phenylpropanoids and polyketides	Flavonoids	O-methylated flavonoids	-	2.1885	2.1883	1.6194	1.49e-11	2.05e-10
neg_3194	Vicenin 2	metab_22844	yes	up	B(i)	C10195	neg	23666-13-9	593.152	3.39795	M-H	C27H30O15	70.3	0	LMPK12110218;HMDB0030708	-	-	-	-	-	Phenylpropanoids and polyketides	Flavonoids	Flavonoid glycosides	-	2.1701	2.17	1.5667	1.05e-10	1.04e-09
neg_8717	Cirsimaritin	metab_28235	yes	down	B(i)	C17785	neg	6601-62-3	313.072	5.30258	M-H	C17H14O6	89	0	HMDB0250276;LMPK12111163	-	-	-	-	-	Phenylpropanoids and polyketides	Flavonoids	O-methylated flavonoids	-	2.0596	2.0593	0.6418	3.99e-12	7.04e-11
neg_3404	(R)-Shinanolone	metab_23050	yes	up	B(ii)	-	neg	-	237.077	3.84978	M+FA-H	C11H12O3	0	62.5	HMDB0030580	-	-	-	-	-	Benzenoids	Tetralins	Not Available	-	2.0554	2.0554	1.5105	9.83e-15	6.21e-13
pos_7647	Embelin	metab_17919	yes	up	B(ii)	C10342	pos	550-24-3	333.148	3.4076	M+K	C17H26O4	0	38.1	LMPK15050006;HMDB0251767	-	-	-	-	-	Organic oxygen compounds	Organooxygen compounds	Carbonyl compounds	-	2.0388	2.0389	1.4352	3.64e-15	2.83e-13
neg_992	4-(4-Hydroxyphenyl)-2-butanone O-[2,6-digalloylglucoside]	metab_20673	yes	up	B(ii)	-	neg	105274-14-4	629.153	5.61227	M-H, M+FA-H	C30H30O15	0	42.6	HMDB0039314	-	-	-	-	-	Phenylpropanoids and polyketides	Flavonoids	Flavonoid glycosides	-	2.0038	2.0039	1.4355	1.09e-11	1.59e-10
pos_3581	Ceanothine C	metab_14022	yes	up	B(ii)	-	pos	18658-42-9	493.281	5.69398	M+Na	C26H38N4O4	0	30.1	HMDB0029340	-	-	-	-	-	Organic acids and derivatives	Carboxylic acids and derivatives	Amino acids, peptides, and analogues	-	2.0035	2.0032	1.4898	0.0002199	0.000426
neg_3354	Coriandrone E	metab_23001	yes	up	B(ii)	-	neg	177795-34-5	293.067	3.73708	M+FA-H	C13H12O5	0	68.3	HMDB0029971	-	-	-	-	-	Organoheterocyclic compounds	Benzopyrans	2-benzopyrans	-	1.9803	1.9803	1.4817	4.45e-14	1.95e-12
neg_143	Gein	metab_19826	yes	up	B(ii)	C17058	neg	585-90-0	495.13	7.53395	M+Na-2H, M+K-2H, M-H	C21H30O11	0	39.2	HMDB0029909	Steroids	24-Carbon atoms	-	-	-	Organic oxygen compounds	Organooxygen compounds	Carbohydrates and carbohydrate conjugates	-	1.972	1.9719	1.3509	1.4e-15	1.34e-13
neg_136	Dulxanthone H	metab_19819	yes	up	B(ii)	-	neg	263249-36-1	413.125	7.70038	M-H, M+Na-2H, M+Cl	C22H22O8	0	35.2	HMDB0034936	-	-	-	-	-	Organoheterocyclic compounds	Benzopyrans	1-benzopyrans	-	1.9704	1.9703	1.3031	5.28e-16	6.48e-14
neg_9717	3,3',5,6-Tetrahydroxy-4',7-dimethoxyflavone 3-glucuronide	metab_29220	yes	down	B(ii)	-	neg	-	521.095	3.87282	M-H	C23H22O14	0	64.2	HMDB0038263	-	-	-	-	-	Phenylpropanoids and polyketides	Flavonoids	Flavonoid glycosides	-	1.934	1.9337	0.7383	1.81e-12	3.71e-11
pos_384	2,4-Dihydroxy-7,8-dimethoxy-2H-1,4-benzoxazin-3(4H)-one 2-glucoside	metab_10887	yes	down	B(ii)	-	pos	40246-08-0	426.101	1.34078	M+Na, M+K, M+H	C16H21NO11	0	32.9	HMDB0037550	-	-	-	-	-	Organic oxygen compounds	Organooxygen compounds	Carbohydrates and carbohydrate conjugates	-	1.9306	1.9308	0.6672	1.08e-08	5.26e-08
pos_55	Mangiferic acid	metab_10563	yes	down	B(ii)	-	pos	18402-92-1	263.237	3.54585	M+H-H2O, M+H, M+CH3OH+H, M+H-2H2O	C18H32O2	0	30.9	HMDB0029800	-	-	-	-	-	Lipids and lipid-like molecules	Fatty Acyls	Lineolic acids and derivatives	-	1.9288	1.9286	0.7946	3.4e-17	8.77e-15
pos_9400	Verbenalin	metab_9133	yes	up	B(ii)	C09802	pos	548-37-8	411.125	3.18313	M+Na	C17H24O10	0	56.2	LMPR0102070016;HMDB0301853;MJDBOTE0000258	-	-	-	-	-	Lipids and lipid-like molecules	Prenol lipids	Terpene glycosides	-	1.9144	1.9144	1.4152	3.01e-12	5.61e-11
neg_1122	Arjunolic acid 3-glucoside	metab_20803	yes	up	B(ii)	-	neg	99543-11-0	695.403	8.34558	M+Cl, M+FA-H	C36H58O10	0	81.3	HMDB0040941	-	-	-	-	-	Lipids and lipid-like molecules	Prenol lipids	Terpene glycosides	-	1.9111	1.911	1.3521	1.25e-13	4.31e-12
pos_8673	Citpressine II	metab_8421	yes	up	B(ii)	-	pos	81525-59-9	333.147	4.44428	M+NH4	C17H17NO5	0	32.8	HMDB0029324	-	-	-	-	-	Organoheterocyclic compounds	Quinolines and derivatives	Benzoquinolines	-	1.9097	1.9095	1.4455	8.31e-15	5.45e-13
pos_2636	Patulin	metab_13115	yes	down	B(ii)	C16748	pos	149-29-1	196.061	1.60583	M+ACN+H	C7H6O4	0	46.5	HMDB0034299	-	-	-	-	-	Organoheterocyclic compounds	Pyrans	Not Available	-	1.9058	1.9057	0.768	6.56e-19	5.35e-16
neg_3611	1-Octen-3-yl glucoside	metab_23257	yes	up	B(ii)	-	neg	209863-00-3	335.172	4.21592	M+FA-H	C14H26O6	0	69.9	HMDB0032959	-	-	-	-	-	Lipids and lipid-like molecules	Fatty Acyls	Fatty acyl glycosides	-	1.8894	1.8894	1.4025	3.92e-13	1.07e-11
neg_2415	Pantoyllactone glucoside	metab_22072	yes	up	B(ii)	-	neg	-	313.091	1.34113	M+Na-2H	C12H20O8	0	52	HMDB0041269	-	-	-	-	-	Lipids and lipid-like molecules	Fatty Acyls	Fatty acyl glycosides	-	1.8862	1.8861	1.3614	7.3e-15	4.96e-13
pos_4583	Ingenol	metab_4480	yes	up	B(ii)	C09112	pos	30220-46-3	390.23	11.8612	M+ACN+H	C20H28O5	0	59.4	HMDB0253484	-	-	-	-	-	Lipids and lipid-like molecules	Prenol lipids	Diterpenoids	-	1.8776	1.8774	1.4078	2.9e-12	5.43e-11
neg_8822	2-Hydroxycineol	metab_28340	yes	up	B(ii)	C20326	neg	-	215.128	5.08497	M+FA-H	C10H18O2	0	55.3	HMDB0059852	-	-	-	-	-	Organoheterocyclic compounds	Oxanes	Not Available	-	1.8657	1.8656	1.3595	3.01e-14	1.42e-12
pos_8375	Isorhamnetin 3-O-[a-L-rhamnopyranosyl-(1->3)-a-L-rhamnopyranosyl-(1->6)-b-D-glucopyranoside]	metab_8129	yes	up	B(ii)	-	pos	122342-15-8	815.201	5.1739	M+2Na-H	C34H42O20	0	65.9	HMDB0039850	-	-	-	-	-	Phenylpropanoids and polyketides	Flavonoids	Flavonoid glycosides	-	1.8565	1.8561	1.3452	7.37e-11	7.73e-10
neg_1050	Pteroside A	metab_20731	yes	down	B(ii)	-	neg	35910-15-7	455.193	6.5151	M+Cl, M+FA-H	C21H30O8	0	56.3	HMDB0030758	-	-	-	-	-	Organic oxygen compounds	Organooxygen compounds	Carbohydrates and carbohydrate conjugates	-	1.8544	1.8545	0.7509	5.19e-13	1.34e-11
pos_7699	25-Acetylvulgaroside	metab_17969	yes	down	B(ii)	-	pos	172616-88-5	478.293	3.31572	M+	C27H42O7	0	76.9	HMDB0041365	-	-	-	-	-	Lipids and lipid-like molecules	Prenol lipids	Sesterterpenoids	-	1.8399	1.8398	0.8059	4.09e-16	5.39e-14
pos_7386	Carthamone	metab_17665	yes	down	B(ii)	C08598	pos	86579-00-2	449.108	3.96863	M+H	C21H20O11	0	72.5	HMDB0037377;LMPK12120410	-	-	-	-	-	Phenylpropanoids and polyketides	Cinnamic acids and derivatives	Hydroxycinnamic acids and derivatives	-	1.8381	1.838	0.7984	5.37e-13	1.38e-11
pos_597	Citrusin B	metab_569	yes	up	B(ii)	-	pos	105279-10-5	591.204	4.07743	M+NH4, M+Na, M+H-2H2O	C27H36O13	0	52.7	HMDB0039231	-	-	-	-	-	Lignans, neolignans and related compounds	Lignan glycosides	Not Available	-	1.8217	1.8214	1.2676	2.98e-13	8.63e-12
neg_3520	(S)-Isowillardiine	metab_23166	yes	down	B(ii)	C08289	neg	21381-33-9	457.136	4.05602	2M+Hac-H	C7H9N3O4	0	59.3	HMDB0030376	-	-	-	-	-	Organic acids and derivatives	Carboxylic acids and derivatives	Amino acids, peptides, and analogues	-	1.7474	1.7472	0.7542	5.04e-13	1.31e-11
pos_1752	Santamarin	metab_1705	yes	down	B(ii)	C09544	pos	4290-13-5	231.137	6.51433	M+H-H2O, M+H	C15H20O3	0	52.8	HMDB0302709	-	-	-	-	-	Lipids and lipid-like molecules	Prenol lipids	Terpene lactones	-	1.7156	1.7157	0.7578	1.37e-13	4.64e-12
pos_10194	Semilepidinoside B	metab_9914	yes	up	B(ii)	-	pos	-	430.156	1.15188	M+ACN+Na	C17H22N2O7	0	63.7	HMDB0033108	-	-	-	-	-	Organic oxygen compounds	Organooxygen compounds	Carbohydrates and carbohydrate conjugates	-	1.7062	1.7061	1.2588	5.04e-13	1.31e-11
pos_3748	N1-Acetylspermidine	metab_3655	yes	up	B(ii)	C00612	pos	14278-49-0	229.202	3.73905	M+ACN+H	C9H21N3O	0	79.3	HMDB0001276	-	-	-	-	-	Organic acids and derivatives	Carboximidic acids and derivatives	Carboximidic acids	-	1.697	1.697	1.3198	4.92e-17	1.09e-14
neg_4599	4'-Dihydroabscisic acid	metab_24230	yes	down	B(ii)	-	neg	84026-26-6	265.145	7.62962	M-H	C15H22O4	0	64	HMDB0039516	-	-	-	-	-	Lipids and lipid-like molecules	Prenol lipids	Sesquiterpenoids	-	1.6889	1.6889	0.7804	4.88e-15	3.56e-13
neg_225	Isorhamnetin 3-beta-laminaribioside	metab_19908	yes	down	B(ii)	-	neg	171828-59-4	639.158	3.57653	M-H, M+Cl, M+Na-2H	C28H32O17	0	65.3	HMDB0041383	-	-	-	-	-	Phenylpropanoids and polyketides	Flavonoids	Flavonoid glycosides	-	1.6883	1.6884	0.8048	2.16e-12	4.29e-11
pos_614	Liriodendrin	metab_586	yes	up	B(ii)	-	pos	573-44-4	765.256	3.8053	M+Na, M+K, M+NH4	C34H46O18	0	37.7	HMDB0036410	-	-	-	-	-	Lignans, neolignans and related compounds	Lignan glycosides	Not Available	-	1.6784	1.6784	1.233	2.6e-11	3.25e-10
pos_7718	3-Epiarmefolin	metab_7478	yes	down	B(ii)	-	pos	293313-26-5	229.122	9.38608	M+H-2H2O	C15H20O4	0	30.7	HMDB0036135	-	-	-	-	-	Lipids and lipid-like molecules	Prenol lipids	Terpene lactones	-	1.6624	1.6623	0.7578	1.51e-12	3.18e-11
pos_8001	L-Thyronine	metab_7757	yes	up	B(ii)	-	pos	1596-67-4	315.137	7.24015	M+ACN+H	C15H15NO4	0	33.4	HMDB0000667	-	-	-	-	-	Organic acids and derivatives	Carboxylic acids and derivatives	Amino acids, peptides, and analogues	-	1.6583	1.6583	1.295	1.5e-15	1.42e-13
pos_746	6,10,14-Trimethyl-5,9,13-pentadecatrien-2-one	metab_11247	yes	down	B(ii)	-	pos	762-29-8	263.237	1.25282	M+H-H2O, M+H	C18H30O	0	60.2	HMDB0034495	-	-	-	-	-	Lipids and lipid-like molecules	Prenol lipids	Diterpenoids	-	1.658	1.6579	0.8452	2.44e-18	1.32e-15
pos_4278	De-O-methylsimmondsin	metab_14697	yes	up	B(ii)	-	pos	135105-75-8	326.127	9.23198	M+H-2H2O	C15H23NO9	0	51.3	HMDB0041208	-	-	-	-	-	Organic oxygen compounds	Organooxygen compounds	Carbohydrates and carbohydrate conjugates	-	1.6552	1.6551	1.1578	4.02e-14	1.79e-12
pos_4338	1-(beta-D-Glucopyranosyloxy)-3-octanone	metab_4237	yes	up	B(ii)	-	pos	194919-40-9	676.346	8.9325	2M+ACN+Na	C14H26O7	0	63.7	HMDB0031315	-	-	-	-	-	Lipids and lipid-like molecules	Fatty Acyls	Fatty acyl glycosides	-	1.6478	1.6479	1.4785	1.06e-06	3.11e-06
pos_7914	Cynaratriol	metab_18177	yes	up	B(ii)	-	pos	70894-20-1	603.255	2.95867	2M+K	C15H22O5	0	58.6	HMDB0034983	-	-	-	-	-	Lipids and lipid-like molecules	Prenol lipids	Terpene lactones	-	1.6469	1.6469	1.2045	1.36e-15	1.31e-13
pos_7769	Cyclocalamin	metab_7529	yes	down	B(ii)	-	pos	74751-39-6	547.195	9.04577	M+2Na-H	C27H34O9	0	46.8	HMDB0035863	-	-	-	-	-	Benzenoids	Benzene and substituted derivatives	Benzoic acids and derivatives	-	1.6439	1.6438	0.82	2.8e-16	4.05e-14
pos_1455	Mahaleboside	metab_1412	yes	down	B(ii)	-	pos	-	325.091	4.05458	M+H-H2O, M+H	C15H16O8	0	55.7	HMDB0032984	-	-	-	-	-	Phenylpropanoids and polyketides	Coumarins and derivatives	Coumarin glycosides	-	1.6405	1.6405	0.8081	7.58e-14	2.92e-12
neg_11225	Mulberroside F	metab_30701	yes	up	B(ii)	-	neg	-	547.142	1.99653	M-H2O-H	C26H30O14	0	41.1	HMDB0040126	-	-	-	-	-	Phenylpropanoids and polyketides	2-arylbenzofuran flavonoids	Not Available	-	1.6329	1.633	1.2531	1.16e-11	1.66e-10
neg_5433	Melledonal A	metab_25049	yes	up	B(ii)	-	neg	103847-15-0	413.164	13.1526	M-H2O-H	C23H28O8	0	58.7	HMDB0035865	-	-	-	-	-	Lipids and lipid-like molecules	Prenol lipids	Sesquiterpenoids	-	1.6288	1.6287	1.2741	2.72e-11	3.37e-10
pos_2885	Capillarisin	metab_13356	yes	down	B(ii)	C08999	pos	56365-38-9	334.092	2.7843	M+NH4	C16H12O7	0	65.9	HMDB0249594	-	-	-	-	-	Phenylpropanoids and polyketides	Coumarins and derivatives	Not Available	-	1.6227	1.6224	0.8458	3.66e-12	6.59e-11
neg_7818	Alkhanin	metab_27351	yes	down	B(ii)	-	neg	71327-31-6	245.118	9.3846	M-H2O-H	C15H20O4	0	61.6	HMDB0036202	-	-	-	-	-	Lipids and lipid-like molecules	Prenol lipids	Terpene lactones	-	1.6193	1.619	0.7869	1.42e-12	3.04e-11
neg_5259	(S)-Oleuropeic acid	metab_24879	yes	up	B(ii)	-	neg	5027-76-9	427.234	12.3374	2M+Hac-H	C10H16O3	0	71.2	HMDB0036998	-	-	-	-	-	Lipids and lipid-like molecules	Prenol lipids	Monoterpenoids	-	1.619	1.6189	1.2465	1.81e-14	9.65e-13
pos_3233	5-Fluorouridine	metab_3155	yes	up	B(ii)	C16633	pos	316-46-1	263.069	1.74942	M+H	C9H11FN2O6	0	43.5	HMDB0060396;HMDB0244535	-	-	-	-	-	Nucleosides, nucleotides, and analogues	Pyrimidine nucleosides	Not Available	-	1.6142	1.614	1.2968	3.63e-14	1.65e-12
pos_4371	Desglucocoroloside	metab_4270	yes	up	B(ii)	-	pos	57361-72-5	543.272	9.38608	M+K	C29H44O7	0	64.8	HMDB0033709	-	-	-	-	-	Lipids and lipid-like molecules	Steroids and steroid derivatives	Steroid lactones	-	1.6079	1.6079	1.2549	3.48e-13	9.75e-12
pos_765	Fasciculic Acid B	metab_11266	yes	up	B(i)	-	pos	126882-55-1	654.458	1.36288	M+NH4, M+Na	C36H60O9	54.8	0	LMST01010389;HMDB0036438	-	-	-	-	-	Lipids and lipid-like molecules	Prenol lipids	Triterpenoids	-	1.6067	1.6065	1.2002	2.39e-17	6.81e-15
neg_9412	4-[2,2'-Bithiophen-5-yl]-3-butyn-1-ol	metab_28923	yes	down	B(ii)	C04486	neg	1137-87-7	279.015	4.23887	M+FA-H	C12H10OS2	0	32.9	HMDB0034453	-	-	-	-	-	Organoheterocyclic compounds	Bi- and oligothiophenes	Not Available	-	1.6032	1.6031	0.7761	7.69e-14	2.95e-12
neg_9405	Narirutin	metab_28916	yes	up	B(ii)	C09793	neg	14259-46-2	579.173	4.23887	M-H	C27H32O14	0	64.1	HMDB0033740;LMPK12140236	-	-	-	-	-	Phenylpropanoids and polyketides	Flavonoids	Flavonoid glycosides	-	1.6014	1.6014	1.2952	1.28e-10	1.22e-09
pos_283	Ginsenoside Rh8	metab_266	yes	up	B(ii)	-	pos	343780-69-8	659.412	12.1047	M+Na, M+K, M+NH4	C36H60O9	0	36.3	HMDB0039943	-	-	-	-	-	Lipids and lipid-like molecules	Prenol lipids	Triterpenoids	-	1.5868	1.5869	1.1818	1.3e-12	2.82e-11
pos_2500	Cafamarine	metab_12981	yes	down	B(ii)	-	pos	42612-19-1	547.197	0.963583	M+K	C26H36O10	0	58.8	HMDB0037003	-	-	-	-	-	Organoheterocyclic compounds	Naphthofurans	Not Available	-	1.5813	1.5813	0.8213	4.2e-11	4.85e-10
neg_4181	6''-O-Malonyldaidzin	metab_23819	yes	down	B(ii)	C16191	neg	124590-31-4	547.111	5.50088	M+FA-H	C24H22O12	0	63.4	HMDB0041263	-	-	-	-	-	Phenylpropanoids and polyketides	Coumarins and derivatives	Furanocoumarins	-	1.5744	1.5742	0.8127	1.95e-14	1.01e-12
pos_1679	Tridecyl phloretate	metab_12175	yes	down	B(ii)	-	pos	232262-50-9	393.24	5.47033	M+, M+2Na-H	C22H36O3	0	34.5	HMDB0035477	-	-	-	-	-	Lipids and lipid-like molecules	Fatty Acyls	Fatty alcohol esters	-	1.5679	1.5677	0.762	0.0002148	0.0004166
pos_8282	Na-p-Hydroxycoumaroyltryptophan	metab_8037	yes	down	B(ii)	-	pos	-	395.096	5.51493	M+2Na-H	C20H18N2O4	0	47	HMDB0041370	-	-	-	-	-	Organic acids and derivatives	Carboxylic acids and derivatives	Amino acids, peptides, and analogues	-	1.5658	1.5656	0.8006	2.55e-12	4.9e-11
neg_1768	5-Caffeoylquinic acid	metab_21445	yes	down	B(ii)	C17147	neg	-	353.088	3.01368	M-H, M+Na-2H	C16H18O9	0	91.4	HMDB0240477	-	-	-	-	-	Organic oxygen compounds	Organooxygen compounds	Alcohols and polyols	-	1.5548	1.5547	0.8419	2.53e-15	2.13e-13
pos_501	Soyasapogenol A	metab_477	yes	up	B(ii)	C17419	pos	508-01-0	439.356	12.1047	M+H-2H2O, M+H-H2O, M+H	C30H50O4	0	66.2	HMDB0034505	-	-	-	-	-	Lipids and lipid-like molecules	Prenol lipids	Triterpenoids	-	1.5516	1.5515	1.1858	1.48e-12	3.15e-11
neg_8635	6-Hydroxyluteolin	metab_28154	yes	down	B(ii)	C10072	neg	18003-33-3	347.041	5.49013	M+FA-H	C15H10O7	0	51.2	LMPK12111229;HMDB0036632	-	-	-	-	-	Phenylpropanoids and polyketides	Flavonoids	Flavones	-	1.5485	1.5482	0.8152	5.65e-13	1.43e-11
pos_1599	Limocitrin 3-rhamnoside	metab_1554	yes	up	B(ii)	-	pos	90456-56-7	493.133	4.9233	M+H, M+Na	C23H24O12	0	47.8	LMPK12113209;HMDB0037578	-	-	-	-	-	Phenylpropanoids and polyketides	Flavonoids	Flavonoid glycosides	-	1.5458	1.5458	1.2157	1.72e-13	5.52e-12
neg_4168	(-)-Wikstromol	metab_23806	yes	up	B(ii)	C10725	neg	34444-37-6	373.13	5.47427	M-H	C20H22O7	0	53	HMDB0030598	-	-	-	-	-	Lignans, neolignans and related compounds	Furanoid lignans	Tetrahydrofuran lignans	-	1.5417	1.5416	1.2313	1.41e-12	3.04e-11
pos_5058	(3S,6E,10E)-1,6,10,14-Phytatetraen-3-ol	metab_4937	yes	up	B(ii)	-	pos	-	308.294	14.0955	M+NH4	C20H34O	0	62.8	HMDB0035083	-	-	-	-	-	Lipids and lipid-like molecules	Prenol lipids	Diterpenoids	-	1.5416	1.5417	1.2015	8.48e-10	6.02e-09
neg_5023	Cibaric acid	metab_24647	yes	up	B(ii)	-	neg	130523-93-2	305.176	10.7819	M-H2O-H	C18H28O5	0	42.3	LMFA02000289;HMDB0038580	-	-	-	-	-	Lipids and lipid-like molecules	Fatty Acyls	Lineolic acids and derivatives	-	1.5376	1.5375	1.236	1.26e-13	4.33e-12
neg_2649	Simmondsin	metab_22305	yes	up	B(ii)	-	neg	51771-52-9	396.127	2.22358	M+Na-2H	C16H25NO9	0	73.1	HMDB0030394	-	-	-	-	-	Organic oxygen compounds	Organooxygen compounds	Carbohydrates and carbohydrate conjugates	-	1.531	1.5309	1.2524	2.83e-11	3.47e-10
neg_4150	Rubiadin	metab_23788	yes	down	B(i)	C10402	neg	117-02-2	253.051	5.43178	M-H	C15H10O4	61.5	0	LMPK13040018;HMDB0257354	-	-	-	-	-	Benzenoids	Anthracenes	Anthraquinones	-	1.5306	1.5297	0.7055	6.82e-07	2.1e-06
pos_6938	1-O-Galloylglycerol	metab_17252	yes	up	B(ii)	-	pos	87087-60-3	277.09	5.11497	M+CH3OH+H	C10H12O7	0	31.4	HMDB0039177	-	-	-	-	-	Benzenoids	Benzene and substituted derivatives	Benzoic acids and derivatives	-	1.5298	1.5296	1.1934	3.53e-11	4.19e-10
neg_8604	Artemin	metab_28124	yes	down	B(ii)	-	neg	22149-38-8	265.145	5.5662	M-H	C15H22O4	0	67.1	HMDB0034696	-	-	-	-	-	Lipids and lipid-like molecules	Prenol lipids	Terpene lactones	-	1.524	1.5238	0.8237	1.81e-14	9.65e-13
neg_883	Hovenitin I	metab_20564	yes	down	B(ii)	-	neg	71106-82-6	333.062	4.60267	M-H, 2M-H	C16H14O8	0	83.1	HMDB0033014	-	-	-	-	-	Organoheterocyclic compounds	Oxanes	Not Available	-	1.5232	1.5231	0.8523	5.97e-13	1.5e-11
neg_10539	3,3',4',5,5',8-Hexahydroxyflavone	metab_30026	yes	down	B(ii)	-	neg	90332-28-8	299.02	2.96977	M-H2O-H	C15H10O8	0	33.4	HMDB0037357	-	-	-	-	-	Phenylpropanoids and polyketides	Flavonoids	Flavones	-	1.5209	1.5207	0.8325	1.79e-13	5.7e-12
pos_3778	Dihydroxycitracridone I	metab_3685	yes	up	B(ii)	-	pos	161043-20-5	388.138	3.87282	M+H	C20H21NO7	0	57.3	HMDB0031401	-	-	-	-	-	Organoheterocyclic compounds	Quinolines and derivatives	Benzoquinolines	-	1.52	1.5199	1.199	2.18e-14	1.1e-12
neg_92	Eleutheroside E	metab_19776	yes	up	B(i)	C20786	neg	39432-56-9;573-44-4	787.268	3.8041	M-H, M+Cl, M+FA-H	C34H46O18	77.2	0	HMDB0036410;MJDBOTE0000250	-	-	-	-	-	Lignans, neolignans and related compounds	Lignan glycosides	Not Available	-	1.519	1.5191	1.1962	2.71e-09	1.6e-08
neg_25	Azelaic Acid	metab_19709	yes	up	B(i)	C08261	neg	123-99-9	187.097	4.84457	M-H, M+Na-2H, M+K-2H, M-H2O-H	C9H16O4	68	0	LMFA01170054;HMDB0000784;MJDBOTE0000344	-	-	-	-	-	Lipids and lipid-like molecules	Fatty Acyls	Fatty acids and conjugates	-	1.5162	1.5161	1.1589	1.6e-11	2.16e-10
pos_7905	Artemorin	metab_7662	yes	down	B(ii)	C09345	pos	64845-92-7	249.148	7.76173	M+H	C15H20O3	0	78.8	HMDB0302701	-	-	-	-	-	Lipids and lipid-like molecules	Prenol lipids	Terpene lactones	-	1.5045	1.5045	0.7885	9.59e-11	9.62e-10
pos_9157	Cucurbitaxanthin A	metab_19370	yes	down	B(ii)	-	pos	103955-77-7	584.421	0.656283	M+	C40H56O3	0	71	LMPR01070064;HMDB0035319	-	-	-	-	-	Lipids and lipid-like molecules	Prenol lipids	Tetraterpenoids	-	1.5037	1.5052	0.6834	0.01497	0.02201
neg_622	L-gamma-Glutamyl-beta-phenyl-beta-L-alanine	metab_20303	yes	up	B(ii)	-	neg	10275-84-0	293.116	3.10452	M-H2O-H, M-H	C14H18N2O5	0	63.6	HMDB0038514	-	-	-	-	-	Organic acids and derivatives	Carboxylic acids and derivatives	Amino acids, peptides, and analogues	-	1.4889	1.489	1.1946	1.13e-11	1.63e-10
neg_10115	Gossypetin	metab_29608	yes	down	B(i)	C04109	neg	489-35-0	299.02	3.46535	M-H2O-H	C15H10O8	47.8	0	LMPK12113231	-	-	-	-	-	-	-	-	-	1.4887	1.4886	0.8613	9.91e-16	1.04e-13
pos_341	Mg(16:0/0:0/0:0)	metab_10844	yes	down	B(ii)	-	pos	32899-41-5	353.269	3.54585	M+H, M+ACN+H, M+Na	C19H38O4	0	70.7	HMDB0011564;LMGL01010009	-	-	-	-	-	Lipids and lipid-like molecules	Glycerolipids	Monoradylglycerols	-	1.479	1.4789	0.873	2.25e-15	1.94e-13
neg_9176	Syringaresinol	metab_28689	yes	up	B(i)	C10889	neg	21453-71-4	417.156	4.54252	M-H	C22H26O8	58.9	0	HMDB0038928;HMDB0303494	-	-	-	-	-	Lignans, neolignans and related compounds	Furanoid lignans	Not Available	-	1.4723	1.4723	1.2044	5.95e-12	9.66e-11
pos_515	(9Z,11E,13E,15Z)-4-Oxo-9,11,13,15-octadecatetraenoic acid	metab_491	yes	up	B(ii)	-	pos	17699-21-7	291.195	11.0602	M+H-H2O, M+ACN+H, M+H	C18H26O3	0	51.7	HMDB0031098	-	-	-	-	-	Lipids and lipid-like molecules	Fatty Acyls	Lineolic acids and derivatives	-	1.4671	1.4671	1.196	3.54e-15	2.78e-13
neg_63	Caffeoyl C1-glucuronide	metab_19747	yes	up	B(ii)	-	neg	-	355.068	2.51878	M-H, M+Na-2H, M-H2O-H	C15H16O10	0	55.2	HMDB0041709	-	-	-	-	-	Phenylpropanoids and polyketides	Cinnamic acids and derivatives	Hydroxycinnamic acids and derivatives	-	1.4526	1.4526	1.1487	2.55e-15	2.14e-13
neg_3327	Kaempferitrin	metab_22974	yes	down	B(ii)	C16981	neg	482-38-2	623.164	3.66853	M+FA-H	C27H30O14	0	77.7	HMDB0037438;LMPK12111865	-	-	-	-	-	Phenylpropanoids and polyketides	Flavonoids	Flavonoid glycosides	-	1.4493	1.4492	0.8502	1.69e-11	2.26e-10
pos_187	Punicic acid	metab_10692	yes	down	B(ii)	C08364	pos	544-72-9	261.222	3.56893	M+H-H2O, M+CH3OH+H, M+H-2H2O	C18H30O2	0	65.7	LMFA01030146;HMDB0030963	-	-	-	-	-	Lipids and lipid-like molecules	Fatty Acyls	Lineolic acids and derivatives	-	1.4485	1.4485	0.8553	1.04e-14	6.42e-13
pos_1383	Luteolin 3'-(3''-acetylglucuronide)	metab_1341	yes	down	B(ii)	-	pos	-	505.097	3.67283	M+H, M+NH4	C23H20O13	0	85.1	HMDB0038808;LMPK12110703	-	-	-	-	-	Phenylpropanoids and polyketides	Flavonoids	Flavonoid glycosides	-	1.4484	1.4484	0.8601	1.91e-14	1e-12
neg_472	Domesticoside	metab_20153	yes	up	B(ii)	-	neg	24587-97-1	343.104	2.08708	M-H, M+Na-2H	C15H20O9	0	66.3	HMDB0029647	-	-	-	-	-	Organic oxygen compounds	Organooxygen compounds	Carbohydrates and carbohydrate conjugates	-	1.4463	1.4463	1.1736	6.07e-17	1.32e-14
neg_7669	Corchorifatty acid D	metab_27204	yes	up	B(ii)	-	neg	-	307.192	10.1181	M-H	C18H28O4	0	80.7	HMDB0033243	-	-	-	-	-	Lipids and lipid-like molecules	Fatty Acyls	Lineolic acids and derivatives	-	1.4455	1.4455	1.1674	2.39e-12	4.66e-11
neg_7120	(R)-Sulcatol	metab_26659	yes	up	B(ii)	C07288	neg	4630-06-02	315.254	12.6806	2M+Hac-H	C8H16O	0	31.8	HMDB0030030;LMFA05000566	-	-	-	-	-	Lipids and lipid-like molecules	Fatty Acyls	Fatty alcohols	-	1.4453	1.4454	1.1669	3.47e-13	9.72e-12
pos_8749	2',4',5,7,8-Pentahydroxyisoflavone	metab_8494	yes	down	B(ii)	-	pos	104363-16-8	325.031	4.28375	M+Na	C15H10O7	0	32.4	HMDB0033264	-	-	-	-	-	Phenylpropanoids and polyketides	Isoflavonoids	Isoflav-2-enes	-	1.444	1.444	0.8366	1.43e-13	4.8e-12
neg_9166	6''-O-(3-Hydroxy-3-methylglutaroyl)astragalin	metab_28679	yes	up	B(ii)	-	neg	157407-84-6	637.142	4.54252	M+FA-H	C27H28O15	0	63.9	HMDB0041129	-	-	-	-	-	Phenylpropanoids and polyketides	Flavonoids	Flavonoid glycosides	-	1.4386	1.4388	1.1435	8.4e-12	1.28e-10
neg_8729	9-Hydroxy-4-(3,7-dimethyl-2,6-octadienyloxy)-psoralen	metab_28247	yes	up	B(ii)	-	neg	69239-53-8	403.13	5.28847	M+Cl	C22H24O5	0	60.6	HMDB0039057	-	-	-	-	-	Phenylpropanoids and polyketides	Coumarins and derivatives	Furanocoumarins	-	1.431	1.4306	1.2259	2.56e-06	6.95e-06
pos_9328	Cyanidin-3-O-Alpha-Arabinoside	metab_9061	yes	down	B(i)	-	pos	-	419.096	3.31808	M+	C20H19O10+	88.7	0	-	-	-	-	-	-	-	-	-	-	1.4294	1.4293	0.8672	6.29e-16	7.36e-14
neg_3809	Methyl 2-hydroxybenzoate	metab_23450	yes	down	B(ii)	C12305	neg	118-61-6;119-36-8	197.045	4.60267	M+FA-H	C8H8O3	0	64.9	HMDB0034172;HMDB0029817	-	-	-	-	-	Benzenoids	Benzene and substituted derivatives	Benzoic acids and derivatives	-	1.4209	1.4208	0.8299	5.4e-13	1.38e-11
neg_8695	Isocolumbin	metab_28213	yes	up	B(ii)	C17508	neg	471-54-5	403.141	5.33087	M+FA-H	C20H22O6	0	78.6	HMDB0036837	-	-	-	-	-	Organoheterocyclic compounds	Naphthopyrans	Not Available	-	1.4168	1.4166	1.1777	6.49e-10	4.78e-09
neg_4906	Oryzalic acid B	metab_24532	yes	up	B(ii)	-	neg	-	395.206	9.98165	M+FA-H	C20H30O5	0	34.5	HMDB0038693	-	-	-	-	-	Organic acids and derivatives	Carboxylic acids and derivatives	Dicarboxylic acids and derivatives	-	1.4137	1.4138	1.1884	1.34e-11	1.88e-10
neg_4339	Undecanoic Acid	metab_23974	yes	up	B(i)	C17715	neg	112-37-8	231.16	6.1354	M+FA-H	C11H22O2	31	0	LMFA01010011;HMDB0000947;MJDBOTE0000718	-	-	-	-	-	Lipids and lipid-like molecules	Fatty Acyls	Fatty acids and conjugates	-	1.4125	1.4127	1.231	8.51e-11	8.72e-10
pos_6592	1-Deoxynojirimycin	metab_16933	yes	up	B(ii)	C16843	pos	19130-96-2	349.161	6.0542	2M+Na	C6H13NO4	0	56.4	HMDB0035359	-	-	-	-	-	Organoheterocyclic compounds	Piperidines	Not Available	-	1.4119	1.4113	1.1761	2.22e-05	5.07e-05
pos_1659	Gravolenic acid	metab_1612	yes	up	B(ii)	-	pos	13781-46-9	263.091	5.33317	M+H-H2O, M+H	C14H16O6	0	33	HMDB0033884	-	-	-	-	-	Phenylpropanoids and polyketides	Cinnamic acids and derivatives	Hydroxycinnamic acids and derivatives	-	1.4077	1.4077	1.2115	1.61e-12	3.37e-11
pos_5626	N2-(3-Hydroxysuccinoyl)arginine	metab_16008	yes	up	B(ii)	-	pos	90250-85-4	291.13	8.72795	M+H	C10H18N4O6	0	49.6	HMDB0032765	-	-	-	-	-	Organic acids and derivatives	Carboxylic acids and derivatives	Amino acids, peptides, and analogues	-	1.4072	1.4071	1.1406	1.96e-14	1.01e-12
pos_2869	Neoisoastilbin	metab_13342	yes	down	B(ii)	C17449	pos	29838-67-3	433.113	2.70178	M+H-H2O	C21H22O11	0	49.9	HMDB0033850;HMDB0242667	-	-	-	-	-	Phenylpropanoids and polyketides	Flavonoids	Flavonoid glycosides	-	1.406	1.4059	0.898	3.65e-15	2.83e-13
neg_9781	Acanthoside B	metab_29284	yes	up	B(i)	C10890	neg	7374-79-0	579.209	3.8041	M-H	C28H36O13	96.2	0	-	-	-	-	-	-	-	-	-	-	1.4052	1.4053	1.196	4.1e-10	3.25e-09
pos_6389	Queuine	metab_16736	yes	up	B(ii)	C01449	pos	72496-59-4	319.15	6.60707	M+ACN+H	C12H15N5O3	0	37.3	HMDB0001495	-	-	-	-	-	Organoheterocyclic compounds	Pyrrolopyrimidines	Pyrrolo[2,3-d]pyrimidines	-	1.4017	1.4009	1.1326	1.34e-05	3.18e-05
pos_3867	Gentisin	metab_3770	yes	down	B(ii)	C10066	pos	437-50-3	259.059	4.28375	M+H	C14H10O5	0	68.3	HMDB0031760	-	-	-	-	-	Organoheterocyclic compounds	Benzopyrans	1-benzopyrans	-	1.401	1.401	0.8283	6.17e-12	9.93e-11
pos_7816	Ruscogenin	metab_18083	yes	down	B(ii)	C08909	pos	472-11-7	494.324	3.15543	M+ACN+Na	C27H42O4	0	63.9	HMDB0257364;LMST01080038	-	-	-	-	-	Lipids and lipid-like molecules	Prenol lipids	Triterpenoids	-	1.3978	1.3977	0.8816	1.18e-14	7.05e-13
pos_6048	Rhein	metab_16412	yes	down	B(ii)	C10401	pos	478-43-3	302.066	7.45537	M+NH4	C15H8O6	0	36.8	LMPK13040015;HMDB0032876	-	-	-	-	-	Benzenoids	Anthracenes	Anthracenecarboxylic acids and derivatives	-	1.3971	1.397	0.8742	1.82e-10	1.64e-09
pos_3540	Tricin 7-[feruloyl-(->2)-glucuronyl-(1->2)-glucuronide]	metab_3453	yes	down	B(ii)	-	pos	-	823.169	3.00535	M+H-2H2O	C39H38O22	0	76.7	HMDB0039906	-	-	-	-	-	Phenylpropanoids and polyketides	Flavonoids	Flavonoid glycosides	-	1.3957	1.3958	0.8616	5.58e-09	2.99e-08
pos_9501	Isogentisin	metab_9233	yes	down	B(ii)	C10070	pos	491-64-5	259.06	3.04957	M+H	C14H10O5	0	57.7	HMDB0030871	-	-	-	-	-	Organoheterocyclic compounds	Benzopyrans	1-benzopyrans	-	1.3935	1.3936	0.8482	1.38e-12	2.98e-11
neg_10540	(S)-2,3-Dihydro-7-hydroxy-2-methyl-4-oxo-4H-1-benzopyran-5-acetic acid	metab_30027	yes	down	B(ii)	-	neg	94356-37-3	281.067	2.96977	M+FA-H	C12H12O5	0	46.9	HMDB0040407	-	-	-	-	-	Organoheterocyclic compounds	Benzopyrans	1-benzopyrans	-	1.3898	1.3895	0.8284	2.08e-11	2.7e-10
pos_971	Salicyluric acid	metab_11471	yes	down	B(ii)	C07588	pos	487-54-7	178.05	2.47847	M+H-H2O, M+H	C9H9NO4	0	63.7	HMDB0000840	-	-	-	-	-	Benzenoids	Benzene and substituted derivatives	Benzoic acids and derivatives	-	1.3881	1.3881	0.873	3.22e-13	9.14e-12
neg_159	Ginsenoside Rh7	metab_19842	yes	up	B(ii)	-	neg	343780-68-7	681.423	12.1053	M+Cl, M+FA-H, M-H	C36H60O9	0	52	HMDB0039446	-	-	-	-	-	Lipids and lipid-like molecules	Prenol lipids	Triterpenoids	-	1.3849	1.3852	1.1264	4.1e-10	3.25e-09
neg_1185	Corchorifatty acid A	metab_20866	yes	up	B(ii)	-	neg	-	307.192	9.92305	M-H2O-H, M-H	C18H28O4	0	34.9	HMDB0032664	-	-	-	-	-	Lipids and lipid-like molecules	Fatty Acyls	Lineolic acids and derivatives	-	1.3844	1.3843	1.1555	8.53e-14	3.21e-12
pos_9185	Dihydrohydroxy-O-methylsterigmatocystin	metab_8923	yes	up	B(ii)	-	pos	30099-66-2	374.122	3.5382	M+NH4	C19H16O7	0	59.4	HMDB0033659	-	-	-	-	-	Phenylpropanoids and polyketides	Sterigmatocystins	Not Available	-	1.375	1.3752	1.1642	2.91e-11	3.56e-10
pos_9158	3-(3,4-Dihydroxyphenyl)lactic acid	metab_8896	yes	down	B(ii)	C01207	pos	23028-17-3	163.039	3.58313	M+H-2H2O	C9H10O5	0	46.3	HMDB0003503	-	-	-	-	-	Phenylpropanoids and polyketides	Phenylpropanoic acids	Not Available	-	1.3747	1.3745	0.8501	1.42e-13	4.78e-12
pos_566	5-Hydroxyflavone	metab_538	yes	up	B(ii)	-	pos	71802-04-5	401.122	5.31037	M+H, M+Na, M+H-H2O	C21H20O8	0	52	HMDB0040556	-	-	-	-	-	Phenylpropanoids and polyketides	Flavonoids	Flavonoid glycosides	-	1.3732	1.3732	1.1585	2.19e-15	1.9e-13
pos_7494	N-Acetylalliin	metab_17771	yes	up	B(ii)	-	pos	-	184.043	3.727	M+H-2H2O	C8H13NO4S	0	36	HMDB0242184	-	-	-	-	-	Organic acids and derivatives	Carboxylic acids and derivatives	Amino acids, peptides, and analogues	-	1.3671	1.3671	1.1616	9.2e-13	2.12e-11
neg_9375	1,2-Benzoquinone	metab_28886	yes	down	B(ii)	C02351	neg	583-63-1	275.057	4.28423	2M+Hac-H	C6H4O2	0	48	HMDB0012133	-	-	-	-	-	Organic oxygen compounds	Organooxygen compounds	Carbonyl compounds	-	1.3669	1.3667	0.861	4.72e-15	3.46e-13
pos_1657	Cordeauxione	metab_1610	yes	up	B(ii)	-	pos	1228-77-9	275.054	5.31037	M+H-H2O, M+H	C14H12O7	0	42	HMDB0034310	-	-	-	-	-	Organic acids and derivatives	Vinylogous acids	Not Available	-	1.3657	1.3657	1.1604	2.61e-15	2.17e-13
neg_5399	Ginsenoyne J	metab_25016	yes	up	B(ii)	-	neg	141947-41-3	291.197	13.0175	M+FA-H	C17H26O	0	35.3	HMDB0040373	-	-	-	-	-	Lipids and lipid-like molecules	Fatty Acyls	Fatty alcohols	-	1.3622	1.3621	1.1498	2.9e-14	1.38e-12
neg_4060	4''-O-Acetylafzelin	metab_23699	yes	down	B(ii)	-	neg	135618-17-6	519.115	5.16782	M+FA-H	C23H22O11	0	41.8	HMDB0039746	-	-	-	-	-	Phenylpropanoids and polyketides	Flavonoids	Flavonoid glycosides	-	1.3601	1.36	0.8761	4.71e-11	5.32e-10
pos_2122	(9R,10S,12Z)-9,10-Dihydroxy-8-oxo-12-octadecenoic acid	metab_2072	yes	up	B(ii)	-	pos	142036-13-3	311.221	12.524	M+H-H2O, M+Na	C18H32O5	0	61.7	HMDB0040611	-	-	-	-	-	Lipids and lipid-like molecules	Fatty Acyls	Lineolic acids and derivatives	-	1.3548	1.3549	1.1419	1.34e-14	7.74e-13
pos_34	N2-(3-Carboxy-2-hydroxy-1-oxopropyl)arginine	metab_10542	yes	up	B(ii)	-	pos	87605-92-3	291.13	10.3219	M+H, M+Na, M+K, 2M+H, 2M+Na	C10H18N4O6	0	38.1	HMDB0039408	-	-	-	-	-	Organic acids and derivatives	Carboxylic acids and derivatives	Amino acids, peptides, and analogues	-	1.3524	1.3524	1.1027	3.35e-14	1.55e-12
pos_8382	8-Acetoxypinoresinol 4-glucoside	metab_18626	yes	up	B(ii)	-	pos	-	579.207	1.73985	M+H	C28H34O13	0	50.6	HMDB0033283	-	-	-	-	-	Lignans, neolignans and related compounds	Furanoid lignans	Not Available	-	1.3511	1.3511	1.1415	5.54e-12	9.13e-11
neg_7985	9-Oxoasimicinone	metab_27513	yes	up	B(ii)	-	neg	-	681.457	8.41525	M+FA-H	C37H64O8	0	55	HMDB0032949	-	-	-	-	-	Lipids and lipid-like molecules	Fatty Acyls	Fatty alcohols	-	1.3492	1.3495	1.123	6.29e-10	4.66e-09
pos_3727	Aureol	metab_14162	yes	down	B(ii)	-	pos	88478-03-9	302.066	6.56347	M+NH4	C15H8O6	0	30.6	HMDB0037921;LMPK12090039	-	-	-	-	-	Phenylpropanoids and polyketides	Isoflavonoids	Coumestans	-	1.3484	1.3482	0.8845	2.58e-11	3.24e-10
neg_1354	Avocadyne Acetate	metab_21033	yes	up	B(i)	-	neg	-	325.239	13.3555	M-H, M+FA-H	C19H34O4	86.3	0	-	-	-	-	-	-	-	-	-	-	1.3479	1.3478	1.1434	1.31e-13	4.48e-12
pos_3740	Malonylgenistin	metab_3647	yes	down	B(i)	C16192	pos	-	519.112	3.67283	M+H	C24H22O13	42.2	0	-	-	-	-	-	-	-	-	-	-	1.3464	1.3464	0.9055	7.98e-15	5.31e-13
neg_902	D-Erythroascorbic acid 1'-a-D-glucoside	metab_20583	yes	down	B(ii)	-	neg	174339-86-7	343.046	4.80777	M+Cl, 2M-H	C11H16O10	0	46.2	HMDB0033627	-	-	-	-	-	Organic oxygen compounds	Organooxygen compounds	Carbohydrates and carbohydrate conjugates	-	1.3418	1.3418	0.8656	2.95e-11	3.6e-10
neg_592	Dihydromelilotoside	metab_20273	yes	up	B(ii)	-	neg	24696-05-7	327.109	2.92475	M-H, M+Cl	C15H20O8	0	60.9	HMDB0038334	-	-	-	-	-	Organic oxygen compounds	Organooxygen compounds	Carbohydrates and carbohydrate conjugates	-	1.3416	1.3414	1.1437	2.31e-14	1.16e-12
neg_13	Pratenol B	metab_19697	yes	down	B(ii)	-	neg	147710-51-8	303.051	4.28423	M-H, 2M-H, M+Na-2H, M-H2O-H	C15H12O7	0	49.9	HMDB0040631	-	-	-	-	-	Organoheterocyclic compounds	Benzopyrans	1-benzopyrans	-	1.3416	1.3414	0.9055	3.78e-17	8.97e-15
neg_10202	Gentisein	metab_29694	yes	down	B(ii)	C10065	neg	529-49-7	289.036	3.35305	M+FA-H	C13H8O5	0	41.9	HMDB0029463	-	-	-	-	-	Organoheterocyclic compounds	Benzopyrans	1-benzopyrans	-	1.3409	1.3408	0.876	1.2e-16	2.18e-14
pos_9550	Ethyl trans-p-methoxycinnamate	metab_9280	yes	up	B(ii)	C10476	pos	24393-56-4	248.128	2.96278	M+ACN+H	C12H14O3	0	44.5	HMDB0030762	-	-	-	-	-	Phenylpropanoids and polyketides	Cinnamic acids and derivatives	Cinnamic acid esters	-	1.3408	1.3407	1.1324	1.23e-15	1.22e-13
pos_3270	Theogallin	metab_3190	yes	up	B(ii)	C10834	pos	53584-43-3;17365-11-6	386.107	1.9484	M+ACN+H	C14H16O10	0	59.2	HMDB0039287	-	-	-	-	-	Organic oxygen compounds	Organooxygen compounds	Alcohols and polyols	-	1.3401	1.3401	1.1522	4.73e-12	8.02e-11
pos_7912	Peperinic acid	metab_18175	yes	up	B(ii)	-	pos	514-93-2	200.128	2.98052	M+NH4	C10H14O3	0	45	HMDB0038181	-	-	-	-	-	Organoheterocyclic compounds	Benzofurans	Not Available	-	1.339	1.3388	1.1604	1.03e-12	2.32e-11
pos_1926	Auxin a	metab_1878	yes	up	B(ii)	-	pos	-	351.213	9.90885	M+Na, M+K	C18H32O5	0	68.7	HMDB0038483	-	-	-	-	-	Lipids and lipid-like molecules	Prenol lipids	Monoterpenoids	-	1.3385	1.3385	1.1259	4.63e-18	2.15e-15
neg_3667	(E)-8-Hydroxy-2-octene-4,6-diynoic acid	metab_23311	yes	up	B(ii)	-	neg	65367-65-9	195.029	4.32975	M+FA-H	C8H6O3	0	63.3	HMDB0031515	-	-	-	-	-	Lipids and lipid-like molecules	Fatty Acyls	Fatty acids and conjugates	-	1.3385	1.3384	1.1311	3.92e-08	1.64e-07
neg_9376	Khellin	metab_28887	yes	down	B(ii)	C09010	neg	82-02-0	259.061	4.28423	M-H	C14H12O5	0	33.4	HMDB0253797;LMPK13110001	-	-	-	-	-	Organoheterocyclic compounds	Benzopyrans	1-benzopyrans	-	1.3374	1.3372	0.8627	4.43e-15	3.31e-13
pos_1017	Tricin 7-glucuronoside	metab_981	yes	down	B(ii)	-	pos	32769-02-1	489.099	3.09383	M+H-H2O, M+2Na-H	C23H22O13	0	74.6	HMDB0033894	-	-	-	-	-	Phenylpropanoids and polyketides	Flavonoids	Flavonoid glycosides	-	1.3373	1.3372	0.8831	4.99e-13	1.3e-11
pos_7354	Antibiotic SB 202742	metab_17634	yes	down	B(ii)	-	pos	83173-24-4	393.24	4.13105	M+Na	C24H34O3	0	38	HMDB0041206	-	-	-	-	-	Benzenoids	Benzene and substituted derivatives	Benzoic acids and derivatives	-	1.337	1.3368	0.896	1.48e-12	3.15e-11
pos_68	(4-Hydroxybenzoyl)choline	metab_62	yes	up	B(ii)	-	pos	5094-31-5	471.248	12.7713	2M+Na, 2M+K, 2M+NH4, M+ACN+H	C12H18NO3+	0	40.6	HMDB0029559	-	-	-	-	-	Benzenoids	Benzene and substituted derivatives	Benzoic acids and derivatives	-	1.3354	1.3342	1.1373	0.000426	0.0007898
neg_817	Gomphidic acid	metab_20498	yes	down	B(ii)	-	neg	25328-77-2	371.039	4.28423	M-H, M+Na-2H	C18H12O9	0	30.1	HMDB0033542	-	-	-	-	-	Benzenoids	Phenols	Benzenetriols and derivatives	-	1.3322	1.3319	0.8693	4.88e-12	8.24e-11
pos_7927	13-Hydroxy-5'-O-methylmelledonal	metab_18190	yes	up	B(ii)	-	pos	112471-06-4	480.223	2.93702	M+NH4	C24H30O9	0	58	HMDB0035864	-	-	-	-	-	Lipids and lipid-like molecules	Prenol lipids	Sesquiterpenoids	-	1.332	1.3318	1.1533	8.75e-12	1.32e-10
neg_10551	6''-Malonylastragalin	metab_30038	yes	down	B(ii)	-	neg	81149-02-2	515.081	2.9476	M-H2O-H	C24H22O14	0	62.9	HMDB0037434	-	-	-	-	-	Phenylpropanoids and polyketides	Flavonoids	Flavonoid glycosides	-	1.3307	1.3308	0.8824	5.25e-12	8.74e-11
neg_10620	6-Caffeoylsucrose	metab_30103	yes	down	B(ii)	-	neg	-	503.141	2.87955	M-H	C21H28O14	0	80.7	HMDB0035486	-	-	-	-	-	Organic oxygen compounds	Organooxygen compounds	Carbohydrates and carbohydrate conjugates	-	1.3301	1.33	0.8692	2.95e-10	2.45e-09
pos_7446	1,2,4-Nonadecanetriol	metab_17723	yes	down	B(ii)	-	pos	-	339.289	3.85885	M+Na	C19H40O3	0	38.3	HMDB0032112;LMFA05000577	-	-	-	-	-	Lipids and lipid-like molecules	Fatty Acyls	Fatty alcohols	-	1.3243	1.3242	0.8942	3.6e-17	8.94e-15
neg_10112	Aucubin	metab_29605	yes	up	B(ii)	C09771	neg	479-98-1	327.109	3.46535	M-H2O-H	C15H22O9	0	61.2	LMPR0102070006;HMDB0036562;MJDBOTE0001197	-	-	-	-	-	Lipids and lipid-like molecules	Prenol lipids	Terpene glycosides	-	1.3241	1.3241	1.1472	2.37e-12	4.63e-11
pos_9534	2'-Hydroxygenistein	metab_9265	yes	down	B(ii)	C12134	pos	1156-78-1	287.054	2.9829	M+H	C15H10O6	0	43.9	HMDB0034014;LMPK12050327	-	-	-	-	-	Phenylpropanoids and polyketides	Isoflavonoids	Isoflav-2-enes	-	1.3223	1.3222	0.8954	1.19e-16	2.18e-14
neg_28	Glucodistylin	metab_19712	yes	down	B(ii)	-	neg	27297-45-6	447.094	2.9476	M-H, 2M-H, M+Cl, M-H2O-H	C21H22O12	0	68.4	HMDB0041597	-	-	-	-	-	Phenylpropanoids and polyketides	Flavonoids	Flavonoid glycosides	-	1.3205	1.3204	0.9131	3.22e-14	1.49e-12
neg_9324	7E-Mycosinyl acetate	metab_28836	yes	down	B(ii)	-	neg	-	301.072	4.35063	M+FA-H	C15H12O4	0	33	HMDB0033904	-	-	-	-	-	Organic oxygen compounds	Organooxygen compounds	Ethers	-	1.3199	1.3198	0.8564	3.19e-14	1.49e-12
pos_2211	Gamma-L-Glutamyl-L-methionine sulfoxide	metab_12701	yes	up	B(ii)	-	pos	39015-69-5	295.096	9.0783	M+H, 2M+Na	C10H18N2O6S	0	67.5	HMDB0038613	-	-	-	-	-	Organic acids and derivatives	Carboxylic acids and derivatives	Amino acids, peptides, and analogues	-	1.3184	1.3184	1.119	3.91e-11	4.56e-10
pos_934	5,4'-Dihydroxy-3,3'-dimethoxy-6,7-methylenedioxyflavone 4'-glucuronide	metab_902	yes	down	B(ii)	-	pos	-	535.107	3.45033	M+H, M+Na	C24H22O14	0	49	LMPK12112943;HMDB0301869	-	-	-	-	-	Phenylpropanoids and polyketides	Flavonoids	Flavonoid glycosides	-	1.3182	1.3182	0.9191	1.48e-17	4.57e-15
neg_3436	Acetyl-DL-Leucine	metab_23082	yes	up	B(i)	C02710	neg	1188-21-2	172.097	3.89578	M-H	C8H15NO3	70.4	0	HMDB0011756	-	-	-	-	-	Organic acids and derivatives	Carboxylic acids and derivatives	Amino acids, peptides, and analogues	-	1.3171	1.317	1.1729	1.72e-14	9.26e-13
neg_10130	Luteolin 7-malonylglucoside	metab_29623	yes	down	B(ii)	C10103	neg	98767-38-5	533.094	3.44283	M-H	C24H22O14	0	70.2	HMDB0301681	-	-	-	-	-	Phenylpropanoids and polyketides	Flavonoids	Flavonoid glycosides	-	1.3166	1.3166	0.9011	4.07e-16	5.39e-14
neg_678	4',8-Dimethylgossypetin 3-glucoside	metab_20359	yes	down	B(ii)	-	neg	90456-57-8	489.105	3.44283	M-H2O-H, M-H	C23H24O13	0	32.3	HMDB0037753	-	-	-	-	-	Phenylpropanoids and polyketides	Flavonoids	Flavonoid glycosides	-	1.3151	1.3151	0.9164	1.04e-16	1.93e-14
neg_970	Kievitone	metab_20651	yes	up	B(ii)	C01590	neg	40105-60-0	401.125	5.30258	M-H, M+FA-H	C20H20O6	0	65.8	HMDB0034213;LMPK12050479	-	-	-	-	-	Phenylpropanoids and polyketides	Isoflavonoids	Isoflavans	-	1.3146	1.3147	1.1298	2.21e-10	1.92e-09
neg_4839	4-Hydroxynonenal	metab_24467	yes	up	B(ii)	C21642	neg	75899-68-2	155.107	9.46498	M-H	C9H16O2	0	36.3	HMDB0245269;HMDB0004362;LMFA06000051	-	-	-	-	-	Lipids and lipid-like molecules	Fatty Acyls	Fatty alcohols	-	1.3144	1.3143	1.1914	1.77e-11	2.35e-10
neg_8758	Pratenol A	metab_28276	yes	down	B(ii)	-	neg	147838-41-3	259.061	5.2228	M-H	C14H12O5	0	57.5	HMDB0040630	-	-	-	-	-	Organoheterocyclic compounds	Benzopyrans	1-benzopyrans	-	1.3118	1.3118	0.8583	4.17e-12	7.27e-11
neg_10404	Myricitrin	metab_29894	yes	down	B(ii)	C10108	neg	17912-87-7	463.089	3.10452	M-H	C21H20O12	0	31	LMPK12112436;HMDB0034360;MJDBOTE0001125	-	-	-	-	-	Phenylpropanoids and polyketides	Flavonoids	Flavonoid glycosides	-	1.3084	1.3083	0.8911	1.87e-14	9.92e-13
neg_10534	1-O-Caffeoylglucose	metab_30021	yes	down	B(ii)	C10433	neg	14364-08-0	341.088	2.96977	M-H	C15H18O9	0	85.9	HMDB0036937	-	-	-	-	-	Phenylpropanoids and polyketides	Cinnamic acids and derivatives	Hydroxycinnamic acids and derivatives	-	1.3079	1.3078	0.8851	1.62e-14	8.92e-13
pos_5332	Gossypetin 8-glucuronide 3-glucoside	metab_15720	yes	down	B(ii)	-	pos	135010-45-6	621.109	9.69928	M+H-2H2O	C27H28O19	0	81	HMDB0039103	-	-	-	-	-	Phenylpropanoids and polyketides	Flavonoids	Flavonoid glycosides	-	1.3032	1.303	0.9205	1.75e-11	2.33e-10
neg_445	Gamma-Glutamylmethionine	metab_20126	yes	up	B(ii)	-	neg	17663-87-5	277.087	1.9285	M-H2O-H, M-H	C10H18N2O5S	0	54.5	HMDB0034367	-	-	-	-	-	Organic acids and derivatives	Carboxylic acids and derivatives	Amino acids, peptides, and analogues	-	1.2999	1.2999	1.1281	1.02e-14	6.37e-13
pos_430	Azaleatin 3-glucoside	metab_10933	yes	down	B(ii)	-	pos	-	479.119	2.16533	M+H, M+Na, M+K	C22H22O12	0	60.7	HMDB0037360;LMPK12112542	-	-	-	-	-	Phenylpropanoids and polyketides	Flavonoids	Flavonoid glycosides	-	1.2996	1.2995	0.9109	1.07e-14	6.5e-13
pos_940	Viburtinal	metab_11440	yes	up	B(ii)	-	pos	63661-79-0	193.086	2.20853	M+H, M+CH3OH+H	C10H8O2	0	39.3	HMDB0036073	-	-	-	-	-	Organic oxygen compounds	Organooxygen compounds	Carbonyl compounds	-	1.2926	1.2924	1.1309	4.63e-12	7.88e-11
pos_7252	5-Hydroxymethyl-2-furancarboxaldehyde	metab_17548	yes	up	B(ii)	C11101	pos	67-47-0	168.066	4.41618	M+ACN+H	C6H6O3	0	70.2	HMDB0034355	-	-	-	-	-	Organic oxygen compounds	Organooxygen compounds	Carbonyl compounds	-	1.2888	1.2888	1.137	5.41e-12	8.97e-11
neg_7606	Auberganol	metab_27141	yes	up	B(ii)	-	neg	102490-02-8	285.207	10.4826	M+FA-H	C15H28O2	0	46.7	HMDB0039715	-	-	-	-	-	Lipids and lipid-like molecules	Prenol lipids	Sesquiterpenoids	-	1.2883	1.2882	1.1652	9.73e-12	1.44e-10
neg_11402	Salicylic acid beta-D-glucoside	metab_30878	yes	up	B(ii)	-	neg	10366-91-3	299.078	1.61397	M-H	C13H16O8	0	51.7	HMDB0041271	-	-	-	-	-	Organic oxygen compounds	Organooxygen compounds	Carbohydrates and carbohydrate conjugates	-	1.2864	1.2863	1.1161	2.85e-16	4.08e-14
neg_1060	(7'R,8'R)-4,7'-Epoxy-3',5-dimethoxy-4',9,9'-lignanetriol 9'-glucoside	metab_20741	yes	up	B(ii)	-	neg	-	521.204	4.5035	M-H, M+Cl	C26H34O11	0	70.5	HMDB0038711	-	-	-	-	-	Phenylpropanoids and polyketides	2-arylbenzofuran flavonoids	Not Available	-	1.2837	1.2836	1.1427	2.49e-10	2.13e-09
neg_2457	Methyl 6-O-galloyl-beta-D-glucopyranoside	metab_22113	yes	up	B(ii)	-	neg	88647-06-7	367.065	1.61397	M+Na-2H	C14H18O10	0	50.1	HMDB0039354	-	-	-	-	-	Benzenoids	Benzene and substituted derivatives	Benzoic acids and derivatives	-	1.2826	1.2825	1.1399	2.5e-15	2.12e-13
pos_499	Squamocin L	metab_11001	yes	down	B(ii)	-	pos	98767-45-4	589.483	0.589317	M+H-H2O, M+ACN+H	C37H66O6	0	62.5	HMDB0030940	-	-	-	-	-	Lipids and lipid-like molecules	Fatty Acyls	Fatty alcohols	-	1.2784	1.2786	0.8713	5.57e-07	1.75e-06
neg_10298	Dibutyl disulfide	metab_29790	yes	up	B(ii)	-	neg	629-45-8	199.061	3.26233	M+Na-2H	C8H18S2	0	57.4	HMDB0029569	-	-	-	-	-	Organosulfur compounds	Organic disulfides	Dialkyldisulfides	-	1.2759	1.2758	1.1546	5.83e-14	2.37e-12
neg_1285	Eremopetasitenin D1	metab_20966	yes	up	B(ii)	-	neg	-	377.195	12.2607	M-H, M+Na-2H	C21H30O6	0	33.7	HMDB0032773	-	-	-	-	-	Lipids and lipid-like molecules	Prenol lipids	Terpene lactones	-	1.2735	1.2738	1.1413	5.77e-10	4.34e-09
pos_213	Cinnamic acid	metab_10718	yes	up	B(ii)	C10438	pos	140-10-3;102-94-3;621-82-9	166.086	4.72335	M+H, M+NH4, M+H-H2O	C9H8O2	0	40.3	HMDB0000567;HMDB0000930	-	-	-	-	-	Phenylpropanoids and polyketides	Cinnamic acids and derivatives	Cinnamic acids	-	1.2731	1.273	1.0956	1.69e-15	1.56e-13
pos_2171	Lycoperdic acid	metab_12661	yes	up	B(ii)	-	pos	69086-72-2	218.066	8.7707	M+H-H2O, M+H	C8H11NO6	0	70.8	HMDB0030417	-	-	-	-	-	Organic acids and derivatives	Carboxylic acids and derivatives	Amino acids, peptides, and analogues	-	1.2687	1.2686	1.1009	2.17e-13	6.68e-12
neg_8579	Ethyl 7-epi-12-hydroxyjasmonate glucoside	metab_28099	yes	down	B(ii)	-	neg	-	415.198	5.65298	M-H	C20H32O9	0	57.9	HMDB0036340	-	-	-	-	-	Lipids and lipid-like molecules	Fatty Acyls	Fatty acyl glycosides	-	1.2681	1.2685	0.8152	1.82e-06	5.09e-06
pos_543	Undecylenic acid	metab_516	yes	up	B(ii)	C13910	pos	112-38-9	149.132	8.41598	M+H-H2O, M+Na, M+H-2H2O	C11H20O2	0	45.4	HMDB0033724;LMFA01030036	-	-	-	-	-	Lipids and lipid-like molecules	Fatty Acyls	Fatty acids and conjugates	-	1.2681	1.268	1.1085	2.44e-16	3.7e-14
pos_7566	13-Nor-6-eremophilene-8,11-dione	metab_7329	yes	up	B(ii)	-	pos	348119-85-7	221.153	10.4986	M+H	C14H20O2	0	34.8	HMDB0037606	-	-	-	-	-	Lipids and lipid-like molecules	Prenol lipids	Sesquiterpenoids	-	1.2674	1.2673	1.1645	7.18e-12	1.13e-10
pos_1791	7-Methoxy-6-methyl-2H-1-benzopyran-2-one	metab_1744	yes	up	B(ii)	-	pos	-	173.059	4.55858	M+H-H2O, M+	C11H10O3	0	33.9	HMDB0032991	-	-	-	-	-	Phenylpropanoids and polyketides	Coumarins and derivatives	Not Available	-	1.2671	1.2671	1.1881	4.11e-14	1.83e-12
neg_5	2-Hydroxyphenylacetic acid O-b-D-glucoside	metab_19689	yes	up	B(ii)	-	neg	-	313.093	2.42762	M-H, 2M+FA-H, 2M-H, M+Cl, M+Na-2H	C14H18O8	0	48.2	HMDB0038333	-	-	-	-	-	Organic oxygen compounds	Organooxygen compounds	Carbohydrates and carbohydrate conjugates	-	1.2653	1.2653	1.1054	1.44e-16	2.48e-14
neg_9620	Pollenin A	metab_29125	yes	down	B(ii)	C02806	neg	-	283.025	4.00997	M-H2O-H	C15H10O7	0	55.2	HMDB0303704	-	-	-	-	-	Phenylpropanoids and polyketides	Flavonoids	Flavones	-	1.2634	1.2633	0.8967	1.13e-14	6.86e-13
pos_2169	L-4-Chlorotryptophan	metab_12659	yes	up	B(ii)	-	pos	52448-14-3	280.085	8.7707	M+NH4, M+ACN+H	C11H11ClN2O2	0	39.1	HMDB0030400	-	-	-	-	-	Organoheterocyclic compounds	Indoles and derivatives	Indolyl carboxylic acids and derivatives	-	1.2605	1.2604	1.1052	6.78e-13	1.66e-11
neg_11837	D-Quinovose	metab_31304	yes	up	B(ii)	C02522	neg	7658-08-04	199.037	0.6521	M+Cl	C6H12O5	0	44.8	HMDB0247051	Carbohydrates	Monosaccharides	-	-	-	Organic oxygen compounds	Organooxygen compounds	Carbohydrates and carbohydrate conjugates	-	1.2603	1.2603	1.1217	2.26e-13	6.91e-12
neg_8975	Phenyl salicylate	metab_28491	yes	down	B(ii)	C14163	neg	118-55-8	259.061	4.84457	M+FA-H	C13H10O3	0	36.1	HMDB0032018	-	-	-	-	-	Phenylpropanoids and polyketides	Depsides and depsidones	Not Available	-	1.2531	1.2531	0.8819	3.43e-13	9.64e-12
neg_5605	8-Heptadecenal	metab_25215	yes	up	B(ii)	-	neg	56797-41-2	297.244	13.8532	M+FA-H	C17H32O	0	39.9	HMDB0041335;LMFA06000259	-	-	-	-	-	Lipids and lipid-like molecules	Fatty Acyls	Fatty aldehydes	-	1.2517	1.2517	1.1185	4.27e-11	4.91e-10
neg_1774	Loquatoside	metab_21451	yes	down	B(ii)	-	neg	74046-15-4	437.11	2.96977	M-H, 2M-H	C20H22O11	0	33.4	HMDB0041238	-	-	-	-	-	Phenylpropanoids and polyketides	Flavonoids	O-methylated flavonoids	-	1.2501	1.2499	0.8911	1.42e-12	3.04e-11
neg_3208	Furaneol 4-(6-malonylglucoside)	metab_22858	yes	down	B(ii)	-	neg	-	397.078	3.44283	M+Na-2H	C15H20O11	0	55.8	HMDB0029778	-	-	-	-	-	Organic oxygen compounds	Organooxygen compounds	Carbohydrates and carbohydrate conjugates	-	1.2483	1.2483	0.8913	1.19e-14	7.13e-13
pos_513	9-F1-phytoprostane	metab_489	yes	up	B(ii)	-	pos	-	293.21	11.1746	M+H-2H2O, M+NH4, M+H	C18H32O5	0	88.3	HMDB0304641	-	-	-	-	-	Lipids and lipid-like molecules	Fatty Acyls	Eicosanoids	-	1.2482	1.2481	1.1166	7.49e-16	8.38e-14
neg_6804	Squamocin K	metab_26356	yes	up	B(ii)	-	neg	161169-70-6	623.454	13.6507	M+FA-H	C35H62O6	0	78	HMDB0029957	-	-	-	-	-	Lipids and lipid-like molecules	Fatty Acyls	Fatty alcohols	-	1.248	1.2478	1.1305	2.72e-11	3.37e-10
pos_497	Isopeonidin 3-rutinoside	metab_10999	yes	down	B(ii)	-	pos	-	610.185	0.589317	M+H, M+CH3OH+H	C28H33O15+	0	32	HMDB0041753	-	-	-	-	-	Phenylpropanoids and polyketides	Flavonoids	Flavonoid glycosides	-	1.2477	1.2476	0.9007	7.72e-08	2.97e-07
pos_9282	Dehydrovomifoliol	metab_19668	yes	down	B(ii)	C02533	pos	15764-81-5	205.123	0.612067	M+H-H2O	C13H18O3	0	43.2	LMPR0103050009;HMDB0036819;HMDB0302822	-	-	-	-	-	Lipids and lipid-like molecules	Prenol lipids	Sesquiterpenoids	-	1.2466	1.2467	0.8522	3.46e-06	9.18e-06
pos_6900	Falcarindiol	metab_6683	yes	up	B(ii)	C08449	pos	55297-87-5	293.21	13.0112	M+CH3OH+H	C17H24O2	0	48.9	HMDB0244257;LMFA05000658;HMDB0033941	-	-	-	-	-	Lipids and lipid-like molecules	Fatty Acyls	Fatty alcohols	-	1.2441	1.2441	1.1139	4.04e-14	1.79e-12
neg_6732	Quassimarin	metab_26286	yes	up	B(ii)	C08777	neg	59938-97-5	517.212	13.8532	M-H2O-H	C27H36O11	0	51.2	HMDB0036888	-	-	-	-	-	Lipids and lipid-like molecules	Prenol lipids	Terpene lactones	-	1.2391	1.2393	1.1303	1.22e-07	4.47e-07
pos_4025	2-Hydroxypyridine	metab_14452	yes	up	B(ii)	C02502	pos	142-08-5	113.071	7.98567	M+NH4	C5H5NO	0	34.4	HMDB0013751	-	-	-	-	-	Organoheterocyclic compounds	Pyridines and derivatives	Hydropyridines	-	1.2339	1.2338	1.1191	2.78e-13	8.2e-12
pos_812	Methyl 2,4,6-trihydroxybenzoate	metab_11312	yes	down	B(ii)	-	pos	3147-39-5	226.071	1.65043	M+H-H2O, M+ACN+H	C8H8O5	0	30.1	HMDB0029650	-	-	-	-	-	Benzenoids	Benzene and substituted derivatives	Benzoic acids and derivatives	-	1.2317	1.2316	0.8976	1.71e-14	9.26e-13
neg_52	Gamma-Glutamylvaline	metab_19736	yes	up	B(ii)	-	neg	2746-34-1	245.114	1.88293	M-H, M+Na-2H, M-H2O-H	C10H18N2O5	0	56.7	HMDB0011172	-	-	-	-	-	Organic acids and derivatives	Carboxylic acids and derivatives	Amino acids, peptides, and analogues	-	1.2314	1.2315	1.1213	8.3e-14	3.14e-12
neg_129	Cicerin 7-(6-malonylglucoside)	metab_19812	yes	down	B(ii)	-	neg	146367-93-3	577.121	3.98688	M-H, M+Na-2H, M-H2O-H	C26H26O15	0	35.9	HMDB0040604	-	-	-	-	-	Phenylpropanoids and polyketides	Isoflavonoids	Isoflavonoid O-glycosides	-	1.2285	1.2284	0.902	3.14e-12	5.8e-11
pos_1845	Isopiperitenone	metab_1797	yes	up	B(ii)	C02289	pos	529-01-1	151.111	8.43655	M+H-H2O, M+H	C10H14O	0	61.9	HMDB0302241	-	-	-	-	-	Lipids and lipid-like molecules	Prenol lipids	Monoterpenoids	-	1.2278	1.2277	1.1125	8.73e-18	3.38e-15
neg_9418	Sarmentosin	metab_28929	yes	up	B(ii)	C08340	neg	71933-54-5	595.205	4.21592	2M+FA-H	C11H17NO7	0	39.4	HMDB0030697	-	-	-	-	-	Lipids and lipid-like molecules	Fatty Acyls	Fatty acyl glycosides	-	1.2268	1.2267	1.1471	7.88e-09	4e-08
neg_7221	6,10,14-Trimethyl-2-methylenepentadecanal	metab_26759	yes	up	B(ii)	-	neg	83725-57-9	315.245	12.3563	M+Cl	C19H36O	0	51.6	HMDB0034496	-	-	-	-	-	Lipids and lipid-like molecules	Prenol lipids	Sesquiterpenoids	-	1.225	1.2251	1.1171	2.57e-10	2.19e-09
neg_4408	Nigellimine N-oxide	metab_24042	yes	up	B(ii)	-	neg	96562-85-5	437.172	6.5044	2M-H	C12H13NO3	0	31.1	HMDB0033436	-	-	-	-	-	Organic acids and derivatives	Carboxylic acids and derivatives	Amino acids, peptides, and analogues	-	1.224	1.2236	1.1516	1.07e-09	7.33e-09
pos_992	4-Hydroxy-5-phenyltetrahydro-1,3-oxazin-2-one	metab_11492	yes	up	B(ii)	C16595	pos	-	194.081	1.09835	M+H-H2O, M+H	C10H11NO3	0	43.3	PW_C040532;HMDB0060389	-	-	-	-	-	Benzenoids	Benzene and substituted derivatives	Not Available	-	1.2189	1.2189	1.1381	3.03e-13	8.75e-12
neg_3491	N-Acetoxymethylflindersine	metab_23137	yes	up	B(ii)	-	neg	149998-45-8	643.226	4.00997	2M+FA-H	C17H17NO4	0	36.6	HMDB0039879	-	-	-	-	-	Organoheterocyclic compounds	Quinolines and derivatives	Quinolones and derivatives	-	1.2188	1.219	1.1432	2.66e-08	1.16e-07
neg_12	Apigenin 7-O-diglucuronide	metab_19696	yes	down	B(ii)	-	neg	-	621.111	3.98688	M-H2O-H, M-H, M+Na-2H, M+FA-H	C27H26O17	0	49	HMDB0301685	-	-	-	-	-	Phenylpropanoids and polyketides	Flavonoids	Flavonoid glycosides	-	1.2184	1.2182	0.9069	1.1e-13	3.94e-12
neg_7237	Pentadecanoic Acid	metab_26775	yes	up	B(i)	C16537	neg	1002-84-2	287.223	12.2938	M+FA-H	C15H30O2	40.4	0	LMFA01010015;HMDB0000826;MJDBOTE0000634	-	-	-	-	-	Lipids and lipid-like molecules	Fatty Acyls	Fatty acids and conjugates	-	1.2182	1.2185	1.1611	1.81e-09	1.16e-08
pos_9571	Dehydrozingerone	metab_9300	yes	up	B(ii)	C17840	pos	1080-12-2	234.112	2.91907	M+ACN+H	C11H12O3	0	46.3	HMDB0032591	-	-	-	-	-	Phenylpropanoids and polyketides	Cinnamic acids and derivatives	Hydroxycinnamic acids and derivatives	-	1.2172	1.2171	1.1174	1.21e-16	2.18e-14
neg_1652	Bellidifolin	metab_21329	yes	down	B(ii)	C10053	neg	2798-25-6	255.03	3.73708	M-H2O-H, M-H	C14H10O6	0	35.3	HMDB0248933	-	-	-	-	-	Organoheterocyclic compounds	Benzopyrans	1-benzopyrans	-	1.2156	1.2155	0.8905	1.33e-12	2.88e-11
pos_8881	Myristicin	metab_8625	yes	up	B(i)	C10480	pos	607-91-0	193.086	4.05458	M+H	C11H12O3	59.7	0	HMDB0035873	-	-	-	-	-	Organoheterocyclic compounds	Benzodioxoles	Not Available	-	1.2149	1.2148	1.13	1.8e-13	5.73e-12
neg_9668	6-Heptenyl glucosinolate	metab_29172	yes	down	B(ii)	-	neg	-	436.071	3.94085	M+Na-2H	C14H25NO9S2	0	39.8	HMDB0038425	-	-	-	-	-	Organic oxygen compounds	Organooxygen compounds	Carbohydrates and carbohydrate conjugates	-	1.2131	1.2131	0.9012	1.92e-12	3.9e-11
pos_9757	Aesculin	metab_9480	yes	down	B(ii)	C09264	pos	531-75-9	305.065	2.59422	M+H-2H2O	C15H16O9	0	61.6	HMDB0030820	-	-	-	-	-	Phenylpropanoids and polyketides	Coumarins and derivatives	Coumarin glycosides	-	1.2122	1.2123	0.8825	9.79e-11	9.77e-10
neg_4196	4-p-Coumaroyl-1,5-quinolactone	metab_23834	yes	down	B(ii)	-	neg	-	685.179	5.5662	2M+FA-H	C16H16O7	0	68.3	HMDB0029293	-	-	-	-	-	Phenylpropanoids and polyketides	Cinnamic acids and derivatives	Hydroxycinnamic acids and derivatives	-	1.2098	1.2096	0.8956	2.65e-11	3.3e-10
pos_2711	2-(3-Hydroxyphenyl)ethanol 1'-glucoside	metab_13190	yes	up	B(ii)	-	pos	-	265.107	1.89735	M+H-2H2O	C14H20O7	0	83.1	HMDB0038332	-	-	-	-	-	Organic oxygen compounds	Organooxygen compounds	Carbohydrates and carbohydrate conjugates	-	1.2094	1.2093	1.1222	1.29e-14	7.56e-13
pos_6	5,8,12-Trihydroxy-9-octadecenoic acid	metab_5	yes	up	B(ii)	-	pos	-	353.229	8.41598	M+H-2H2O, M+K, M+Na, M+NH4, M+2Na-H, 2M+Na, 2M+K, M+H-H2O	C18H34O5	0	32.7	LMFA01050543;HMDB0030936;LMFA02000221	-	-	-	-	-	Lipids and lipid-like molecules	Fatty Acyls	Fatty acids and conjugates	-	1.2065	1.2066	1.0787	1.32e-15	1.28e-13
pos_19	(S)-Mandelic acid O-beta-D-Glucopyranoside	metab_17	yes	up	B(ii)	-	pos	-	332.133	2.43543	M+H-2H2O, M+H, M+NH4, M+K, 2M+K, M+H-H2O	C14H18O8	0	51.5	HMDB0038335	-	-	-	-	-	Organic oxygen compounds	Organooxygen compounds	Carbohydrates and carbohydrate conjugates	-	1.2059	1.2059	1.095	1.43e-12	3.06e-11
pos_1052	(Z)-3-Nonen-1-ol	metab_11552	yes	down	B(ii)	-	pos	10340-23-5	302.305	2.93702	M+Na, 2M+NH4	C9H18O	0	44.2	HMDB0030959	-	-	-	-	-	Lipids and lipid-like molecules	Fatty Acyls	Fatty alcohols	-	1.2043	1.2042	0.9076	7.69e-15	5.17e-13
pos_1478	(S)-a-Amino-2,5-dihydro-5-oxo-4-isoxazolepropanoic acid N2-glucoside	metab_11975	yes	down	B(ii)	-	pos	29790-46-3	669.206	4.41618	M+, 2M+H	C12H18N2O9	0	46	HMDB0029404	-	-	-	-	-	Organic oxygen compounds	Organooxygen compounds	Carbohydrates and carbohydrate conjugates	-	1.2025	1.2023	0.9131	4.7e-14	2.01e-12
pos_1547	Artabsin	metab_1503	yes	down	B(ii)	C09301	pos	24399-20-0	249.148	4.55858	M+H-H2O, M+H	C15H20O3	0	66.7	HMDB0036641	-	-	-	-	-	Organoheterocyclic compounds	Lactones	Gamma butyrolactones	-	1.2022	1.2022	0.8794	1.53e-11	2.1e-10
pos_8128	1,8-Heptadecadiene-4,6-diyne-3,10-diol	metab_7884	yes	up	B(ii)	-	pos	63910-76-9	293.21	6.31	M+CH3OH+H	C17H24O2	0	36.5	HMDB0038781;LMFA05000584	-	-	-	-	-	Lipids and lipid-like molecules	Fatty Acyls	Fatty alcohols	-	1.2019	1.2019	1.1115	5.35e-15	3.85e-13
pos_5317	6-(Hydroxymethyl)-2,4(1H,3H)-pteridinedione	metab_15705	yes	up	B(ii)	-	pos	10129-99-4	258.061	9.74383	M+ACN+Na	C7H6N4O3	0	57.5	HMDB0033245	-	-	-	-	-	Organoheterocyclic compounds	Pteridines and derivatives	Not Available	-	1.2019	1.2018	1.1116	1.6e-13	5.24e-12
neg_3683	Glucoobtusifolin	metab_23327	yes	up	B(ii)	C10381	neg	120163-18-0	491.121	4.35063	M+FA-H	C22H22O10	0	57.9	HMDB0029617	-	-	-	-	-	Benzenoids	Anthracenes	Anthraquinones	-	1.2011	1.2011	1.1116	1.95e-14	1.01e-12
neg_7	Apiosylglucosyl 4-hydroxybenzoate	metab_19691	yes	up	B(ii)	-	neg	223261-31-2	431.12	2.22358	M-H, M+Cl, M+Na-2H, 2M-H	C18H24O12	0	80.2	HMDB0035318	-	-	-	-	-	Organic oxygen compounds	Organooxygen compounds	Carbohydrates and carbohydrate conjugates	-	1.2011	1.201	1.0995	5.16e-12	8.63e-11
neg_237	Neocarthamin	metab_19920	yes	down	B(ii)	C17675	neg	-	431.099	3.19388	M-H2O-H, M+Cl, M-H	C21H22O11	0	60.4	HMDB0037476	-	-	-	-	-	Phenylpropanoids and polyketides	Flavonoids	Flavonoid glycosides	-	1.1988	1.1987	0.9137	1.28e-13	4.39e-12
pos_40	[8]-Paradol	metab_10548	yes	up	B(ii)	-	pos	27113-23-1	307.227	0.634267	M+H, M+CH3OH+H, M+NH4, M+H-H2O	C19H30O3	0	31.3	HMDB0040640	-	-	-	-	-	Benzenoids	Phenols	Methoxyphenols	-	1.1976	1.1975	1.1087	1.88e-07	6.59e-07
neg_1932	Alanylglutamic acid	metab_21609	yes	up	B(ii)	-	neg	13187-90-1	217.083	0.850267	M-H2O-H, M-H	C8H14N2O5	0	46.1	HMDB0028686	-	-	-	-	-	Organic acids and derivatives	Carboxylic acids and derivatives	Amino acids, peptides, and analogues	-	1.1959	1.1956	1.1162	2.37e-10	2.04e-09
pos_1885	Xi-Tetrahydro-3-propyl-2H-pyran-2-one	metab_1837	yes	up	B(ii)	-	pos	-	107.086	8.41598	M+H-2H2O, M+H-H2O	C8H14O2	0	30.7	HMDB0037630	-	-	-	-	-	Organoheterocyclic compounds	Lactones	Delta valerolactones	-	1.1907	1.1907	1.1185	9.97e-15	6.25e-13
neg_1314	2-Hydroxylinolenic acid	metab_20994	yes	up	B(ii)	-	neg	-	293.213	12.7933	M-H2O-H, M-H	C18H30O3	0	42.6	HMDB0031103	-	-	-	-	-	Lipids and lipid-like molecules	Fatty Acyls	Lineolic acids and derivatives	-	1.1869	1.1869	1.0927	3.35e-13	9.45e-12
neg_4344	Methyl dioxindole-3-acetate	metab_23979	yes	down	B(ii)	-	neg	-	202.05	6.1654	M-H2O-H	C11H11NO4	0	65.9	HMDB0038991	-	-	-	-	-	Organoheterocyclic compounds	Indoles and derivatives	Indolyl carboxylic acids and derivatives	-	1.1867	1.1867	0.9061	5.43e-12	8.99e-11
pos_5647	N-gamma-L-Glutamyl-D-alanine	metab_16027	yes	up	B(ii)	-	pos	-	219.098	8.64417	M+H	C8H14N2O5	0	74.7	HMDB0036301	-	-	-	-	-	Organic acids and derivatives	Carboxylic acids and derivatives	Amino acids, peptides, and analogues	-	1.1863	1.1863	1.0802	1.59e-13	5.2e-12
neg_470	Gamma-Glutamyltyrosine	metab_20151	yes	up	B(ii)	-	neg	7432-23-7	309.11	2.10987	M-H2O-H, M-H	C14H18N2O6	0	73.2	HMDB0011741	-	-	-	-	-	Organic acids and derivatives	Carboxylic acids and derivatives	Amino acids, peptides, and analogues	-	1.1862	1.1862	1.1076	9.12e-14	3.4e-12
pos_9387	Pipecolic acid betaine	metab_9120	yes	down	B(ii)	C08283	pos	472-22-0	433.112	3.20485	M+H	C21H20O10	0	42.6	HMDB0304559;HMDB0304552;HMDB0033433	-	-	-	-	-	Phenylpropanoids and polyketides	Flavonoids	Flavonoid glycosides	-	1.1856	1.1856	0.9219	5.48e-12	9.06e-11
pos_1877	Isophorone	metab_1829	yes	up	B(i)	C14743	pos	78-59-1	121.101	8.41598	M+H, M+H-H2O	C9H14O	60.5	0	HMDB0031195	-	-	-	-	-	Organic oxygen compounds	Organooxygen compounds	Carbonyl compounds	-	1.1856	1.1856	1.1197	4.3e-14	1.9e-12
neg_7703	Ergocristine	metab_27238	yes	up	B(ii)	C09164	neg	511-08-0	644.261	9.90738	M+Cl	C35H39N5O5	0	35.6	HMDB0251908	-	-	-	-	-	Alkaloids and derivatives	Ergoline and derivatives	Lysergic acids and derivatives	-	1.1833	1.1835	1.1144	6.72e-12	1.06e-10
pos_7320	2-(Acetylamino)-2-deoxy-alpha-D-mannopyranose	metab_17604	yes	up	B(ii)	C02711	pos	-	244.079	4.33597	M+Na	C8H15NO6	0	43.7	HMDB0248228	-	-	-	-	-	Organic oxygen compounds	Organooxygen compounds	Carbohydrates and carbohydrate conjugates	-	1.1833	1.1831	1.0961	1.04e-12	2.35e-11
neg_9443	Arecaidine	metab_28953	yes	up	B(ii)	C10128	neg	499-04-7	178.026	4.21592	M+K-2H	C7H11NO2	0	36.3	HMDB0030352	-	-	-	-	-	Alkaloids and derivatives	Not Available	Not Available	-	1.1832	1.1832	1.1236	3.23e-13	9.18e-12
pos_5294	Paucine	metab_15682	yes	up	B(ii)	C03002	pos	29554-26-5	251.139	9.83308	M+H	C13H18N2O3	0	39.1	HMDB0029876	-	-	-	-	-	Benzenoids	Phenols	Benzenediols	-	1.1811	1.1809	1.0948	4.01e-10	3.19e-09
pos_1389	2',6'-Dihydroxy-4'-methoxyacetophenone	metab_1347	yes	up	B(i)	C10680	pos	7507-89-3	215.091	3.71735	M+H, M+CH3OH+H	C9H10O4	30.2	0	HMDB0029646	-	-	-	-	-	Organic oxygen compounds	Organooxygen compounds	Carbonyl compounds	-	1.1797	1.1795	1.1326	1.33e-11	1.86e-10
pos_4100	Hesperidin	metab_14525	yes	up	B(ii)	C09755	pos	520-26-3	652.23	8.33138	M+ACN+H	C28H34O15	0	85.9	LMPK12140451;HMDB0003265	-	-	-	-	-	Phenylpropanoids and polyketides	Flavonoids	Flavonoid glycosides	-	1.1794	1.1794	1.0914	1.6e-12	3.35e-11
neg_429	1-(Malonylamino)cyclopropanecarboxylic acid	metab_20110	yes	up	B(ii)	-	neg	80550-27-2	186.04	1.0526	M-H2O-H, M-H	C7H9NO5	0	34.8	HMDB0031700	-	-	-	-	-	Organic acids and derivatives	Carboxylic acids and derivatives	Amino acids, peptides, and analogues	-	1.1784	1.1782	1.1249	2.45e-12	4.75e-11
pos_2373	Beta-Thujaplicin	metab_12861	yes	down	B(ii)	C09904	pos	499-44-5	165.091	0.612067	M+H	C10H12O2	0	54.2	HMDB0035213	-	-	-	-	-	Hydrocarbon derivatives	Tropones	Tropolones	-	1.1779	1.1783	0.8669	4.79e-07	1.53e-06
pos_2846	2-C-Methyl-1,4-erythrono-D-lactone	metab_2783	yes	down	B(ii)	-	pos	18465-71-9	303.049	4.1462	M+ACN+Na, 2M+K	C5H8O4	0	40.6	HMDB0029884	-	-	-	-	-	Organoheterocyclic compounds	Lactones	Gamma butyrolactones	-	1.1773	1.1773	0.9122	6.41e-12	1.02e-10
neg_8834	(1alpha,4alpha,5beta,6alpha,11betaH)-1,4-Epoxy-5-hydroxy-10(14)-germacren-12,6-olide	metab_28352	yes	down	B(ii)	-	neg	-	265.145	5.06557	M-H	C15H22O4	0	74.8	HMDB0037005	-	-	-	-	-	Organoheterocyclic compounds	Lactones	Gamma butyrolactones	-	1.1749	1.1749	0.8842	3.37e-10	2.76e-09
pos_3941	3-Hydroxybenzyl alcohol glucoside	metab_3843	yes	up	B(ii)	C03351	pos	143995-98-6	595.198	4.62675	2M+Na	C13H18O7	0	56.4	HMDB0038331	-	-	-	-	-	Organic oxygen compounds	Organooxygen compounds	Carbohydrates and carbohydrate conjugates	-	1.1688	1.1689	1.105	7.84e-12	1.21e-10
pos_10	3-Hydroxymethylglutaric acid	metab_10518	yes	up	B(ii)	C03761	pos	503-49-1	145.05	4.39742	M+H-H2O, M+ACN+H, M+H, M+, M+NH4, M+H-2H2O	C6H10O5	0	38.7	HMDB0000355	-	-	-	-	-	Lipids and lipid-like molecules	Fatty Acyls	Fatty acids and conjugates	-	1.1683	1.1683	1.0736	4.38e-12	7.53e-11
neg_8232	Spinosin A	metab_27755	yes	down	B(ii)	-	neg	77690-91-6	859.232	6.98937	M+FA-H	C39H42O19	0	60.4	HMDB0037465	-	-	-	-	-	Phenylpropanoids and polyketides	Flavonoids	Flavonoid glycosides	-	1.1683	1.168	0.9076	6.62e-10	4.86e-09
neg_9859	3-O-Caffeoyl-4-O-methylquinic acid	metab_29358	yes	down	B(ii)	-	neg	-	413.109	3.73708	M+FA-H	C17H20O9	0	42.9	HMDB0039960	-	-	-	-	-	Benzenoids	Benzene and substituted derivatives	Anilides	-	1.1673	1.1671	0.8993	2.21e-12	4.38e-11
pos_3920	4-Methylumbelliferone glucuronide	metab_3822	yes	down	B(ii)	C11584	pos	6160-80-1	317.065	4.53563	M+H-2H2O	C16H16O9	0	83.3	HMDB0240464	-	-	-	-	-	Phenylpropanoids and polyketides	Coumarins and derivatives	Coumarin glycosides	-	1.1643	1.1642	0.9165	1.36e-11	1.9e-10
neg_6947	(9S,10E,12Z,15Z)-9-Hydroxy-10,12,15-octadecatrienoic acid	metab_26493	yes	up	B(ii)	-	neg	89886-42-0	293.213	13.2211	M-H	C18H30O3	0	45.7	HMDB0031934	-	-	-	-	-	Lipids and lipid-like molecules	Fatty Acyls	Lineolic acids and derivatives	-	1.1623	1.1623	1.0856	1.89e-12	3.84e-11
neg_960	(1S,2S,4R,8R)-p-Menthane-1,2,8,9-tetrol	metab_20641	yes	up	B(ii)	-	neg	402593-46-8	203.128	4.98827	M-H2O-H, M-H	C10H20O4	0	38.3	HMDB0039974	-	-	-	-	-	Lipids and lipid-like molecules	Prenol lipids	Monoterpenoids	-	1.1619	1.162	1.1761	2.12e-08	9.51e-08
pos_907	Dalbergioidin	metab_875	yes	down	B(ii)	C10415	pos	30368-42-4	271.059	3.20485	M+H-H2O, M+H	C15H12O6	0	38.9	HMDB0032707	-	-	-	-	-	Phenylpropanoids and polyketides	Isoflavonoids	Isoflavans	-	1.1618	1.1618	0.9078	1.7e-12	3.54e-11
neg_1475	8-Acetoxy-4'-methoxypinoresinol	metab_21152	yes	up	B(ii)	-	neg	-	411.148	12.7483	M-H2O-H, M+Na-2H	C23H26O8	0	34.4	HMDB0033277	-	-	-	-	-	Lignans, neolignans and related compounds	Furanoid lignans	Not Available	-	1.1613	1.1615	1.0927	1.13e-10	1.1e-09
pos_1396	Fisetin	metab_1354	yes	down	B(i)	C10041	pos	528-48-3	287.054	3.73905	M+, M+H	C15H10O6	83.1	0	LMPK12111566;MJDBOTE0001471	-	-	-	-	-	-	-	-	-	1.1592	1.1591	0.9187	1.51e-14	8.51e-13
pos_3931	Benzyl 6-O-beta-D-apiofuranosyl-beta-D-glucoside	metab_3833	yes	up	B(ii)	-	pos	-	213.075	4.60413	M+H+Na	C18H26O10	0	44.4	HMDB0303056	-	-	-	-	-	Organic oxygen compounds	Organooxygen compounds	Carbohydrates and carbohydrate conjugates	-	1.1571	1.1571	1.1282	1.8e-13	5.73e-12
pos_530	Maslinic acid	metab_504	yes	up	B(ii)	C16939	pos	4373-41-5	455.35	8.88728	M+H-H2O, M+H, M+H-2H2O	C30H48O4	0	48.9	LMPR0106180014;HMDB0002392	-	-	-	-	-	Lipids and lipid-like molecules	Prenol lipids	Triterpenoids	-	1.1566	1.1565	1.116	3.82e-11	4.47e-10
neg_6986	Gartanin	metab_26532	yes	up	B(ii)	C10063	neg	33390-42-0	395.153	13.1301	M-H	C23H24O6	0	43	HMDB0030700	-	-	-	-	-	Organoheterocyclic compounds	Benzopyrans	1-benzopyrans	-	1.1564	1.1565	1.0969	2.56e-11	3.21e-10
pos_5875	Medicanine	metab_16245	yes	up	B(ii)	-	pos	91106-30-8	192.123	8.02982	M+CH3OH+H	C7H13NO3	0	42.9	HMDB0038625	-	-	-	-	-	Organic acids and derivatives	Carboxylic acids and derivatives	Amino acids, peptides, and analogues	-	1.1532	1.1533	1.0963	5.67e-12	9.31e-11
neg_8198	Valproic acid	metab_27721	yes	up	B(ii)	C07185	neg	60113-83-9;99-66-1	347.244	7.18485	2M+Hac-H	C8H16O2	0	31.2	HMDB0001877;PW_C001249;LMFA01020291;HMDB0000901	-	-	-	-	-	Lipids and lipid-like molecules	Fatty Acyls	Fatty acids and conjugates	-	1.1532	1.1531	1.1145	5.78e-12	9.46e-11
pos_4526	1-Isothiocyanatobutane	metab_14936	yes	up	B(ii)	-	pos	592-82-5	116.053	11.7436	M+H	C5H9NS	0	30.4	HMDB0031328	-	-	-	-	-	Organosulfur compounds	Isothiocyanates	Not Available	-	1.153	1.1527	1.1067	5.33e-07	1.68e-06
neg_2900	Isoeriocitrin	metab_22553	yes	down	B(ii)	C09805	neg	-	641.174	2.7899	M+FA-H	C27H32O15	0	60.6	HMDB0302534	-	-	-	-	-	Phenylpropanoids and polyketides	Flavonoids	Flavonoid glycosides	-	1.1518	1.1517	0.9204	1.34e-09	8.96e-09
neg_11	Luteolin 7-O-diglucuronide	metab_19695	yes	down	B(ii)	-	neg	-	637.106	3.7143	M-H, M+Na-2H, M+K-2H, M-H2O-H	C27H26O18	0	42.4	HMDB0301678	-	-	-	-	-	Phenylpropanoids and polyketides	Flavonoids	Flavans	-	1.1511	1.1511	0.9345	8.78e-13	2.06e-11
neg_3662	Quercetin-3-O-Glucosyl-6''-Acetate	metab_23306	yes	down	B(i)	-	neg	-	505.1	4.307	M-H	C23H22O13	86.6	0	-	-	-	-	-	-	-	-	-	-	1.1481	1.1481	0.9061	5.8e-12	9.48e-11
pos_8125	1-Methylguanine	metab_18376	yes	down	B(ii)	C04152	pos	938-85-2	166.072	2.39775	M+H	C6H7N5O	0	38.4	HMDB0003282	-	-	-	-	-	Organoheterocyclic compounds	Imidazopyrimidines	Purines and purine derivatives	-	1.1478	1.1476	0.9215	8.25e-12	1.26e-10
pos_9228	1-Acetoxy-2-hydroxy-16-heptadecyn-4-one	metab_19441	yes	up	B(ii)	-	pos	24607-10-1	342.264	0.634267	M+NH4	C19H32O4	0	44.3	HMDB0031007;LMFA05000595	-	-	-	-	-	Lipids and lipid-like molecules	Fatty Acyls	Fatty alcohols	-	1.146	1.1457	1.1197	3.72e-06	9.8e-06
pos_7673	Perillic acid	metab_7433	yes	up	B(ii)	C11924	pos	7694-45-3	333.203	9.7275	2M+H	C10H14O2	0	60.9	HMDB0004586;LMPR0102090041	-	-	-	-	-	Lipids and lipid-like molecules	Prenol lipids	Monoterpenoids	-	1.1384	1.1384	1.1133	2.19e-10	1.91e-09
neg_4692	Xi-7-Hydroxyhexadecanedioic acid	metab_24321	yes	down	B(ii)	-	neg	-	301.202	8.43757	M-H	C16H30O5	0	57.9	HMDB0037830	-	-	-	-	-	Lipids and lipid-like molecules	Fatty Acyls	Fatty acids and conjugates	-	1.1381	1.1379	0.8949	4.91e-11	5.51e-10
pos_9105	Tamarixetin	metab_8844	yes	down	B(ii)	C10188	pos	603-61-2	319.08	3.65072	M+H	C16H14O7	0	65.4	HMDB0002937;LMPK12110606	-	-	-	-	-	Phenylpropanoids and polyketides	Flavonoids	O-methylated flavonoids	-	1.138	1.1379	0.923	4e-12	7.04e-11
pos_4094	5'-Deoxyadenosine	metab_14519	yes	up	B(ii)	C05198	pos	4754-39-6	234.097	8.29	M+H-H2O	C10H13N5O3	0	39.8	HMDB0001983	-	-	-	-	-	Nucleosides, nucleotides, and analogues	5''-deoxyribonucleosides	Not Available	-	1.1378	1.1376	1.0925	9.37e-10	6.55e-09
pos_228	Orientin	metab_211	yes	down	B(ii)	C10114	pos	28608-75-5	471.089	4.46712	M+Na, M+K, M+ACN+H	C21H20O11	0	65.7	HMDB0030614;LMPK12110470;MJDBOTE0000249	-	-	-	-	-	Phenylpropanoids and polyketides	Flavonoids	Flavonoid glycosides	-	1.1344	1.1344	0.9108	3.32e-09	1.9e-08
neg_9513	Corchoionoside B	metab_29021	yes	up	B(ii)	-	neg	189344-54-5	399.167	4.1246	M-H	C19H28O9	0	44.8	HMDB0030975	-	-	-	-	-	Lipids and lipid-like molecules	Fatty Acyls	Fatty acyl glycosides	-	1.1317	1.1319	1.1194	2.29e-09	1.38e-08
neg_2701	3-[(3-Methylbutyl)nitrosoamino]-2-butanone	metab_22356	yes	up	B(ii)	-	neg	71016-15-4	231.135	2.35928	M+FA-H	C9H18N2O2	0	34.3	HMDB0033553	-	-	-	-	-	Organic nitrogen compounds	Organonitrogen compounds	Organic nitroso compounds	-	1.1315	1.1316	1.1366	1.19e-10	1.14e-09
neg_8105	Caproic acid	metab_27630	yes	up	B(ii)	C01585	neg	142-62-1	347.244	7.64205	3M-H	C6H12O2	0	55.5	HMDB0000535;PW_C000412;LMFA01010006	Organic acids;Lipids	Carboxylic acids;Fatty acids	-	-	-	Lipids and lipid-like molecules	Fatty Acyls	Fatty acids and conjugates	-	1.1303	1.1302	1.1163	1.92e-11	2.51e-10
neg_4298	Arabsin	metab_23934	yes	down	B(ii)	-	neg	38412-44-1	265.145	5.94343	M-H	C15H22O4	0	53.2	HMDB0036151	-	-	-	-	-	Lipids and lipid-like molecules	Prenol lipids	Terpene lactones	-	1.1288	1.1287	0.8917	5.87e-10	4.4e-09
pos_3659	Altersolanol A	metab_14097	yes	down	B(i)	C10296	pos	22268-16-2	319.082	6.1422	M+H-H2O	C16H16O8	55.7	0	-	-	-	-	-	-	-	-	-	-	1.1288	1.1288	0.9105	3.64e-14	1.65e-12
pos_643	Citrusin E	metab_615	yes	up	B(ii)	-	pos	134860-03-0	395.13	3.04957	M+Na, 2M+Na, M+NH4	C17H24O9	0	53.9	HMDB0039234	-	-	-	-	-	Organic oxygen compounds	Organooxygen compounds	Carbohydrates and carbohydrate conjugates	-	1.1285	1.1286	1.1049	5.63e-08	2.27e-07
neg_3800	2-Ethylpyrazine	metab_23441	yes	up	B(ii)	-	neg	13925-00-3	261.134	4.5797	2M+FA-H	C6H8N2	0	45.6	HMDB0031849	-	-	-	-	-	Organoheterocyclic compounds	Diazines	Pyrazines	-	1.1262	1.1264	1.1314	1.33e-08	6.3e-08
pos_7175	3,4',7-Trihydroxyflavone	metab_17474	yes	down	B(ii)	C10037	pos	2034-65-3	271.06	4.57867	M+H	C15H10O5	0	65.9	HMDB0034004	-	-	-	-	-	Phenylpropanoids and polyketides	Flavonoids	Flavones	-	1.1261	1.126	0.9091	2.13e-11	2.75e-10
pos_188	Syringic Acid	metab_174	yes	up	B(i)	C10833	pos	530-57-4	199.06	2.45787	M+H, M+NH4, M+H-H2O	C9H10O5	89.4	0	HMDB0002085;HMDB0254615;MJDBOTE0000394	-	-	-	-	-	Benzenoids	Benzene and substituted derivatives	Benzoic acids and derivatives	-	1.126	1.1259	1.1089	1.72e-12	3.57e-11
pos_114	(+/-)-(E)-13-Hydroxy-10-oxo-11-octadecenoic acid	metab_106	yes	up	B(ii)	-	pos	28979-44-4	295.226	12.3253	M+H-H2O, M+NH4, M+2Na-H, M+K	C18H32O4	0	82.2	HMDB0040900	-	-	-	-	-	Lipids and lipid-like molecules	Fatty Acyls	Lineolic acids and derivatives	-	1.124	1.1239	1.0836	8.41e-14	3.17e-12
neg_1300	Phytocassane B	metab_20981	yes	up	B(ii)	-	neg	166547-22-4	379.211	12.4837	M+Cl, M+FA-H	C20H30O4	0	38.2	HMDB0041055	-	-	-	-	-	Lipids and lipid-like molecules	Prenol lipids	Diterpenoids	-	1.1237	1.1239	1.113	1.25e-08	5.94e-08
neg_3212	Chrysoeriol 7-O-(6''-malonyl-glucoside)	metab_22862	yes	down	B(ii)	-	neg	-	529.097	3.44283	M-H2O-H	C25H24O14	0	53.6	HMDB0037455	-	-	-	-	-	Phenylpropanoids and polyketides	Flavonoids	O-methylated flavonoids	-	1.1199	1.1199	0.9187	3.14e-15	2.52e-13
neg_71	Gamma-Glutamylisoleucine	metab_19755	yes	up	B(ii)	-	neg	23632-83-9	259.13	2.87955	M-H, M+Na-2H, M-H2O-H	C11H20N2O5	0	73.8	HMDB0011170	-	-	-	-	-	Organic acids and derivatives	Carboxylic acids and derivatives	Amino acids, peptides, and analogues	-	1.1197	1.1197	1.0904	5.69e-12	9.33e-11
pos_3471	3 Hydroxycoumarin	metab_3387	yes	up	B(ii)	-	pos	939-19-5	204.065	2.83122	M+ACN+H	C9H6O3	0	61	HMDB0002149	-	-	-	-	-	Phenylpropanoids and polyketides	Coumarins and derivatives	Hydroxycoumarins	-	1.1196	1.1194	1.1113	1.12e-11	1.62e-10
neg_6936	Garcimangosone C	metab_26482	yes	up	B(ii)	-	neg	-	393.138	13.2435	M-H2O-H	C23H24O7	0	33	HMDB0036984	-	-	-	-	-	Organoheterocyclic compounds	Benzopyrans	1-benzopyrans	-	1.1165	1.1173	1.1124	6.85e-06	1.72e-05
pos_8698	Dihydrocapsaicin	metab_18932	yes	up	B(ii)	C16952	pos	19408-84-5	308.222	1.11995	M+H	C18H29NO3	0	40.2	LMFA08020318;HMDB0038457;MJDBOTE0001228	-	-	-	-	-	Benzenoids	Phenols	Methoxyphenols	-	1.1164	1.1164	1.1018	9.15e-13	2.12e-11
neg_102	Isoferulic acid	metab_19785	yes	up	B(ii)	C10470	neg	537-73-5;25522-33-2	193.05	4.21592	M-H, M+FA-H, M+Na-2H	C10H10O4	0	63.8	HMDB0259693;HMDB0000955	-	-	-	-	-	Phenylpropanoids and polyketides	Cinnamic acids and derivatives	Hydroxycinnamic acids and derivatives	-	1.1154	1.1155	1.0889	1.45e-13	4.82e-12
neg_1031	Tricin 7-Glucoside	metab_20712	yes	up	B(i)	-	neg	32769-01-0	491.121	4.7084	M-H, M+Cl	C23H24O12	87.9	0	HMDB0030553;LMPK12110860	-	-	-	-	-	Phenylpropanoids and polyketides	Flavonoids	Flavonoid glycosides	-	1.113	1.113	1.0889	1.14e-11	1.64e-10
pos_592	Quercetin 7-glucoside	metab_564	yes	down	B(ii)	C12639	pos	-	465.102	4.1462	M+H, 2M+Na, M+Na	C21H20O12	0	57.2	HMDB0302151	-	-	-	-	-	Phenylpropanoids and polyketides	Flavonoids	Flavonoid glycosides	-	1.1124	1.1125	0.9199	7.33e-10	5.3e-09
pos_9807	(E)-Casimiroedine	metab_9530	yes	up	B(ii)	C10577	pos	5853-02-01	481.203	2.5031	M+ACN+Na	C21H27N3O6	0	70.7	HMDB0030274	-	-	-	-	-	Organic oxygen compounds	Organooxygen compounds	Carbohydrates and carbohydrate conjugates	-	1.1084	1.1079	1.1033	4.76e-09	2.61e-08
pos_4028	2-Furanmethanol	metab_14454	yes	up	B(ii)	C20441	pos	98-00-0	214.108	7.98567	2M+NH4	C5H6O2	0	38.6	HMDB0013742	-	-	-	-	-	Organoheterocyclic compounds	Heteroaromatic compounds	Not Available	-	1.1041	1.1041	1.1021	2.94e-13	8.53e-12
pos_196	3-Formyl-6-hydroxyindole	metab_181	yes	up	B(ii)	-	pos	192184-71-7	162.055	2.83122	M+H-H2O, M+H, M+	C9H7NO2	0	41.5	HMDB0031172	-	-	-	-	-	Organoheterocyclic compounds	Indoles and derivatives	Hydroxyindoles	-	1.1037	1.1036	1.0814	1.36e-13	4.6e-12
neg_10519	Albanin F	metab_30006	yes	up	B(ii)	-	neg	75629-19-5	713.194	2.96977	M+Na-2H	C40H36O11	0	64.9	HMDB0030074	-	-	-	-	-	Phenylpropanoids and polyketides	Flavonoids	Flavones	-	1.1032	1.1034	1.1185	1.36e-06	3.93e-06
pos_8204	Genipin	metab_18451	yes	up	B(ii)	C09780	pos	6902-77-8	209.081	2.14322	M+H-H2O	C11H14O5	0	68.3	HMDB0035830;MJDBOTE0001654	-	-	-	-	-	Lipids and lipid-like molecules	Prenol lipids	Monoterpenoids	-	1.1027	1.1028	1.0906	1.51e-11	2.07e-10
pos_3570	11-Methylgerberinol	metab_14011	yes	down	B(ii)	-	pos	173559-76-7	361.11	5.65443	M+H-H2O	C22H18O6	0	57.4	HMDB0041441	-	-	-	-	-	Phenylpropanoids and polyketides	Coumarins and derivatives	Hydroxycoumarins	-	1.1018	1.102	0.9114	2.22e-07	7.63e-07
pos_9234	Glycine-betaxanthin	metab_8969	yes	down	B(ii)	C08566	pos	-	575.1	3.45033	2M+K	C11H12N2O6	0	65.2	HMDB0304685	-	-	-	-	-	Organic acids and derivatives	Carboxylic acids and derivatives	Amino acids, peptides, and analogues	-	1.0954	1.0955	0.9193	9.49e-12	1.41e-10
pos_277	Gamma-Glutamylaspartic acid	metab_10780	yes	up	B(ii)	-	pos	16804-55-0	263.088	10.078	M+H, M+Na, M+H-2H2O	C9H14N2O7	0	69.9	HMDB0030419	-	-	-	-	-	Organic acids and derivatives	Carboxylic acids and derivatives	Amino acids, peptides, and analogues	-	1.0936	1.0937	1.0947	4.64e-10	3.6e-09
neg_4260	Betavulgarin	metab_23896	yes	down	B(ii)	C10201	neg	51068-94-1	357.062	5.82047	M+FA-H	C17H12O6	0	64.8	HMDB0303334;LMPK12050361	-	-	-	-	-	Phenylpropanoids and polyketides	Isoflavonoids	Isoflav-2-enes	-	1.0925	1.0927	0.9071	1.17e-10	1.13e-09
neg_2259	Chelidonic acid	metab_21919	yes	up	B(ii)	C08476	neg	99-32-1	182.993	0.910217	M-H	C7H4O6	0	44.1	HMDB0249899	-	-	-	-	-	Organoheterocyclic compounds	Pyrans	Pyranones and derivatives	-	1.0919	1.0918	1.0954	4.96e-14	2.09e-12
pos_8109	(2R,3R,4R)-2-Amino-4-hydroxy-3-methylpentanoic acid	metab_18362	yes	up	B(ii)	-	pos	-	130.087	2.45902	M+H-H2O	C6H13NO3	0	33	HMDB0029449;LMFA01050440	-	-	-	-	-	Organic acids and derivatives	Carboxylic acids and derivatives	Amino acids, peptides, and analogues	-	1.0915	1.0913	1.0948	3.69e-08	1.55e-07
pos_1495	6''-Malonylgenistin	metab_11992	yes	down	B(ii)	C16192	pos	51011-05-3	519.114	4.5381	M+H-H2O, M+H	C24H22O13	0	58.7	HMDB0029529	-	-	-	-	-	Phenylpropanoids and polyketides	Isoflavonoids	Isoflavonoid O-glycosides	-	1.091	1.0909	0.939	4.22e-12	7.34e-11
neg_8111	Dihydropanaxacol	metab_27636	yes	up	B(ii)	-	neg	113122-25-1	325.202	7.61535	M+FA-H	C17H28O3	0	65.7	LMFA05000651;HMDB0032675	-	-	-	-	-	Lipids and lipid-like molecules	Fatty Acyls	Fatty alcohols	-	1.0881	1.088	1.0952	3.23e-11	3.89e-10
neg_3711	Cassiaside B	metab_23352	yes	up	B(ii)	-	neg	119170-51-3	547.147	4.41537	M-H2O-H	C26H30O14	0	78.8	HMDB0038477	-	-	-	-	-	Organoheterocyclic compounds	Naphthopyrans	Naphthopyranones	-	1.0867	1.0869	1.0954	3.78e-11	4.43e-10
pos_7210	Yucalexin P21	metab_17508	yes	down	B(ii)	-	pos	119626-54-9	337.274	4.4753	M+CH3OH+H	C20H32O2	0	57.6	HMDB0036754	-	-	-	-	-	Lipids and lipid-like molecules	Prenol lipids	Diterpenoids	-	1.0839	1.0838	0.935	8.25e-11	8.51e-10
pos_912	Bancroftinone	metab_11412	yes	up	B(ii)	-	pos	14964-98-8	211.097	2.09927	M+H-2H2O, M+H	C11H14O4	0	30.5	HMDB0041406	-	-	-	-	-	Organic oxygen compounds	Organooxygen compounds	Carbonyl compounds	-	1.0837	1.0837	1.0926	1.82e-14	9.69e-13
neg_9540	3-[4-Hydroxy-3-(3-methyl-2-butenyl)phenyl]-2-propenal	metab_29048	yes	down	B(ii)	-	neg	-	261.113	4.10172	M+FA-H	C14H16O2	0	36.2	HMDB0040833	-	-	-	-	-	Phenylpropanoids and polyketides	Cinnamaldehydes	Not Available	-	1.0836	1.0836	0.8886	2.01e-11	2.62e-10
neg_7528	16-Hydroxy-10-oxohexadecanoic acid	metab_27063	yes	up	B(ii)	-	neg	53833-25-3	285.207	10.8192	M-H	C16H30O4	0	32.2	HMDB0041287	-	-	-	-	-	Lipids and lipid-like molecules	Fatty Acyls	Fatty acids and conjugates	-	1.0789	1.079	1.1211	3.68e-10	2.96e-09
pos_1063	Dihydroisorhamnetin	metab_1026	yes	down	B(ii)	-	pos	55812-91-4	319.08	2.78818	M+H-H2O, M+H	C16H14O7	0	61.3	HMDB0037501	-	-	-	-	-	Phenylpropanoids and polyketides	Flavonoids	O-methylated flavonoids	-	1.0767	1.0768	0.9233	3.27e-11	3.92e-10
neg_3677	4-Hydroxy-3-methoxy-cinnamoylglycine	metab_23321	yes	up	B(ii)	C02564	neg	-	232.061	4.35063	M-H2O-H	C12H13NO5	0	67.7	HMDB0059747	-	-	-	-	-	Organic acids and derivatives	Carboxylic acids and derivatives	Amino acids, peptides, and analogues	-	1.0757	1.0757	1.1191	5.93e-11	6.47e-10
neg_4293	Methyl 3,4-dicaffeoylquinate	metab_23929	yes	down	B(ii)	-	neg	345642-66-2	543.152	5.92375	M-H	C27H28O12	0	73.3	HMDB0037093	-	-	-	-	-	Organic oxygen compounds	Organooxygen compounds	Alcohols and polyols	-	1.0747	1.0745	0.9207	6.25e-11	6.75e-10
neg_9023	6''-Acetylliquiritin	metab_28539	yes	down	B(ii)	-	neg	166531-17-5	505.136	4.76168	M+FA-H	C23H24O10	0	36.4	HMDB0041385	-	-	-	-	-	Phenylpropanoids and polyketides	Flavonoids	Flavonoid glycosides	-	1.0743	1.0743	0.9053	3.13e-10	2.58e-09
neg_9980	Bovolide	metab_29474	yes	down	B(ii)	-	neg	774-64-1	225.113	3.59965	M+FA-H	C11H16O2	0	40.3	HMDB0039159	-	-	-	-	-	Organoheterocyclic compounds	Dihydrofurans	Furanones	-	1.0705	1.0704	0.892	8.43e-12	1.28e-10
neg_790	Tagetiin	metab_20471	yes	down	B(ii)	-	neg	60671-81-0	461.074	4.14753	M-H2O-H, M-H	C21H20O13	0	73.7	HMDB0037756;LMPK12112890	-	-	-	-	-	Phenylpropanoids and polyketides	Flavonoids	O-methylated flavonoids	-	1.0671	1.0673	0.9229	3.22e-10	2.64e-09
pos_8186	Aflatoxin B1 diol	metab_18435	yes	up	B(ii)	C19588	pos	50668-79-6	347.077	2.16533	M+H	C17H14O8	0	53.6	HMDB0060430	-	-	-	-	-	Phenylpropanoids and polyketides	Coumarins and derivatives	Furanocoumarins	-	1.0644	1.0645	1.089	1.22e-11	1.74e-10
pos_2027	Coixinden A	metab_1977	yes	down	B(ii)	C17916	pos	149665-18-9	191.07	11.5637	M+, M+H	C11H10O3	0	47.2	HMDB0040938	-	-	-	-	-	Benzenoids	Indenes and isoindenes	Not Available	-	1.0632	1.063	0.9017	1.23e-10	1.18e-09
pos_870	Diazepam	metab_838	yes	up	B(ii)	C06948	pos	439-14-5	569.152	2.83122	M+CH3OH+H, 2M+H	C16H13ClN2O	0	38.9	HMDB0014967	-	-	-	-	-	Organoheterocyclic compounds	Benzodiazepines	1,4-benzodiazepines	-	1.0615	1.0615	1.0884	1.14e-07	4.22e-07
pos_8252	Anofinic acid	metab_18497	yes	up	B(ii)	-	pos	34818-56-9	237.112	2.03203	M+CH3OH+H	C12H12O3	0	45.2	HMDB0033303	-	-	-	-	-	Organoheterocyclic compounds	Benzopyrans	1-benzopyrans	-	1.0601	1.0601	1.093	1.25e-11	1.77e-10
pos_4911	Osmaronin	metab_15311	yes	up	B(ii)	-	pos	160551-60-0	301.14	13.6781	M+ACN+H	C11H17NO6	0	73.7	HMDB0032769	-	-	-	-	-	Lipids and lipid-like molecules	Fatty Acyls	Fatty acyl glycosides	-	1.0598	1.0598	1.0851	3.8e-05	8.37e-05
neg_1288	(2S,4S,6S)-2-[2-(4-Hydroxy-3-meyhoxyphenyl)ethyl]tetrahydro-6-(4,5-dihydroxy-3-methoxyphenyl)-2H-pyran-4-yl 4-acetate	metab_20969	yes	up	B(ii)	-	neg	182227-92-5	413.164	12.3563	M-H2O-H, M+Na-2H	C23H28O8	0	42.2	HMDB0030503	-	-	-	-	-	Phenylpropanoids and polyketides	Diarylheptanoids	Linear diarylheptanoids	-	1.0597	1.0599	1.0865	6.51e-08	2.57e-07
pos_8694	Silibinin	metab_18928	yes	down	B(ii)	C07610	pos	25166-14-7;22888-70-6	515.155	1.11995	M+CH3OH+H	C25H22O10	0	50.1	LMPK12140712;HMDB0040513;HMDB0030583;MJDBOTE0001480	-	-	-	-	-	Lignans, neolignans and related compounds	Flavonolignans	Not Available	-	1.0581	1.058	0.924	4.9e-11	5.51e-10
pos_5935	Jurubine	metab_5761	yes	up	B(ii)	-	pos	14256-61-2	613.442	14.5551	M+NH4	C33H57NO8	0	90.7	LMST01070002;HMDB0034194	-	-	-	-	-	Lipids and lipid-like molecules	Steroids and steroid derivatives	Steroidal glycosides	-	1.0575	1.0572	1.0706	4.18e-08	1.74e-07
pos_5581	6-Amino-9H-purine-9-propanoic acid	metab_15964	yes	up	B(ii)	-	pos	4244-47-7	249.108	8.85688	M+ACN+H	C8H9N5O2	0	40.6	HMDB0029939	-	-	-	-	-	Organoheterocyclic compounds	Imidazopyrimidines	Purines and purine derivatives	-	1.0568	1.0567	1.08	2.46e-11	3.11e-10
neg_3601	Ethyl benzoate	metab_23247	yes	up	B(ii)	C01839	neg	93-89-0	149.06	4.21592	M-H	C9H10O2	0	58.1	HMDB0033967	-	-	-	-	-	Benzenoids	Benzene and substituted derivatives	Benzoic acids and derivatives	-	1.0548	1.0548	1.1044	5.82e-12	9.51e-11
neg_964	(2R,3R)-3,3',4',7-Tetrahydroxyflavanone 7-O-alpha-L-Rhamnopyranoside	metab_20645	yes	up	B(ii)	-	neg	114728-43-7	415.104	5.30258	M-H2O-H, M-H	C21H22O10	0	44.1	HMDB0040536	-	-	-	-	-	Phenylpropanoids and polyketides	Flavonoids	Flavonoid glycosides	-	1.0498	1.0495	1.0997	3.98e-06	1.04e-05
pos_6388	6-O-Acetylarbutin	metab_16735	yes	up	B(ii)	-	pos	10338-88-2	332.134	6.60707	M+NH4	C14H18O8	0	42.5	HMDB0034060	-	-	-	-	-	Organic oxygen compounds	Organooxygen compounds	Carbohydrates and carbohydrate conjugates	-	1.0495	1.0495	1.0797	1.38e-12	2.98e-11
neg_4553	Isorhamnetin	metab_24184	yes	down	B(i)	C10084	neg	480-19-3	315.052	7.31092	M-H	C16H12O7	92.2	0	LMPK12110002;HMDB0002655;MJDBOTE0001307	-	-	-	-	-	Phenylpropanoids and polyketides	Flavonoids	Flavones	-	1.0479	1.0479	0.9276	1.23e-09	8.26e-09
pos_5149	(2S,2'S)-Pyrosaccharopine	metab_15538	yes	up	B(ii)	-	pos	38495-84-0	276.156	10.6936	M+NH4	C11H18N2O5	0	31	HMDB0038676	-	-	-	-	-	Organic acids and derivatives	Carboxylic acids and derivatives	Amino acids, peptides, and analogues	-	1.0464	1.0464	1.0804	3.42e-12	6.23e-11
pos_7191	(2'E,4'Z,8E)-Colneleic acid	metab_6961	yes	up	B(ii)	C19827	pos	52761-34-9	312.252	12.3025	M+NH4	C18H30O3	0	57.6	HMDB0030995	-	-	-	-	-	Lipids and lipid-like molecules	Fatty Acyls	Fatty acids and conjugates	-	1.045	1.0447	1.1019	1.42e-08	6.66e-08
pos_1071	Cyclopentanone	metab_11571	yes	up	B(ii)	C00557	pos	120-92-3	102.092	3.0459	M+H, M+NH4	C5H8O	0	45	HMDB0031407	-	-	-	-	-	Organic oxygen compounds	Organooxygen compounds	Carbonyl compounds	-	1.0433	1.0432	1.0907	3.34e-10	2.72e-09
neg_1142	Isopetasoside	metab_20823	yes	up	B(ii)	-	neg	69809-29-6	395.206	7.53395	M-H, M+Na-2H	C21H32O7	0	42.4	HMDB0029622	-	-	-	-	-	Lipids and lipid-like molecules	Prenol lipids	Terpene glycosides	-	1.0419	1.042	1.0744	3.46e-12	6.28e-11
pos_8445	O-Ureidohomoserine	metab_8199	yes	up	B(ii)	-	pos	51767-67-0	177.074	4.9917	M+	C5H11N3O4	0	47.5	HMDB0012271	-	-	-	-	-	Organic acids and derivatives	Carboxylic acids and derivatives	Amino acids, peptides, and analogues	-	1.039	1.0389	1.1085	3.68e-10	2.96e-09
pos_3956	2-Oxovaleric acid	metab_14384	yes	up	B(ii)	C06255	pos	1821-02-9	158.081	7.55998	M+ACN+H	C5H8O3	0	37.9	HMDB0001865	Organic acids	Carboxylic acids	-	-	-	Organic acids and derivatives	Keto acids and derivatives	Short-chain keto acids and derivatives	-	1.0385	1.0383	1.0839	1.22e-10	1.17e-09
pos_8563	Oryzalide B	metab_18801	yes	up	B(ii)	-	pos	134885-94-2	353.23	1.38447	M+CH3OH+H	C19H28O4	0	44.7	HMDB0037592	-	-	-	-	-	Lipids and lipid-like molecules	Prenol lipids	Terpene lactones	-	1.0356	1.0355	1.0751	1.34e-13	4.56e-12
pos_5892	Decarbamoylsaxitoxin	metab_16262	yes	up	B(ii)	C20021	pos	58911-04-9	320.146	7.98567	M+ACN+Na	C9H16N6O3	0	41.2	HMDB0038319	-	-	-	-	-	Phenylpropanoids and polyketides	Saxitoxins, gonyautoxins, and derivatives	Not Available	-	1.0306	1.0306	1.0806	9.62e-10	6.71e-09
pos_1458	3',6-Disinapoylsucrose	metab_1415	yes	up	B(ii)	-	pos	139891-98-8	777.219	4.07743	M+NH4, M+Na	C34H42O19	0	70.5	HMDB0040838	-	-	-	-	-	Phenylpropanoids and polyketides	Cinnamic acids and derivatives	Hydroxycinnamic acids and derivatives	-	1.0246	1.0246	1.1101	1.31e-05	3.13e-05
pos_1747	Isorhamnetin 3-(6''-malonylglucoside)	metab_1700	yes	down	B(ii)	-	pos	86555-37-5	565.118	4.80942	M+H, M+Na	C25H24O15	0	52.4	HMDB0038820;LMPK12110589	-	-	-	-	-	Phenylpropanoids and polyketides	Flavonoids	Flavonoid glycosides	-	1.024	1.0242	0.9246	2.79e-09	1.64e-08
pos_568	Auxin b	metab_11070	yes	up	B(ii)	-	pos	-	293.211	0.712233	M+H-H2O, M+NH4	C18H30O4	0	43.6	HMDB0038484	-	-	-	-	-	Lipids and lipid-like molecules	Prenol lipids	Monoterpenoids	-	1.023	1.0229	1.0613	4.36e-15	3.27e-13
neg_6492	Xi-10-Hydroxyoctadecanoic acid	metab_26059	yes	down	B(ii)	-	neg	638-26-6	299.259	14.5103	M-H	C18H36O3	0	66.9	HMDB0037396	-	-	-	-	-	Lipids and lipid-like molecules	Fatty Acyls	Fatty acids and conjugates	-	1.0198	1.0194	0.937	5.65e-08	2.28e-07
neg_2637	Yuzu lactone	metab_22293	yes	up	B(ii)	-	neg	79894-05-6	217.119	2.20082	M+Na-2H	C12H20O2	0	32	HMDB0032901	-	-	-	-	-	Phenylpropanoids and polyketides	Macrolides and analogues	Not Available	-	1.0183	1.0183	1.1	1.58e-12	3.31e-11
pos_2004	2-Hydroxy-6-pentadecylbenzoic acid	metab_12497	yes	up	B(ii)	C10759	pos	16611-84-0	349.274	0.69435	M+H, M+CH3OH+H	C22H36O3	0	43.3	HMDB0029683;LMPK15040002	-	-	-	-	-	Benzenoids	Benzene and substituted derivatives	Benzoic acids and derivatives	-	1.0176	1.0174	1.0715	9.26e-07	2.76e-06
pos_15	Diferuloylputrescine	metab_10523	yes	up	B(ii)	-	pos	42369-86-8	441.202	1.03063	M+H, M+Na, M+K, 2M+H, 2M+Na	C24H28N2O6	0	81.5	HMDB0033468	-	-	-	-	-	Phenylpropanoids and polyketides	Cinnamic acids and derivatives	Hydroxycinnamic acids and derivatives	-	1.0164	1.0161	1.0663	7.18e-09	3.68e-08
neg_1733	Dactilin	metab_21410	yes	down	B(i)	-	neg	28288-98-4	639.158	3.30787	M-H, M+Cl	C28H32O17	75	0	HMDB0037374	-	-	-	-	-	Phenylpropanoids and polyketides	Flavonoids	Flavonoid glycosides	-	1.015	1.0147	0.9191	2e-09	1.23e-08
pos_7355	Mg(0:0/20:4(5z,8z,11z,14z)/0:0)	metab_17635	yes	down	B(ii)	C13856	pos	53847-30-6	417.24	4.11023	M+K	C23H38O4	0	35.7	LMGL01010023;HMDB0004666	-	-	-	-	-	Lipids and lipid-like molecules	Endocannabinoids	Not Available	-	1.0118	1.0117	0.9453	4.29e-12	7.45e-11
pos_7235	Peonidin 3-(6''-malonyl-glucoside)	metab_17533	yes	down	B(ii)	-	pos	-	549.124	4.41618	M+	C25H25O14+	0	58.1	HMDB0029241	-	-	-	-	-	Phenylpropanoids and polyketides	Flavonoids	Flavonoid glycosides	-	1.0102	1.0102	0.9514	1.04e-10	1.03e-09
pos_9348	Paeonol	metab_9081	yes	up	B(i)	C10712	pos	552-41-0	167.07	3.29525	M+H	C9H10O3	37.9	0	HMDB0256081;MJDBOTE0001333	-	-	-	-	-	Organic oxygen compounds	Organooxygen compounds	Carbonyl compounds	-	1.0074	1.0073	1.0997	8.51e-11	8.72e-10
neg_1147	(3b,6b,8a,12a)-8,12-Epoxy-7(11)-eremophilene-6,8,12-trimethoxy-3-ol	metab_20828	yes	up	B(ii)	-	neg	-	325.202	9.03397	M-H, M+Na-2H	C18H30O5	0	51.1	HMDB0031963	-	-	-	-	-	Organoheterocyclic compounds	Naphthofurans	Not Available	-	1.0003	1.0002	1.0702	2.58e-13	7.68e-12
