# Supplementary material for: Comparative transcriptomic and metabolomic analysis reveals mechanisms of selenium-regulated anthocyanin synthesis in waxy maize (Zea mays L.)
Source: Front Plant Sci. 2024 Oct 3;15:1466756. doi: 10.3389/fpls.2024.1466756 (PMC11484008; doi:10.3389/fpls.2024.1466756)
Supplement: Supplementary file 1 [file DataSheet1.zip › Table S11.xlsx]

## Sheet: Table S11
Table S11 Kegg enrichment analysis of DAMs in HN5-Se vs. HN5-CK
Num	First Category	Second Category	Pathway Desciption	Pathway_ID	Database	DA Score	Ratio_in_study	Ratio_in_pop	P_value	P_adjust
9	Environmental Information Processing	Membrane transport	ABC transporters	map02010	KEGG PATHWAY	0.08824	9/118	138/4979	0.005137	0.06079
3	Metabolism	Amino acid metabolism	Alanine, aspartate and glutamate metabolism	map00250	KEGG PATHWAY	0.0625	3/118	28/4979	0.02762	0.1783
2	Metabolism	Lipid metabolism	alpha-Linolenic acid metabolism	map00592	KEGG PATHWAY	-0.1429	2/118	44/4979	0.2802	0.5851
1	Metabolism	Carbohydrate metabolism	Amino sugar and nucleotide sugar metabolism	map00520	KEGG PATHWAY	-0.09091	1/118	119/4979	0.9444	0.986
3	Genetic Information Processing	Translation	Aminoacyl-tRNA biosynthesis	map00970	KEGG PATHWAY	0.05556	3/118	52/4979	0.1246	0.3847
2	Metabolism	Biosynthesis of other secondary metabolites	Anthocyanin biosynthesis	map00942	KEGG PATHWAY	-0.6667	2/118	66/4979	0.4668	0.7205
10	Metabolism	Lipid metabolism	Arachidonic acid metabolism	map00590	KEGG PATHWAY	0.07143	10/118	79/4979	1.39e-05	0.0009836
2	Metabolism	Amino acid metabolism	Arginine and proline metabolism	map00330	KEGG PATHWAY	-0.1111	2/118	69/4979	0.4902	0.7251
1	Metabolism	Amino acid metabolism	Arginine biosynthesis	map00220	KEGG PATHWAY	-0.08333	1/118	23/4979	0.4247	0.718
2	Metabolism	Carbohydrate metabolism	Ascorbate and aldarate metabolism	map00053	KEGG PATHWAY	0	2/118	57/4979	0.3932	0.7347
1	Metabolism	Metabolism of other amino acids	beta-Alanine metabolism	map00410	KEGG PATHWAY	0.1	1/118	32/4979	0.537	0.7625
2	Metabolism	Biosynthesis of other secondary metabolites	Betalain biosynthesis	map00965	KEGG PATHWAY	0.3333	2/118	23/4979	0.1021	0.3451
12	Metabolism	Global and overview maps	Biosynthesis of cofactors	map01240	KEGG PATHWAY	0.1154	12/118	329/4979	0.08799	0.3288
1	Metabolism	Global and overview maps	Biosynthesis of nucleotide sugars	map01250	KEGG PATHWAY	-0.08333	1/118	201/4979	0.9927	0.9927
5	Metabolism	Lipid metabolism	Biosynthesis of unsaturated fatty acids	map01040	KEGG PATHWAY	0.3333	5/118	74/4979	0.03022	0.1788
5	Metabolism	Biosynthesis of other secondary metabolites	Biosynthesis of various plant secondary metabolites	map00999	KEGG PATHWAY	0.04545	5/118	149/4979	0.2779	0.598
1	Metabolism	Metabolism of cofactors and vitamins	Biotin metabolism	map00780	KEGG PATHWAY	0.1667	1/118	29/4979	0.5022	0.7277
1	Metabolism	Carbohydrate metabolism	C5-Branched dibasic acid metabolism	map00660	KEGG PATHWAY	-0.2	1/118	35/4979	0.5693	0.7926
1	Metabolism	Biosynthesis of other secondary metabolites	Caffeine metabolism	map00232	KEGG PATHWAY	-1	1/118	22/4979	0.4107	0.7112
2	Metabolism	Metabolism of terpenoids and polyketides	Carotenoid biosynthesis	map00906	KEGG PATHWAY	1	2/118	123/4979	0.7952	0.8821
2	Metabolism	Carbohydrate metabolism	Citrate cycle (TCA cycle)	map00020	KEGG PATHWAY	0	2/118	20/4979	0.0802	0.3163
1	Metabolism	Lipid metabolism	Cutin, suberine and wax biosynthesis	map00073	KEGG PATHWAY	0.1	1/118	27/4979	0.4776	0.7215
1	Metabolism	Metabolism of other amino acids	Cyanoamino acid metabolism	map00460	KEGG PATHWAY	0.1	1/118	45/4979	0.6618	0.7964
1	Metabolism	Amino acid metabolism	Cysteine and methionine metabolism	map00270	KEGG PATHWAY	-0.1	1/118	67/4979	0.8017	0.8624
3	Metabolism	Metabolism of other amino acids	D-Amino acid metabolism	map00470	KEGG PATHWAY	0.04545	3/118	69/4979	0.2239	0.5482
2	Metabolism	Metabolism of terpenoids and polyketides	Diterpenoid biosynthesis	map00904	KEGG PATHWAY	0	2/118	124/4979	0.7989	0.8726
1	Metabolism	Lipid metabolism	Fatty acid biosynthesis	map00061	KEGG PATHWAY	0.25	1/118	58/4979	0.7532	0.8489
5	Metabolism	Biosynthesis of other secondary metabolites	Flavone and flavonol biosynthesis	map00944	KEGG PATHWAY	-0.1154	5/118	51/4979	0.006761	0.06857
7	Metabolism	Biosynthesis of other secondary metabolites	Flavonoid biosynthesis	map00941	KEGG PATHWAY	-0.1111	7/118	74/4979	0.001701	0.04025
2	Metabolism	Metabolism of cofactors and vitamins	Folate biosynthesis	map00790	KEGG PATHWAY	0.1818	2/118	58/4979	0.4016	0.7312
6	Metabolism	Carbohydrate metabolism	Galactose metabolism	map00052	KEGG PATHWAY	-0.1333	6/118	46/4979	0.0006735	0.02391
1	Metabolism	Biosynthesis of other secondary metabolites	Glucosinolate biosynthesis	map00966	KEGG PATHWAY	0.1429	1/118	77/4979	0.8445	0.8949
3	Metabolism	Metabolism of other amino acids	Glutathione metabolism	map00480	KEGG PATHWAY	-0.2	3/118	38/4979	0.06007	0.2509
1	Metabolism	Lipid metabolism	Glycerolipid metabolism	map00561	KEGG PATHWAY	0.5	1/118	38/4979	0.5994	0.7738
1	Metabolism	Lipid metabolism	Glycerophospholipid metabolism	map00564	KEGG PATHWAY	-0.1111	1/118	56/4979	0.7409	0.8624
2	Metabolism	Amino acid metabolism	Glycine, serine and threonine metabolism	map00260	KEGG PATHWAY	0	2/118	48/4979	0.3155	0.64
3	Metabolism	Carbohydrate metabolism	Glyoxylate and dicarboxylate metabolism	map00630	KEGG PATHWAY	-0.1	3/118	64/4979	0.193	0.5272
5	Metabolism	Amino acid metabolism	Histidine metabolism	map00340	KEGG PATHWAY	0.0625	5/118	47/4979	0.004758	0.06757
1	Metabolism	Carbohydrate metabolism	Inositol phosphate metabolism	map00562	KEGG PATHWAY	0.5	1/118	47/4979	0.6778	0.8021
1	Metabolism	Biosynthesis of other secondary metabolites	Isoquinoline alkaloid biosynthesis	map00950	KEGG PATHWAY	0.2	1/118	129/4979	0.9565	0.9842
4	Metabolism	Lipid metabolism	Linoleic acid metabolism	map00591	KEGG PATHWAY	0.25	4/118	28/4979	0.003954	0.07018
1	Metabolism	Metabolism of cofactors and vitamins	Lipoic acid metabolism	map00785	KEGG PATHWAY	0.25	1/118	44/4979	0.6535	0.8
2	Metabolism	Amino acid metabolism	Lysine biosynthesis	map00300	KEGG PATHWAY	0.2857	2/118	35/4979	0.2008	0.5281
4	Metabolism	Amino acid metabolism	Lysine degradation	map00310	KEGG PATHWAY	0.1333	4/118	56/4979	0.04282	0.2027
4	Metabolism	Metabolism of cofactors and vitamins	Nicotinate and nicotinamide metabolism	map00760	KEGG PATHWAY	0.1667	4/118	55/4979	0.04047	0.2053
1	Metabolism	Energy metabolism	Nitrogen metabolism	map00910	KEGG PATHWAY	-0.25	1/118	19/4979	0.3665	0.7033
5	Metabolism	Global and overview maps	Nucleotide metabolism	map01232	KEGG PATHWAY	-0.125	5/118	58/4979	0.01157	0.09127
1	Metabolism	Energy metabolism	Oxidative phosphorylation	map00190	KEGG PATHWAY	-0.3333	1/118	16/4979	0.3191	0.6293
2	Metabolism	Carbohydrate metabolism	Pentose and glucuronate interconversions	map00040	KEGG PATHWAY	0	2/118	58/4979	0.4016	0.7312
2	Metabolism	Carbohydrate metabolism	Pentose phosphate pathway	map00030	KEGG PATHWAY	0	2/118	37/4979	0.2183	0.5536
3	Metabolism	Amino acid metabolism	Phenylalanine metabolism	map00360	KEGG PATHWAY	0.2308	3/118	49/4979	0.1092	0.3523
1	Metabolism	Amino acid metabolism	Phenylalanine, tyrosine and tryptophan biosynthesis	map00400	KEGG PATHWAY	0.07692	1/118	35/4979	0.5693	0.7926
4	Metabolism	Biosynthesis of other secondary metabolites	Phenylpropanoid biosynthesis	map00940	KEGG PATHWAY	-0.1333	4/118	58/4979	0.04773	0.2118
1	Metabolism	Energy metabolism	Photosynthesis	map00195	KEGG PATHWAY	-0.5	1/118	11/4979	0.2321	0.5493
3	Environmental Information Processing	Signal transduction	Plant hormone signal transduction	map04075	KEGG PATHWAY	0.5	1/118	12/4979	0.2503	0.5555
1	Metabolism	Metabolism of cofactors and vitamins	Porphyrin metabolism	map00860	KEGG PATHWAY	0.1667	1/118	149/4979	0.9734	0.9874
1	Metabolism	Carbohydrate metabolism	Propanoate metabolism	map00640	KEGG PATHWAY	0.1667	1/118	41/4979	0.6275	0.7816
6	Metabolism	Nucleotide metabolism	Purine metabolism	map00230	KEGG PATHWAY	-0.1667	6/118	101/4979	0.03189	0.1742
2	Metabolism	Nucleotide metabolism	Pyrimidine metabolism	map00240	KEGG PATHWAY	0	2/118	64/4979	0.4509	0.7276
1	Metabolism	Lipid metabolism	Sphingolipid metabolism	map00600	KEGG PATHWAY	-0.1667	1/118	35/4979	0.5693	0.7926
1	Metabolism	Carbohydrate metabolism	Starch and sucrose metabolism	map00500	KEGG PATHWAY	-0.2	1/118	37/4979	0.5896	0.7753
1	Metabolism	Lipid metabolism	Steroid biosynthesis	map00100	KEGG PATHWAY	0.5	1/118	57/4979	0.7472	0.8556
1	Metabolism	Biosynthesis of other secondary metabolites	Stilbenoid, diarylheptanoid and gingerol biosynthesis	map00945	KEGG PATHWAY	-0.3333	1/118	25/4979	0.4518	0.7128
1	Genetic Information Processing	Folding, sorting and degradation	Sulfur relay system	map04122	KEGG PATHWAY	0.5	1/118	11/4979	0.2321	0.5493
2	Metabolism	Metabolism of cofactors and vitamins	Thiamine metabolism	map00730	KEGG PATHWAY	0.4	2/118	31/4979	0.1665	0.4728
4	Metabolism	Biosynthesis of other secondary metabolites	Tropane, piperidine and pyridine alkaloid biosynthesis	map00960	KEGG PATHWAY	0.1818	4/118	72/4979	0.09036	0.3208
8	Metabolism	Amino acid metabolism	Tryptophan metabolism	map00380	KEGG PATHWAY	0.381	6/118	83/4979	0.01336	0.09485
6	Metabolism	Amino acid metabolism	Tyrosine metabolism	map00350	KEGG PATHWAY	0.2105	6/118	78/4979	0.009999	0.08874
1	Metabolism	Amino acid metabolism	Valine, leucine and isoleucine biosynthesis	map00290	KEGG PATHWAY	-0.1667	1/118	23/4979	0.4247	0.718
2	Metabolism	Metabolism of cofactors and vitamins	Vitamin B6 metabolism	map00750	KEGG PATHWAY	0	2/118	29/4979	0.1497	0.4429
1	Metabolism	Metabolism of terpenoids and polyketides	Zeatin biosynthesis	map00908	KEGG PATHWAY	-0.1429	1/118	39/4979	0.609	0.7721
