# Supplementary material for: Comparative transcriptomic and metabolomic analysis reveals mechanisms of selenium-regulated anthocyanin synthesis in waxy maize (Zea mays L.)
Source: Front Plant Sci. 2024 Oct 3;15:1466756. doi: 10.3389/fpls.2024.1466756 (PMC11484008; doi:10.3389/fpls.2024.1466756)
Supplement: Supplementary file 1 [file DataSheet1.zip › Table S12.xlsx]

## Sheet: Table S12
Table S12 Kegg enrichment analysis of DAMs in HN2025-Se vs. HN2025-CK
Num	First Category	Second Category	Pathway Desciption	Pathway_ID	Database	DA Score	Ratio_in_study	Ratio_in_pop	P_value	P_adjust
1	Metabolism	Energy metabolism	Photosynthesis	map00195	KEGG PATHWAY	-0.5	1/175	11/4979	0.3256	0.7924
1	Genetic Information Processing	Folding, sorting and degradation	Sulfur relay system	map04122	KEGG PATHWAY	0.5	1/175	11/4979	0.3256	0.7924
1	Metabolism	Energy metabolism	Oxidative phosphorylation	map00190	KEGG PATHWAY	-0.3333	1/175	16/4979	0.4364	0.861
1	Metabolism	Energy metabolism	Nitrogen metabolism	map00910	KEGG PATHWAY	0.25	1/175	19/4979	0.4939	0.8794
1	Metabolism	Lipid metabolism	Fatty acid biosynthesis	map00061	KEGG PATHWAY	0.25	1/175	58/4979	0.876	0.9689
1	Metabolism	Lipid metabolism	Steroid biosynthesis	map00100	KEGG PATHWAY	0.5	1/175	57/4979	0.8714	0.9787
1	Metabolism	Carbohydrate metabolism	Propanoate metabolism	map00640	KEGG PATHWAY	0.1667	1/175	41/4979	0.7708	0.9871
1	Metabolism	Metabolism of cofactors and vitamins	Ubiquinone and other terpenoid-quinone biosynthesis	map00130	KEGG PATHWAY	-0.1667	1/175	71/4979	0.9226	0.9904
1	Metabolism	Amino acid metabolism	Cysteine and methionine metabolism	map00270	KEGG PATHWAY	0.1	1/175	67/4979	0.9105	0.992
1	Metabolism	Carbohydrate metabolism	Inositol phosphate metabolism	map00562	KEGG PATHWAY	0.5	1/175	47/4979	0.8154	0.9921
1	Metabolism	Carbohydrate metabolism	Butanoate metabolism	map00650	KEGG PATHWAY	0.1429	1/175	47/4979	0.8154	0.9921
1	Metabolism	Metabolism of cofactors and vitamins	Porphyrin metabolism	map00860	KEGG PATHWAY	0.1667	1/175	149/4979	0.9955	0.9955
1	Metabolism	Biosynthesis of other secondary metabolites	Stilbenoid, diarylheptanoid and gingerol biosynthesis	map00945	KEGG PATHWAY	-0.3333	1/175	25/4979	0.5921	1
1	Metabolism	Lipid metabolism	Ether lipid metabolism	map00565	KEGG PATHWAY	1	1/175	25/4979	0.5921	1
1	Metabolism	Metabolism of other amino acids	beta-Alanine metabolism	map00410	KEGG PATHWAY	0.1	1/175	32/4979	0.6829	1
1	Metabolism	Carbohydrate metabolism	Glycolysis / Gluconeogenesis	map00010	KEGG PATHWAY	0.3333	1/175	32/4979	0.6829	1
1	Metabolism	Carbohydrate metabolism	Pyruvate metabolism	map00620	KEGG PATHWAY	0.2	1/175	32/4979	0.6829	1
1	Metabolism	Carbohydrate metabolism	C5-Branched dibasic acid metabolism	map00660	KEGG PATHWAY	-0.2	1/175	35/4979	0.7154	1
1	Metabolism	Amino acid metabolism	Lysine biosynthesis	map00300	KEGG PATHWAY	0.1429	1/175	35/4979	0.7154	1
1	Metabolism	Biosynthesis of other secondary metabolites	Monobactam biosynthesis	map00261	KEGG PATHWAY	-0.125	1/175	39/4979	0.7536	1
1	Metabolism	Metabolism of other amino acids	Cyanoamino acid metabolism	map00460	KEGG PATHWAY	0.1	1/175	45/4979	0.8016	1
1	Metabolism	Metabolism of terpenoids and polyketides	Terpenoid backbone biosynthesis	map00900	KEGG PATHWAY	0.5	1/175	46/4979	0.8086	1
1	Metabolism	Carbohydrate metabolism	Fructose and mannose metabolism	map00051	KEGG PATHWAY	-0.1667	1/175	56/4979	0.8667	1
1	Metabolism	Lipid metabolism	Glycerophospholipid metabolism	map00564	KEGG PATHWAY	0.1111	1/175	56/4979	0.8667	1
1	Metabolism	Carbohydrate metabolism	Amino sugar and nucleotide sugar metabolism	map00520	KEGG PATHWAY	0.09091	1/175	119/4979	0.9866	1
1	Metabolism	Metabolism of terpenoids and polyketides	Carotenoid biosynthesis	map00906	KEGG PATHWAY	-0.5	1/175	123/4979	0.9884	1
1	Metabolism	Metabolism of terpenoids and polyketides	Diterpenoid biosynthesis	map00904	KEGG PATHWAY	-0.1667	1/175	124/4979	0.9888	1
2	Environmental Information Processing	Signal transduction	Plant hormone signal transduction	map04075	KEGG PATHWAY	0.3333	2/175	12/4979	0.06433	0.2472
2	Metabolism	Metabolism of cofactors and vitamins	Biotin metabolism	map00780	KEGG PATHWAY	0.3333	2/175	29/4979	0.2714	0.762
2	Metabolism	Metabolism of cofactors and vitamins	Thiamine metabolism	map00730	KEGG PATHWAY	0.4	2/175	31/4979	0.2978	0.7763
2	Metabolism	Lipid metabolism	Sphingolipid metabolism	map00600	KEGG PATHWAY	-0.3333	2/175	35/4979	0.35	0.7983
2	Metabolism	Metabolism of terpenoids and polyketides	Zeatin biosynthesis	map00908	KEGG PATHWAY	0.2857	2/175	39/4979	0.4008	0.8127
2	Metabolism	Carbohydrate metabolism	Pentose phosphate pathway	map00030	KEGG PATHWAY	0	2/175	37/4979	0.3756	0.8308
2	Metabolism	Metabolism of other amino acids	Glutathione metabolism	map00480	KEGG PATHWAY	0.4	2/175	38/4979	0.3882	0.8336
2	Metabolism	Metabolism of cofactors and vitamins	Lipoic acid metabolism	map00785	KEGG PATHWAY	0.5	2/175	44/4979	0.4616	0.8867
2	Metabolism	Carbohydrate metabolism	Ascorbate and aldarate metabolism	map00053	KEGG PATHWAY	0	2/175	57/4979	0.6013	0.9754
2	Metabolism	Biosynthesis of other secondary metabolites	Glucosinolate biosynthesis	map00966	KEGG PATHWAY	0.2857	2/175	77/4979	0.7604	0.9912
2	Metabolism	Metabolism of terpenoids and polyketides	Monoterpenoid biosynthesis	map00902	KEGG PATHWAY	0.4	2/175	61/4979	0.6385	1
2	Metabolism	Biosynthesis of other secondary metabolites	Anthocyanin biosynthesis	map00942	KEGG PATHWAY	0	2/175	66/4979	0.681	1
2	Metabolism	Amino acid metabolism	Arginine and proline metabolism	map00330	KEGG PATHWAY	0.1111	2/175	69/4979	0.7046	1
2	Metabolism	Lipid metabolism	Biosynthesis of unsaturated fatty acids	map01040	KEGG PATHWAY	-0.2222	2/175	74/4979	0.7406	1
2	Metabolism	Global and overview maps	Biosynthesis of nucleotide sugars	map01250	KEGG PATHWAY	0	2/175	201/4979	0.9944	1
3	Metabolism	Carbohydrate metabolism	Citrate cycle (TCA cycle)	map00020	KEGG PATHWAY	0.1429	3/175	20/4979	0.03134	0.176
3	Metabolism	Metabolism of cofactors and vitamins	Vitamin B6 metabolism	map00750	KEGG PATHWAY	-0.09091	3/175	29/4979	0.08	0.292
3	Metabolism	Amino acid metabolism	Histidine metabolism	map00340	KEGG PATHWAY	0.1875	3/175	47/4979	0.228	0.6935
3	Genetic Information Processing	Translation	Aminoacyl-tRNA biosynthesis	map00970	KEGG PATHWAY	0.1667	3/175	52/4979	0.2756	0.7452
3	Metabolism	Metabolism of cofactors and vitamins	Nicotinate and nicotinamide metabolism	map00760	KEGG PATHWAY	0.08333	3/175	55/4979	0.3047	0.767
3	Metabolism	Carbohydrate metabolism	Glyoxylate and dicarboxylate metabolism	map00630	KEGG PATHWAY	0.1	3/175	64/4979	0.3921	0.8177
3	Metabolism	Biosynthesis of other secondary metabolites	Tropane, piperidine and pyridine alkaloid biosynthesis	map00960	KEGG PATHWAY	0.2727	3/175	72/4979	0.4674	0.8748
3	Metabolism	Amino acid metabolism	Tryptophan metabolism	map00380	KEGG PATHWAY	0.04762	3/175	83/4979	0.5635	0.9795
3	Metabolism	Biosynthesis of other secondary metabolites	Isoquinoline alkaloid biosynthesis	map00950	KEGG PATHWAY	0.2	3/175	129/4979	0.8388	0.9876
4	Metabolism	Amino acid metabolism	Arginine biosynthesis	map00220	KEGG PATHWAY	0.3333	4/175	23/4979	0.007735	0.07058
4	Metabolism	Lipid metabolism	Cutin, suberine and wax biosynthesis	map00073	KEGG PATHWAY	0.2	4/175	27/4979	0.01375	0.1115
4	Metabolism	Amino acid metabolism	Alanine, aspartate and glutamate metabolism	map00250	KEGG PATHWAY	0.25	4/175	28/4979	0.01561	0.1139
4	Metabolism	Global and overview maps	Nucleotide metabolism	map01232	KEGG PATHWAY	0.1667	4/175	58/4979	0.1456	0.4832
4	Metabolism	Nucleotide metabolism	Pyrimidine metabolism	map00240	KEGG PATHWAY	0.25	4/175	64/4979	0.1867	0.5925
4	Metabolism	Nucleotide metabolism	Purine metabolism	map00230	KEGG PATHWAY	0	4/175	101/4979	0.4774	0.8712
5	Metabolism	Lipid metabolism	alpha-Linolenic acid metabolism	map00592	KEGG PATHWAY	0.3571	6/175	44/4979	0.004023	0.04195
5	Metabolism	Carbohydrate metabolism	Galactose metabolism	map00052	KEGG PATHWAY	0.3333	5/175	46/4979	0.02165	0.1437
5	Metabolism	Amino acid metabolism	Phenylalanine metabolism	map00360	KEGG PATHWAY	0.2308	5/175	49/4979	0.0277	0.1685
5	Metabolism	Amino acid metabolism	Lysine degradation	map00310	KEGG PATHWAY	0.3333	5/175	56/4979	0.04568	0.2223
5	Metabolism	Metabolism of cofactors and vitamins	Folate biosynthesis	map00790	KEGG PATHWAY	0.09091	5/175	58/4979	0.05185	0.2366
5	Metabolism	Biosynthesis of other secondary metabolites	Phenylpropanoid biosynthesis	map00940	KEGG PATHWAY	0.2	5/175	58/4979	0.05185	0.2366
5	Metabolism	Metabolism of other amino acids	D-Amino acid metabolism	map00470	KEGG PATHWAY	0.2273	5/175	69/4979	0.09402	0.3268
6	Metabolism	Amino acid metabolism	Phenylalanine, tyrosine and tryptophan biosynthesis	map00400	KEGG PATHWAY	0.1538	6/175	35/4979	0.001201	0.01754
8	Metabolism	Lipid metabolism	Linoleic acid metabolism	map00591	KEGG PATHWAY	0.375	8/175	28/4979	3.38e-06	6.17e-05
9	Metabolism	Amino acid metabolism	Tyrosine metabolism	map00350	KEGG PATHWAY	0.05263	9/175	78/4979	0.001504	0.01829
9	Environmental Information Processing	Membrane transport	ABC transporters	map02010	KEGG PATHWAY	0.2059	9/175	138/4979	0.05286	0.2144
10	Metabolism	Biosynthesis of other secondary metabolites	Biosynthesis of various plant secondary metabolites	map00999	KEGG PATHWAY	0.3636	10/175	149/4979	0.036	0.1877
11	Metabolism	Biosynthesis of other secondary metabolites	Flavone and flavonol biosynthesis	map00944	KEGG PATHWAY	-0.4231	11/175	51/4979	1.04e-06	2.52e-05
14	Metabolism	Lipid metabolism	Arachidonic acid metabolism	map00590	KEGG PATHWAY	0.3571	14/175	79/4979	4.42e-07	1.61e-05
14	Metabolism	Global and overview maps	Biosynthesis of cofactors	map01240	KEGG PATHWAY	0.1538	14/175	329/4979	0.2655	0.7752
18	Metabolism	Biosynthesis of other secondary metabolites	Flavonoid biosynthesis	map00941	KEGG PATHWAY	-0.6667	18/175	74/4979	3.68e-11	2.68e-09
