# Supplementary material for: Comparative transcriptomic and metabolomic analysis reveals mechanisms of selenium-regulated anthocyanin synthesis in waxy maize (Zea mays L.)
Source: Front Plant Sci. 2024 Oct 3;15:1466756. doi: 10.3389/fpls.2024.1466756 (PMC11484008; doi:10.3389/fpls.2024.1466756)
Supplement: Supplementary file 1 [file DataSheet1.zip › Table S13.xlsx]

## Sheet: Table S13
Table S13 KEGG annotation of DEGs and DAMs in HN5-Se vs. HN5-CK
Pathway ID	Pathway Description	First Category	Second Category	Metabolite number	Gene number
zma00591	Linoleic acid metabolism	Metabolism	Lipid metabolism	4	2
zma00906	Carotenoid biosynthesis	Metabolism	Metabolism of terpenoids and polyketides	2	4
zma00970	Aminoacyl-tRNA biosynthesis	Genetic Information Processing	Translation	3	2
zma00360	Phenylalanine metabolism	Metabolism	Amino acid metabolism	3	3
zma00590	Arachidonic acid metabolism	Metabolism	Lipid metabolism	10	1
zma00950	Isoquinoline alkaloid biosynthesis	Metabolism	Biosynthesis of other secondary metabolites	1	2
zma00910	Nitrogen metabolism	Metabolism	Energy metabolism	1	5
zma00290	Valine, leucine and isoleucine biosynthesis	Metabolism	Amino acid metabolism	1	1
zma00460	Cyanoamino acid metabolism	Metabolism	Metabolism of other amino acids	1	2
zma00760	Nicotinate and nicotinamide metabolism	Metabolism	Metabolism of cofactors and vitamins	4	1
zma00640	Propanoate metabolism	Metabolism	Carbohydrate metabolism	1	2
zma00240	Pyrimidine metabolism	Metabolism	Nucleotide metabolism	2	1
zma00380	Tryptophan metabolism	Metabolism	Amino acid metabolism	8	3
zma00030	Pentose phosphate pathway	Metabolism	Carbohydrate metabolism	2	2
zma00400	Phenylalanine, tyrosine and tryptophan biosynthesis	Metabolism	Amino acid metabolism	1	2
zma00260	Glycine, serine and threonine metabolism	Metabolism	Amino acid metabolism	2	5
zma00073	Cutin, suberine and wax biosynthesis	Metabolism	Lipid metabolism	1	5
zma00500	Starch and sucrose metabolism	Metabolism	Carbohydrate metabolism	1	16
zma00480	Glutathione metabolism	Metabolism	Metabolism of other amino acids	3	1
zma00052	Galactose metabolism	Metabolism	Carbohydrate metabolism	6	4
zma00053	Ascorbate and aldarate metabolism	Metabolism	Carbohydrate metabolism	2	2
zma00944	Flavone and flavonol biosynthesis	Metabolism	Biosynthesis of other secondary metabolites	5	1
zma00520	Amino sugar and nucleotide sugar metabolism	Metabolism	Carbohydrate metabolism	1	11
zma00562	Inositol phosphate metabolism	Metabolism	Carbohydrate metabolism	1	6
zma00300	Lysine biosynthesis	Metabolism	Amino acid metabolism	2	1
zma00561	Glycerolipid metabolism	Metabolism	Lipid metabolism	1	5
zma00220	Arginine biosynthesis	Metabolism	Amino acid metabolism	1	2
zma00564	Glycerophospholipid metabolism	Metabolism	Lipid metabolism	1	7
zma00190	Oxidative phosphorylation	Metabolism	Energy metabolism	1	3
zma04122	Sulfur relay system	Genetic Information Processing	Folding, sorting and degradation	1	1
zma00195	Photosynthesis	Metabolism	Energy metabolism	1	2
zma00340	Histidine metabolism	Metabolism	Amino acid metabolism	5	1
zma00945	Stilbenoid, diarylheptanoid and gingerol biosynthesis	Metabolism	Biosynthesis of other secondary metabolites	1	1
zma01040	Biosynthesis of unsaturated fatty acids	Metabolism	Lipid metabolism	5	2
zma00940	Phenylpropanoid biosynthesis	Metabolism	Biosynthesis of other secondary metabolites	4	10
zma00941	Flavonoid biosynthesis	Metabolism	Biosynthesis of other secondary metabolites	7	2
zma00860	Porphyrin metabolism	Metabolism	Metabolism of cofactors and vitamins	1	2
zma00904	Diterpenoid biosynthesis	Metabolism	Metabolism of terpenoids and polyketides	2	2
zma00592	alpha-Linolenic acid metabolism	Metabolism	Lipid metabolism	2	3
zma00960	Tropane, piperidine and pyridine alkaloid biosynthesis	Metabolism	Biosynthesis of other secondary metabolites	4	2
zma00730	Thiamine metabolism	Metabolism	Metabolism of cofactors and vitamins	2	2
zma00908	Zeatin biosynthesis	Metabolism	Metabolism of terpenoids and polyketides	1	2
zma00350	Tyrosine metabolism	Metabolism	Amino acid metabolism	6	2
zma00630	Glyoxylate and dicarboxylate metabolism	Metabolism	Carbohydrate metabolism	3	5
zma04075	Plant hormone signal transduction	Environmental Information Processing	Signal transduction	3	10
zma00410	beta-Alanine metabolism	Metabolism	Metabolism of other amino acids	1	4
zma00020	Citrate cycle (TCA cycle)	Metabolism	Carbohydrate metabolism	2	2
zma00100	Steroid biosynthesis	Metabolism	Lipid metabolism	1	1
zma00790	Folate biosynthesis	Metabolism	Metabolism of cofactors and vitamins	2	1
zma00250	Alanine, aspartate and glutamate metabolism	Metabolism	Amino acid metabolism	3	4
zma00999	Biosynthesis of various plant secondary metabolites	Metabolism	Biosynthesis of other secondary metabolites	5	2
zma00330	Arginine and proline metabolism	Metabolism	Amino acid metabolism	2	2
zma00040	Pentose and glucuronate interconversions	Metabolism	Carbohydrate metabolism	2	2
zma00270	Cysteine and methionine metabolism	Metabolism	Amino acid metabolism	1	4
zma00230	Purine metabolism	Metabolism	Nucleotide metabolism	6	1
zma00310	Lysine degradation	Metabolism	Amino acid metabolism	4	3
zma00600	Sphingolipid metabolism	Metabolism	Lipid metabolism	1	3
zma03440	Homologous recombination	Genetic Information Processing	Replication and repair	0	2
zma00010	Glycolysis / Gluconeogenesis	Metabolism	Carbohydrate metabolism	0	9
zma00524	Neomycin, kanamycin and gentamicin biosynthesis	Metabolism	Biosynthesis of other secondary metabolites	0	1
zma03050	Proteasome	Genetic Information Processing	Folding, sorting and degradation	0	1
zma00430	Taurine and hypotaurine metabolism	Metabolism	Metabolism of other amino acids	0	1
zma00920	Sulfur metabolism	Metabolism	Energy metabolism	0	1
zma03020	RNA polymerase	Genetic Information Processing	Transcription	0	2
zma00620	Pyruvate metabolism	Metabolism	Carbohydrate metabolism	0	5
zma00740	Riboflavin metabolism	Metabolism	Metabolism of cofactors and vitamins	0	1
zma04146	Peroxisome	Cellular Processes	Transport and catabolism	0	5
zma00130	Ubiquinone and other terpenoid-quinone biosynthesis	Metabolism	Metabolism of cofactors and vitamins	0	4
zma04141	Protein processing in endoplasmic reticulum	Genetic Information Processing	Folding, sorting and degradation	0	14
zma04144	Endocytosis	Cellular Processes	Transport and catabolism	0	16
zma04145	Phagosome	Cellular Processes	Transport and catabolism	0	5
zma00900	Terpenoid backbone biosynthesis	Metabolism	Metabolism of terpenoids and polyketides	0	2
zma00901	Indole alkaloid biosynthesis	Metabolism	Biosynthesis of other secondary metabolites	0	1
zma00902	Monoterpenoid biosynthesis	Metabolism	Metabolism of terpenoids and polyketides	0	3
zma00903	Limonene and pinene degradation	Metabolism	Metabolism of terpenoids and polyketides	0	1
zma00450	Selenocompound metabolism	Metabolism	Metabolism of other amino acids	0	1
zma04070	Phosphatidylinositol signaling system	Environmental Information Processing	Signal transduction	0	4
zma03013	Nucleocytoplasmic transport	Genetic Information Processing	Translation	0	1
zma04712	Circadian rhythm - plant	Organismal Systems	Environmental adaptation	0	2
zma00280	Valine, leucine and isoleucine degradation	Metabolism	Amino acid metabolism	0	3
zma03250	Viral life cycle - HIV-1	Genetic Information Processing	Information processing in viruses	0	2
zma03018	RNA degradation	Genetic Information Processing	Folding, sorting and degradation	0	2
zma03015	mRNA surveillance pathway	Genetic Information Processing	Translation	0	1
zma03010	Ribosome	Genetic Information Processing	Translation	0	4
zma00051	Fructose and mannose metabolism	Metabolism	Carbohydrate metabolism	0	4
zma00565	Ether lipid metabolism	Metabolism	Lipid metabolism	0	4
zma04120	Ubiquitin mediated proteolysis	Genetic Information Processing	Folding, sorting and degradation	0	7
zma00770	Pantothenate and CoA biosynthesis	Metabolism	Metabolism of cofactors and vitamins	0	2
zma03008	Ribosome biogenesis in eukaryotes	Genetic Information Processing	Translation	0	1
zma04016	MAPK signaling pathway - plant	Environmental Information Processing	Signal transduction	0	8
zma03060	Protein export	Genetic Information Processing	Folding, sorting and degradation	0	1
zma00071	Fatty acid degradation	Metabolism	Lipid metabolism	0	2
zma04626	Plant-pathogen interaction	Organismal Systems	Environmental adaptation	0	11
zma00710	Carbon fixation in photosynthetic organisms	Metabolism	Energy metabolism	0	4
zma00062	Fatty acid elongation	Metabolism	Lipid metabolism	0	4
zma03040	Spliceosome	Genetic Information Processing	Transcription	0	5
zma04130	SNARE interactions in vesicular transport	Genetic Information Processing	Folding, sorting and degradation	0	1
zma04136	Autophagy - other	Cellular Processes	Transport and catabolism	0	5
zma00061	Fatty acid biosynthesis	Metabolism	Lipid metabolism	1	0
zma00785	Lipoic acid metabolism	Metabolism	Metabolism of cofactors and vitamins	1	0
zma00660	C5-Branched dibasic acid metabolism	Metabolism	Carbohydrate metabolism	1	0
zma01230	Biosynthesis of amino acids	Metabolism	Global and overview maps	7	0
zma01232	Nucleotide metabolism	Metabolism	Global and overview maps	5	0
zma00780	Biotin metabolism	Metabolism	Metabolism of cofactors and vitamins	1	0
zma01210	2-Oxocarboxylic acid metabolism	Metabolism	Global and overview maps	6	0
zma01200	Carbon metabolism	Metabolism	Global and overview maps	3	0
zma01100	Metabolic pathways	Metabolism	Global and overview maps	90	0
zma00942	Anthocyanin biosynthesis	Metabolism	Biosynthesis of other secondary metabolites	2	0
zma02010	ABC transporters	Environmental Information Processing	Membrane transport	9	0
zma00966	Glucosinolate biosynthesis	Metabolism	Biosynthesis of other secondary metabolites	1	0
zma00750	Vitamin B6 metabolism	Metabolism	Metabolism of cofactors and vitamins	2	0
zma01250	Biosynthesis of nucleotide sugars	Metabolism	Global and overview maps	1	0
zma00470	D-Amino acid metabolism	Metabolism	Metabolism of other amino acids	3	0
zma00965	Betalain biosynthesis	Metabolism	Biosynthesis of other secondary metabolites	2	0
zma01240	Biosynthesis of cofactors	Metabolism	Global and overview maps	12	0
zma00232	Caffeine metabolism	Metabolism	Biosynthesis of other secondary metabolites	1	0
zma01110	Biosynthesis of secondary metabolites	Metabolism	Global and overview maps	43	0
