# Supplementary material for: Comparative transcriptomic and metabolomic analysis reveals mechanisms of selenium-regulated anthocyanin synthesis in waxy maize (Zea mays L.)
Source: Front Plant Sci. 2024 Oct 3;15:1466756. doi: 10.3389/fpls.2024.1466756 (PMC11484008; doi:10.3389/fpls.2024.1466756)
Supplement: Supplementary file 1 [file DataSheet1.zip › Table S14.xlsx]

## Sheet: Table S14
Table S14 KEGG annotation of DEGs and DAMs in HN2025-Se vs. HN2025-CK
Pathway ID	Pathway Description	First Category	Second Category	Metabolite number	Gene number
zma00591	Linoleic acid metabolism	Metabolism	Lipid metabolism	8	7
zma00970	Aminoacyl-tRNA biosynthesis	Genetic Information Processing	Translation	3	5
zma00730	Thiamine metabolism	Metabolism	Metabolism of cofactors and vitamins	2	3
zma00950	Isoquinoline alkaloid biosynthesis	Metabolism	Biosynthesis of other secondary metabolites	3	1
zma00620	Pyruvate metabolism	Metabolism	Carbohydrate metabolism	1	17
zma00910	Nitrogen metabolism	Metabolism	Energy metabolism	1	5
zma00650	Butanoate metabolism	Metabolism	Carbohydrate metabolism	1	3
zma00600	Sphingolipid metabolism	Metabolism	Lipid metabolism	2	5
zma00760	Nicotinate and nicotinamide metabolism	Metabolism	Metabolism of cofactors and vitamins	3	3
zma00640	Propanoate metabolism	Metabolism	Carbohydrate metabolism	1	10
zma00380	Tryptophan metabolism	Metabolism	Amino acid metabolism	3	8
zma00030	Pentose phosphate pathway	Metabolism	Carbohydrate metabolism	2	7
zma00400	Phenylalanine, tyrosine and tryptophan biosynthesis	Metabolism	Amino acid metabolism	6	10
zma00460	Cyanoamino acid metabolism	Metabolism	Metabolism of other amino acids	1	5
zma00261	Monobactam biosynthesis	Metabolism	Biosynthesis of other secondary metabolites	1	1
zma00073	Cutin, suberine and wax biosynthesis	Metabolism	Lipid metabolism	4	2
zma00360	Phenylalanine metabolism	Metabolism	Amino acid metabolism	5	4
zma00010	Glycolysis / Gluconeogenesis	Metabolism	Carbohydrate metabolism	1	25
zma00240	Pyrimidine metabolism	Metabolism	Nucleotide metabolism	4	6
zma00052	Galactose metabolism	Metabolism	Carbohydrate metabolism	5	9
zma00053	Ascorbate and aldarate metabolism	Metabolism	Carbohydrate metabolism	2	8
zma00051	Fructose and mannose metabolism	Metabolism	Carbohydrate metabolism	1	12
zma00944	Flavone and flavonol biosynthesis	Metabolism	Biosynthesis of other secondary metabolites	11	1
zma00130	Ubiquinone and other terpenoid-quinone biosynthesis	Metabolism	Metabolism of cofactors and vitamins	1	6
zma00780	Biotin metabolism	Metabolism	Metabolism of cofactors and vitamins	2	3
zma00562	Inositol phosphate metabolism	Metabolism	Carbohydrate metabolism	1	14
zma00300	Lysine biosynthesis	Metabolism	Amino acid metabolism	1	1
zma00480	Glutathione metabolism	Metabolism	Metabolism of other amino acids	2	13
zma00564	Glycerophospholipid metabolism	Metabolism	Lipid metabolism	1	13
zma00565	Ether lipid metabolism	Metabolism	Lipid metabolism	1	3
zma00190	Oxidative phosphorylation	Metabolism	Energy metabolism	1	14
zma04122	Sulfur relay system	Genetic Information Processing	Folding, sorting and degradation	1	1
zma00195	Photosynthesis	Metabolism	Energy metabolism	1	11
zma00520	Amino sugar and nucleotide sugar metabolism	Metabolism	Carbohydrate metabolism	1	25
zma00945	Stilbenoid, diarylheptanoid and gingerol biosynthesis	Metabolism	Biosynthesis of other secondary metabolites	1	6
zma01040	Biosynthesis of unsaturated fatty acids	Metabolism	Lipid metabolism	2	9
zma00940	Phenylpropanoid biosynthesis	Metabolism	Biosynthesis of other secondary metabolites	5	17
zma00941	Flavonoid biosynthesis	Metabolism	Biosynthesis of other secondary metabolites	18	7
zma00220	Arginine biosynthesis	Metabolism	Amino acid metabolism	4	3
zma00966	Glucosinolate biosynthesis	Metabolism	Biosynthesis of other secondary metabolites	2	1
zma00902	Monoterpenoid biosynthesis	Metabolism	Metabolism of terpenoids and polyketides	2	2
zma00860	Porphyrin metabolism	Metabolism	Metabolism of cofactors and vitamins	1	9
zma02010	ABC transporters	Environmental Information Processing	Membrane transport	9	13
zma00592	alpha-Linolenic acid metabolism	Metabolism	Lipid metabolism	5	15
zma00906	Carotenoid biosynthesis	Metabolism	Metabolism of terpenoids and polyketides	1	4
zma00590	Arachidonic acid metabolism	Metabolism	Lipid metabolism	14	1
zma00908	Zeatin biosynthesis	Metabolism	Metabolism of terpenoids and polyketides	2	5
zma00660	C5-Branched dibasic acid metabolism	Metabolism	Carbohydrate metabolism	1	1
zma00630	Glyoxylate and dicarboxylate metabolism	Metabolism	Carbohydrate metabolism	3	12
zma00230	Purine metabolism	Metabolism	Nucleotide metabolism	4	10
zma04075	Plant hormone signal transduction	Environmental Information Processing	Signal transduction	2	48
zma00410	beta-Alanine metabolism	Metabolism	Metabolism of other amino acids	1	13
zma00900	Terpenoid backbone biosynthesis	Metabolism	Metabolism of terpenoids and polyketides	1	3
zma00020	Citrate cycle (TCA cycle)	Metabolism	Carbohydrate metabolism	3	6
zma00100	Steroid biosynthesis	Metabolism	Lipid metabolism	1	3
zma00350	Tyrosine metabolism	Metabolism	Amino acid metabolism	9	1
zma00061	Fatty acid biosynthesis	Metabolism	Lipid metabolism	1	7
zma00250	Alanine, aspartate and glutamate metabolism	Metabolism	Amino acid metabolism	4	9
zma00340	Histidine metabolism	Metabolism	Amino acid metabolism	3	2
zma00999	Biosynthesis of various plant secondary metabolites	Metabolism	Biosynthesis of other secondary metabolites	10	13
zma00330	Arginine and proline metabolism	Metabolism	Amino acid metabolism	2	12
zma00270	Cysteine and methionine metabolism	Metabolism	Amino acid metabolism	1	18
zma00790	Folate biosynthesis	Metabolism	Metabolism of cofactors and vitamins	5	1
zma00904	Diterpenoid biosynthesis	Metabolism	Metabolism of terpenoids and polyketides	1	4
zma00310	Lysine degradation	Metabolism	Amino acid metabolism	5	6
zma03440	Homologous recombination	Genetic Information Processing	Replication and repair	0	5
zma00402	Benzoxazinoid biosynthesis	Metabolism	Biosynthesis of other secondary metabolites	0	6
zma00524	Neomycin, kanamycin and gentamicin biosynthesis	Metabolism	Biosynthesis of other secondary metabolites	0	2
zma03050	Proteasome	Genetic Information Processing	Folding, sorting and degradation	0	1
zma00430	Taurine and hypotaurine metabolism	Metabolism	Metabolism of other amino acids	0	6
zma00920	Sulfur metabolism	Metabolism	Energy metabolism	0	5
zma00531	Glycosaminoglycan degradation	Metabolism	Glycan biosynthesis and metabolism	0	1
zma03022	Basal transcription factors	Genetic Information Processing	Transcription	0	1
zma03020	RNA polymerase	Genetic Information Processing	Transcription	0	2
zma00740	Riboflavin metabolism	Metabolism	Metabolism of cofactors and vitamins	0	4
zma03030	DNA replication	Genetic Information Processing	Replication and repair	0	5
zma00500	Starch and sucrose metabolism	Metabolism	Carbohydrate metabolism	0	37
zma03420	Nucleotide excision repair	Genetic Information Processing	Replication and repair	0	2
zma04141	Protein processing in endoplasmic reticulum	Genetic Information Processing	Folding, sorting and degradation	0	40
zma04144	Endocytosis	Cellular Processes	Transport and catabolism	0	25
zma04145	Phagosome	Cellular Processes	Transport and catabolism	0	10
zma04146	Peroxisome	Cellular Processes	Transport and catabolism	0	21
zma00901	Indole alkaloid biosynthesis	Metabolism	Biosynthesis of other secondary metabolites	0	1
zma00903	Limonene and pinene degradation	Metabolism	Metabolism of terpenoids and polyketides	0	2
zma00450	Selenocompound metabolism	Metabolism	Metabolism of other amino acids	0	1
zma04070	Phosphatidylinositol signaling system	Environmental Information Processing	Signal transduction	0	10
zma00514	Other types of O-glycan biosynthesis	Metabolism	Glycan biosynthesis and metabolism	0	1
zma00513	Various types of N-glycan biosynthesis	Metabolism	Glycan biosynthesis and metabolism	0	3
zma00510	N-Glycan biosynthesis	Metabolism	Glycan biosynthesis and metabolism	0	1
zma03430	Mismatch repair	Genetic Information Processing	Replication and repair	0	4
zma03013	Nucleocytoplasmic transport	Genetic Information Processing	Translation	0	3
zma04712	Circadian rhythm - plant	Organismal Systems	Environmental adaptation	0	8
zma00603	Glycosphingolipid biosynthesis - globo and isoglobo series	Metabolism	Glycan biosynthesis and metabolism	0	1
zma00280	Valine, leucine and isoleucine degradation	Metabolism	Amino acid metabolism	0	11
zma03250	Viral life cycle - HIV-1	Genetic Information Processing	Information processing in viruses	0	4
zma03018	RNA degradation	Genetic Information Processing	Folding, sorting and degradation	0	3
zma03015	mRNA surveillance pathway	Genetic Information Processing	Translation	0	4
zma03010	Ribosome	Genetic Information Processing	Translation	0	7
zma00563	Glycosylphosphatidylinositol (GPI)-anchor biosynthesis	Metabolism	Glycan biosynthesis and metabolism	0	2
zma00561	Glycerolipid metabolism	Metabolism	Lipid metabolism	0	13
zma04120	Ubiquitin mediated proteolysis	Genetic Information Processing	Folding, sorting and degradation	0	13
zma00965	Betalain biosynthesis	Metabolism	Biosynthesis of other secondary metabolites	0	2
zma00770	Pantothenate and CoA biosynthesis	Metabolism	Metabolism of cofactors and vitamins	0	8
zma03008	Ribosome biogenesis in eukaryotes	Genetic Information Processing	Translation	0	4
zma00670	One carbon pool by folate	Metabolism	Metabolism of cofactors and vitamins	0	1
zma03410	Base excision repair	Genetic Information Processing	Replication and repair	0	1
zma04016	MAPK signaling pathway - plant	Environmental Information Processing	Signal transduction	0	27
zma00040	Pentose and glucuronate interconversions	Metabolism	Carbohydrate metabolism	0	5
zma03060	Protein export	Genetic Information Processing	Folding, sorting and degradation	0	4
zma00290	Valine, leucine and isoleucine biosynthesis	Metabolism	Amino acid metabolism	0	4
zma00260	Glycine, serine and threonine metabolism	Metabolism	Amino acid metabolism	0	12
zma00543	Exopolysaccharide biosynthesis	Metabolism	Glycan biosynthesis and metabolism	0	1
zma04626	Plant-pathogen interaction	Organismal Systems	Environmental adaptation	0	28
zma00943	Isoflavonoid biosynthesis	Metabolism	Biosynthesis of other secondary metabolites	0	1
zma00710	Carbon fixation in photosynthetic organisms	Metabolism	Energy metabolism	0	8
zma00196	Photosynthesis - antenna proteins	Metabolism	Energy metabolism	0	1
zma00062	Fatty acid elongation	Metabolism	Lipid metabolism	0	5
zma03040	Spliceosome	Genetic Information Processing	Transcription	0	6
zma04130	SNARE interactions in vesicular transport	Genetic Information Processing	Folding, sorting and degradation	0	4
zma00071	Fatty acid degradation	Metabolism	Lipid metabolism	0	10
zma04136	Autophagy - other	Cellular Processes	Transport and catabolism	0	7
zma01230	Biosynthesis of amino acids	Metabolism	Global and overview maps	11	0
zma01232	Nucleotide metabolism	Metabolism	Global and overview maps	4	0
zma01210	2-Oxocarboxylic acid metabolism	Metabolism	Global and overview maps	7	0
zma01250	Biosynthesis of nucleotide sugars	Metabolism	Global and overview maps	2	0
zma01100	Metabolic pathways	Metabolism	Global and overview maps	111	0
zma00470	D-Amino acid metabolism	Metabolism	Metabolism of other amino acids	5	0
zma00942	Anthocyanin biosynthesis	Metabolism	Biosynthesis of other secondary metabolites	2	0
zma00960	Tropane, piperidine and pyridine alkaloid biosynthesis	Metabolism	Biosynthesis of other secondary metabolites	3	0
zma00750	Vitamin B6 metabolism	Metabolism	Metabolism of cofactors and vitamins	3	0
zma00785	Lipoic acid metabolism	Metabolism	Metabolism of cofactors and vitamins	2	0
zma01200	Carbon metabolism	Metabolism	Global and overview maps	3	0
zma01240	Biosynthesis of cofactors	Metabolism	Global and overview maps	14	0
zma01110	Biosynthesis of secondary metabolites	Metabolism	Global and overview maps	62	0
