# Supplementary material for: Comparative transcriptomic and metabolomic analysis reveals mechanisms of selenium-regulated anthocyanin synthesis in waxy maize (Zea mays L.)
Source: Front Plant Sci. 2024 Oct 3;15:1466756. doi: 10.3389/fpls.2024.1466756 (PMC11484008; doi:10.3389/fpls.2024.1466756)
Supplement: Supplementary file 1 [file DataSheet1.zip › Table S15.xlsx]

## Sheet: Table S15
Table S15 Metabolite and gene annotated pathway information
KEGG Compound ID/KO ID	Colour	Wide	Metabolite/Gene
C00047	#ff0000	W10	L-Lysine
C00079	#ff0000	W10	L-Phenylalanine
C00158	#ff0000	W10	Citric Acid
C00327	#ff0000	W10	Citrulline
C00408	#ff0000	W10	Pipecolic Acid
C00417	#ff0000	W10	Cis-Aconitic acid
C00418	#ff0000	W10	Mevalonic acid
C00482	#ff0000	W10	Sinapic acid
C00483	#ff0000	W10	Tyramine
C00493	#ff0000	W10	Shikimic acid
C00509	#ff0000	W10	Naringenin
C00624	#ff0000	W10	N-Acetyl-L-glutamic acid
C00805	#ff0000	W10	Salicylic Acid
C00858	#ff0000	W10	Formononetin
C00944	#ff0000	W10	3-Dehydroquinic acid
C00974	#ff0000	W10	Aromadendrin
C01179	#ff0000	W10	4-Hydroxyphenylpyruvic acid
C01226	#ff0000	W10	12-oxo-PDA
C01477	#ff0000	W10	Apigenin
C01514	#ff0000	W10	Luteolin
C01617	#ff0000	W10	Taxifolin
C01852	#ff0000	W10	Secologanin
C01929	#ff0000	W10	Histidinal
C03175	#ff0000	W10	Shikimic acid 3-phosphate
C03406	#ff0000	W10	Argininosuccinic acid
C03648	#ff0000	W10	Leucopelargonidin
C05619	#ff0000	W10	5-Hydroxyferulic acid
C05623	#ff0000	W10	Isoquercitrin
C05631	#ff0000	W10	Eriodictyol
C05839	#ff0000	W10	Cis-Melilotoside
C05851	#ff0000	W10	Coumarin
C05906	#ff0000	W10	Leucocyanidin
C06561	#ff0000	W10	Naringenin Chalcone
C06563	#ff0000	W10	Genistein
C07474	#ff0000	W10	Pilocarpine
C07601	#ff0000	W10	Ginkgolide A
C10434	#ff0000	W10	Dattelic acid
C10516	#ff0000	W10	Pisatin
C11512	#ff0000	W10	Methyl jasmonate
C11673	#ff0000	W10	Geniposidic acid
C12127	#ff0000	W10	(+)-Gallocatechin
C12128	#ff0000	W10	(-)-Epiafzelechin
C12249	#ff0000	W10	Kaempferol-3-O-Glucoside
C12631	#ff0000	W10	2-hydroxyisoflavanone naringenin
C13455	#ff0000	W10	(+)-cis-abscisic aldehyde
C16318	#ff0000	W10	Methyl jasmonate
C16320	#ff0000	W10	(2'E,4'Z,7'Z,8E)-Colnelenic acid
C16427	#ff0000	W10	Isopentenyl adenosine
C17213	#ff0000	W10	Homomethionine
K00016	#ff0000	W10	Zm00001eb229440
K00026	#ff0000	W10	Zm00001eb179730
K00031	#ff0000	W10	Zm00001eb324150
K00083	#ff0000	W10	Zm00001eb374100
K00128	#ff0000	W10	Zm00001eb408260
K00164	#ff0000	W10	Zm00001eb421170
K00166	#ff0000	W10	Zm00001eb409040
K00167	#ff0000	W10	Zm00001eb117100
K00228	#ff0000	W10	Zm00001eb071140
K00232	#ff0000	W10	Zm00001eb379490
K00235	#ff0000	W10	Zm00001eb373070
K00264	#ff0000	W10	Zm00001eb360480
K00281	#ff0000	W10	Zm00001eb263030
K00318	#ff0000	W10	Zm00001eb391720
K00430	#ff0000	W10	Zm00001eb383830
K00454	#ff0000	W10	Zm00001eb236420
K00487	#ff0000	W10	Zm00001eb240910
K00640	#ff0000	W10	Zm00001eb361640
K00655	#ff0000	W10	Zm00001eb220920
K00700	#ff0000	W10	Zm00001eb242610
K00703	#ff0000	W10	Zm00001eb413290
K00787	#ff0000	W10	Zm00001eb342550
K00819	#ff0000	W10	Zm00001eb050460
K00826	#ff0000	W10	Zm00001eb022930
K00827	#ff0000	W10	Zm00001eb005550
K00830	#ff0000	W10	Zm00001eb034580
K00844	#ff0000	W10	Zm00001eb141560
K00850	#ff0000	W10	Zm00001eb350090
K00873	#ff0000	W10	Zm00001eb433750
K00895	#ff0000	W10	Zm00001eb381920
K00901	#ff0000	W10	Zm00001eb069350
K00928	#ff0000	W10	Zm00001eb064530
K00939	#ff0000	W10	Zm00001eb433400
K00966	#ff0000	W10	Zm00001eb148030
K00975	#ff0000	W10	Zm00001eb176800
K01047	#ff0000	W10	Zm00001eb216590
K01115	#ff0000	W10	Zm00001eb230280
K01188	#ff0000	W10	Zm00001eb400300
K01214	#ff0000	W10	Zm00001eb180610
K01476	#ff0000	W10	Zm00001eb418690
K01580	#ff0000	W10	Zm00001eb399220
K01592	#ff0000	W10	Zm00001eb006420
K01597	#ff0000	W10	Zm00001eb257840
K01610	#ff0000	W10	Zm00001eb398370
K01620	#ff0000	W10	Zm00001eb077640
K01623	#ff0000	W10	Zm00001eb365200
K01637	#ff0000	W10	Zm00001eb323090
K01638	#ff0000	W10	Zm00001eb079170
K01649	#ff0000	W10	Zm00001eb405040
K01653	#ff0000	W10	Zm00001eb246720
K01657	#ff0000	W10	Zm00001eb063220
K01658	#ff0000	W10	Zm00001eb424380
K01689	#ff0000	W10	Zm00001eb098760
K01695	#ff0000	W10	Zm00001eb301540
K01723	#ff0000	W10	Zm00001eb009350
K01738	#ff0000	W10	Zm00001eb376890
K01754	#ff0000	W10	Zm00001eb055020
K01762	#ff0000	W10	Zm00001eb055950
K01785	#ff0000	W10	Zm00001eb244910
K01792	#ff0000	W10	Zm00001eb157870
K01809	#ff0000	W10	Zm00001eb125530
K01810	#ff0000	W10	Zm00001eb059230
K01850	#ff0000	W10	Zm00001eb370320
K01859	#ff0000	W10	Zm00001eb195390
K01904	#ff0000	W10	Zm00001eb156790
K03403	#00ff00	W10	Zm00001eb433610
K03781	#00ff00	W10	Zm00001eb209570
K03809	#00ff00	W10	Zm00001eb369750
K04035	#00ff00	W10	Zm00001eb129000
K04120	#00ff00	W10	Zm00001eb048020
K04123	#00ff00	W10	Zm00001eb379120
K04125	#00ff00	W10	Zm00001eb370660
K05277	#00ff00	W10	Zm00001eb287000
K05350	#00ff00	W10	Zm00001eb426520
K05894	#00ff00	W10	Zm00001eb373050
K05917	#00ff00	W10	Zm00001eb170560
K05933	#00ff00	W10	Zm00001eb357070
K07513	#00ff00	W10	Zm00001eb258950
K08695	#00ff00	W10	Zm00001eb431500
K09753	#00ff00	W10	Zm00001eb191610
K09754	#00ff00	W10	Zm00001eb291460
K09838	#00ff00	W10	Zm00001eb423570
K10527	#00ff00	W10	Zm00001eb237390
K11517	#00ff00	W10	Zm00001eb300130
K13064	#00ff00	W10	Zm00001eb247620
K13065	#00ff00	W10	Zm00001eb125070
K13071	#00ff00	W10	Zm00001eb003760
K13496	#00ff00	W10	Zm00001eb170440
K13508	#00ff00	W10	Zm00001eb351250
K13600	#00ff00	W10	Zm00001eb362510
K13679	#00ff00	W10	Zm00001eb378140
K13789	#00ff00	W10	Zm00001eb325560
K13832	#00ff00	W10	Zm00001eb137730
K14157	#00ff00	W10	Zm00001eb192910
K14190	#00ff00	W10	Zm00001eb264880
K14424	#00ff00	W10	Zm00001eb362010
K15095	#00ff00	W10	Zm00001eb075660
K15227	#00ff00	W10	Zm00001eb272620
K15397	#00ff00	W10	Zm00001eb399950
K15404	#00ff00	W10	Zm00001eb191580
K15746	#00ff00	W10	Zm00001eb001850
K15918	#00ff00	W10	Zm00001eb267390
K17212	#00ff00	W10	Zm00001eb198050
K18368	#00ff00	W10	Zm00001eb025780
K18693	#00ff00	W10	Zm00001eb097940
K19222	#00ff00	W10	Zm00001eb417510
K21026	#00ff00	W10	Zm00001eb237650
K21480	#00ff00	W10	Zm00001eb414590
