# Supplementary material for: Comparative transcriptomic and metabolomic analysis reveals mechanisms of selenium-regulated anthocyanin synthesis in waxy maize (Zea mays L.)
Source: Front Plant Sci. 2024 Oct 3;15:1466756. doi: 10.3389/fpls.2024.1466756 (PMC11484008; doi:10.3389/fpls.2024.1466756)
Supplement: Supplementary file 1 [file DataSheet1.zip › Table S16.xlsx]

## Sheet: Table S16
Table S16 KEGG analysis of DAMs in HN5-Se vs. HN5-CK
Pathway ID	Pathway Description	First Category	Second Category	Database	Metabolite number	Pvalue_uncorrected metabolite	Pvalue_corrected metabolite	Gene number	Pvalue_uncorrected gene	Pvalue_corrected gene	Ratio_in_study Metabolite	Ratio_in_pop Metabolite	Ratio_in_study gene	Ratio_in_pop gene
zma00500	Starch and sucrose metabolism	Metabolism	Carbohydrate metabolism	KEGG PATHWAY	1	0.589633	0.775259	16	0.000249409	0.0251903	1/118	37/4979	16/375	289/18757
zma00073	Cutin, suberine and wax biosynthesis	Metabolism	Lipid metabolism	KEGG PATHWAY	1	0.477594	0.721471	5	0.00160357	0.0809802	1/118	27/4979	5/375	43/18757
zma04144	Endocytosis	Cellular Processes	Transport and catabolism	KEGG PATHWAY	0	-	-	16	0.00369808	0.124502	-	-	16/375	374/18757
zma00902	Monoterpenoid biosynthesis	Metabolism	Metabolism of terpenoids and polyketides	KEGG PATHWAY	0	-	-	3	0.0162511	0.41034	-	-	3/375	27/18757
zma04136	Autophagy - other	Cellular Processes	Transport and catabolism	KEGG PATHWAY	0	-	-	5	0.0162637	0.328527	-	-	5/375	74/18757
zma00910	Nitrogen metabolism	Metabolism	Energy metabolism	KEGG PATHWAY	1	0.366534	0.703349	5	0.0190129	0.320051	1/118	19/4979	5/375	77/18757
zma00520	Amino sugar and nucleotide sugar metabolism	Metabolism	Carbohydrate metabolism	KEGG PATHWAY	1	0.944368	0.986031	11	0.0204217	0.294656	1/118	119/4979	11/375	270/18757
zma01250	Biosynthesis of nucleotide sugars	Metabolism	Global and overview maps	KEGG PATHWAY	1	0.992713	0.992713	8	0.0278037	0.351021	1/118	201/4979	8/375	179/18757
zma00062	Fatty acid elongation	Metabolism	Lipid metabolism	KEGG PATHWAY	0	-	-	4	0.0286308	0.321301	-	-	4/375	58/18757
zma00906	Carotenoid biosynthesis	Metabolism	Metabolism of terpenoids and polyketides	KEGG PATHWAY	2	0.795155	0.882125	4	0.0410438	0.414542	2/118	123/4979	4/375	65/18757
zma00940	Phenylpropanoid biosynthesis	Metabolism	Biosynthesis of other secondary metabolites	KEGG PATHWAY	4	0.0477297	0.211801	10	0.0466049	0.427917	4/118	58/4979	10/375	271/18757
zma00565	Ether lipid metabolism	Metabolism	Lipid metabolism	KEGG PATHWAY	0	-	-	4	0.0493076	0.415006	-	-	4/375	69/18757
zma04141	Protein processing in endoplasmic reticulum	Genetic Information Processing	Folding, sorting and degradation	KEGG PATHWAY	0	-	-	14	0.0546921	0.424915	-	-	14/375	434/18757
zma00410	beta-Alanine metabolism	Metabolism	Metabolism of other amino acids	KEGG PATHWAY	1	0.536961	0.762485	4	0.0608276	0.438828	1/118	32/4979	4/375	74/18757
zma00130	Ubiquinone and other terpenoid-quinone biosynthesis	Metabolism	Metabolism of cofactors and vitamins	KEGG PATHWAY	0	-	-	4	0.0683645	0.460321	-	-	4/375	77/18757
zma00010	Glycolysis / Gluconeogenesis	Metabolism	Carbohydrate metabolism	KEGG PATHWAY	0	-	-	9	0.0754518	0.476289	-	-	9/375	258/18757
zma00360	Phenylalanine metabolism	Metabolism	Amino acid metabolism	KEGG PATHWAY	3	0.109176	0.352342	3	0.10558	0.62727	3/118	49/4979	3/375	57/18757
zma00591	Linoleic acid metabolism	Metabolism	Lipid metabolism	KEGG PATHWAY	4	0.00395355	0.0701756	2	0.113776	0.638411	4/118	28/4979	2/375	29/18757
zma00960	Tropane, piperidine and pyridine alkaloid biosynthesis	Metabolism	Biosynthesis of other secondary metabolites	KEGG PATHWAY	4	0.0903617	0.320784	2	0.113776	0.638411	4/118	72/4979	2/375	29/18757
zma00562	Inositol phosphate metabolism	Metabolism	Carbohydrate metabolism	KEGG PATHWAY	1	0.677803	0.802067	6	0.116403	0.587836	1/118	47/4979	6/375	166/18757
zma00052	Galactose metabolism	Metabolism	Carbohydrate metabolism	KEGG PATHWAY	6	0.000673522	0.02391	4	0.140411	0.675309	6/118	46/4979	4/375	100/18757
zma00950	Isoquinoline alkaloid biosynthesis	Metabolism	Biosynthesis of other secondary metabolites	KEGG PATHWAY	1	0.956501	0.984226	2	0.147552	0.677399	1/118	129/4979	2/375	34/18757
zma00903	Limonene and pinene degradation	Metabolism	Metabolism of terpenoids and polyketides	KEGG PATHWAY	0	-	-	1	0.149211	0.655231	-	-	1/375	8/18757
zma04626	Plant-pathogen interaction	Organismal Systems	Environmental adaptation	KEGG PATHWAY	0	-	-	11	0.152725	0.642719	-	-	11/375	386/18757
zma00564	Glycerophospholipid metabolism	Metabolism	Lipid metabolism	KEGG PATHWAY	1	0.740946	0.862413	7	0.157957	0.638145	1/118	56/4979	7/375	222/18757
zma00730	Thiamine metabolism	Metabolism	Metabolism of cofactors and vitamins	KEGG PATHWAY	2	0.166474	0.472786	2	0.175829	0.683028	2/118	31/4979	2/375	38/18757
zma00524	Neomycin, kanamycin and gentamicin biosynthesis	Metabolism	Biosynthesis of other secondary metabolites	KEGG PATHWAY	0	-	-	1	0.199249	0.745341	-	-	1/375	11/18757
zma00561	Glycerolipid metabolism	Metabolism	Lipid metabolism	KEGG PATHWAY	1	0.599432	0.773812	5	0.199351	0.719089	1/118	38/4979	5/375	155/18757
zma00630	Glyoxylate and dicarboxylate metabolism	Metabolism	Carbohydrate metabolism	KEGG PATHWAY	3	0.193048	0.527169	5	0.206386	0.718792	3/118	64/4979	5/375	157/18757
zma00051	Fructose and mannose metabolism	Metabolism	Carbohydrate metabolism	KEGG PATHWAY	0	-	-	4	0.215176	0.724427	-	-	4/375	119/18757
zma00310	Lysine degradation	Metabolism	Amino acid metabolism	KEGG PATHWAY	4	0.0428174	0.202669	3	0.225684	0.735292	4/118	56/4979	3/375	82/18757
zma00592	alpha-Linolenic acid metabolism	Metabolism	Lipid metabolism	KEGG PATHWAY	2	0.280176	0.585074	3	0.225684	0.735292	2/118	44/4979	3/375	82/18757
zma00260	Glycine, serine and threonine metabolism	Metabolism	Amino acid metabolism	KEGG PATHWAY	2	0.315496	0.640006	5	0.22796	0.697695	2/118	48/4979	5/375	163/18757
zma00280	Valine, leucine and isoleucine degradation	Metabolism	Amino acid metabolism	KEGG PATHWAY	0	-	-	3	0.241599	0.717691	-	-	3/375	85/18757
zma00944	Flavone and flavonol biosynthesis	Metabolism	Biosynthesis of other secondary metabolites	KEGG PATHWAY	5	0.00676053	0.0685711	1	0.246352	0.710902	5/118	51/4979	1/375	14/18757
zma00904	Diterpenoid biosynthesis	Metabolism	Metabolism of terpenoids and polyketides	KEGG PATHWAY	2	0.798875	0.872618	2	0.249206	0.699161	2/118	124/4979	2/375	48/18757
zma00250	Alanine, aspartate and glutamate metabolism	Metabolism	Amino acid metabolism	KEGG PATHWAY	3	0.0276245	0.178303	4	0.249431	0.68088	3/118	28/4979	4/375	127/18757
zma00620	Pyruvate metabolism	Metabolism	Carbohydrate metabolism	KEGG PATHWAY	0	-	-	5	0.257677	0.684878	-	-	5/375	171/18757
zma00380	Tryptophan metabolism	Metabolism	Amino acid metabolism	KEGG PATHWAY	8	0.0133586	0.094846	3	0.273923	0.709391	6/118	83/4979	3/375	91/18757
zma00640	Propanoate metabolism	Metabolism	Carbohydrate metabolism	KEGG PATHWAY	1	0.627456	0.781568	2	0.278955	0.704362	1/118	41/4979	2/375	52/18757
zma01040	Biosynthesis of unsaturated fatty acids	Metabolism	Lipid metabolism	KEGG PATHWAY	5	0.0302177	0.178788	2	0.286387	0.705489	5/118	74/4979	2/375	53/18757
zma04120	Ubiquitin mediated proteolysis	Genetic Information Processing	Folding, sorting and degradation	KEGG PATHWAY	0	-	-	7	0.30585	0.735496	-	-	7/375	273/18757
zma04016	MAPK signaling pathway - plant	Environmental Information Processing	Signal transduction	KEGG PATHWAY	0	-	-	8	0.310651	0.729669	-	-	8/375	320/18757
zma04146	Peroxisome	Cellular Processes	Transport and catabolism	KEGG PATHWAY	0	-	-	5	0.319446	0.733275	-	-	5/375	187/18757
zma04070	Phosphatidylinositol signaling system	Environmental Information Processing	Signal transduction	KEGG PATHWAY	0	-	-	4	0.325258	0.730024	-	-	4/375	144/18757
zma00350	Tyrosine metabolism	Metabolism	Amino acid metabolism	KEGG PATHWAY	6	0.00999863	0.0887378	2	0.345335	0.758237	6/118	78/4979	2/375	61/18757
zma00908	Zeatin biosynthesis	Metabolism	Metabolism of terpenoids and polyketides	KEGG PATHWAY	1	0.608998	0.772122	2	0.345335	0.758237	1/118	39/4979	2/375	61/18757
zma00901	Indole alkaloid biosynthesis	Metabolism	Biosynthesis of other secondary metabolites	KEGG PATHWAY	0	-	-	1	0.345789	0.727598	-	-	1/375	21/18757
zma04145	Phagosome	Cellular Processes	Transport and catabolism	KEGG PATHWAY	0	-	-	5	0.347057	0.715362	-	-	5/375	194/18757
zma04122	Sulfur relay system	Genetic Information Processing	Folding, sorting and degradation	KEGG PATHWAY	1	0.232105	0.549315	1	0.358883	0.724944	1/118	11/4979	1/375	22/18757
zma00710	Carbon fixation in photosynthetic organisms	Metabolism	Energy metabolism	KEGG PATHWAY	0	-	-	4	0.361572	0.716054	-	-	4/375	152/18757
zma00770	Pantothenate and CoA biosynthesis	Metabolism	Metabolism of cofactors and vitamins	KEGG PATHWAY	0	-	-	2	0.374246	0.7269	-	-	2/375	65/18757
zma00941	Flavonoid biosynthesis	Metabolism	Biosynthesis of other secondary metabolites	KEGG PATHWAY	7	0.00170071	0.0402501	2	0.388508	0.740364	7/118	74/4979	2/375	67/18757
zma00220	Arginine biosynthesis	Metabolism	Amino acid metabolism	KEGG PATHWAY	1	0.424715	0.717971	2	0.395585	0.73989	1/118	23/4979	2/375	68/18757
zma00430	Taurine and hypotaurine metabolism	Metabolism	Metabolism of other amino acids	KEGG PATHWAY	0	-	-	1	0.396617	0.728334	-	-	1/375	25/18757
zma00600	Sphingolipid metabolism	Metabolism	Lipid metabolism	KEGG PATHWAY	1	0.569318	0.79258	3	0.415475	0.749339	1/118	35/4979	3/375	117/18757
zma00460	Cyanoamino acid metabolism	Metabolism	Metabolism of other amino acids	KEGG PATHWAY	1	0.66182	0.796427	2	0.423503	0.750418	1/118	45/4979	2/375	72/18757
zma03250	Viral life cycle - HIV-1	Genetic Information Processing	Information processing in viruses	KEGG PATHWAY	0	-	-	2	0.423503	0.750418	-	-	2/375	72/18757
zma00340	Histidine metabolism	Metabolism	Amino acid metabolism	KEGG PATHWAY	5	0.0047584	0.0675692	1	0.476272	0.815313	5/118	47/4979	1/375	32/18757
zma00590	Arachidonic acid metabolism	Metabolism	Lipid metabolism	KEGG PATHWAY	10	1.39e-05	0.00098361	1	0.486761	0.81938	10/118	79/4979	1/375	33/18757
zma00450	Selenocompound metabolism	Metabolism	Metabolism of other amino acids	KEGG PATHWAY	0	-	-	1	0.486761	0.81938	-	-	1/375	33/18757
zma00290	Valine, leucine and isoleucine biosynthesis	Metabolism	Amino acid metabolism	KEGG PATHWAY	1	0.424715	0.717971	1	0.507113	0.826104	1/118	23/4979	1/375	35/18757
zma00071	Fatty acid degradation	Metabolism	Lipid metabolism	KEGG PATHWAY	0	-	-	2	0.509236	0.816394	-	-	2/375	85/18757
zma00300	Lysine biosynthesis	Metabolism	Amino acid metabolism	KEGG PATHWAY	2	0.200825	0.528096	1	0.526661	0.831137	2/118	35/4979	1/375	37/18757
zma00330	Arginine and proline metabolism	Metabolism	Amino acid metabolism	KEGG PATHWAY	2	0.490193	0.725076	2	0.545908	0.848256	2/118	69/4979	2/375	91/18757
zma00400	Phenylalanine, tyrosine and tryptophan biosynthesis	Metabolism	Amino acid metabolism	KEGG PATHWAY	1	0.569318	0.79258	2	0.545908	0.848256	1/118	35/4979	2/375	91/18757
zma00860	Porphyrin metabolism	Metabolism	Metabolism of cofactors and vitamins	KEGG PATHWAY	1	0.973447	0.987353	2	0.563514	0.849476	1/118	149/4979	2/375	94/18757
zma00740	Riboflavin metabolism	Metabolism	Metabolism of cofactors and vitamins	KEGG PATHWAY	0	-	-	1	0.580785	0.862637	-	-	1/375	43/18757
zma00270	Cysteine and methionine metabolism	Metabolism	Amino acid metabolism	KEGG PATHWAY	1	0.801678	0.862412	4	0.584916	0.856181	1/118	67/4979	4/375	204/18757
zma04075	Plant hormone signal transduction	Environmental Information Processing	Signal transduction	KEGG PATHWAY	3	0.250344	0.555451	10	0.59701	0.861401	1/118	12/4979	10/375	521/18757
zma00030	Pentose phosphate pathway	Metabolism	Carbohydrate metabolism	KEGG PATHWAY	2	0.218305	0.553558	2	0.618619	0.880007	2/118	37/4979	2/375	104/18757
zma00970	Aminoacyl-tRNA biosynthesis	Genetic Information Processing	Translation	KEGG PATHWAY	3	0.124621	0.384699	2	0.623825	0.875088	3/118	52/4979	2/375	105/18757
zma00760	Nicotinate and nicotinamide metabolism	Metabolism	Metabolism of cofactors and vitamins	KEGG PATHWAY	4	0.0404741	0.205262	1	0.628736	0.869894	4/118	55/4979	1/375	49/18757
zma00790	Folate biosynthesis	Metabolism	Metabolism of cofactors and vitamins	KEGG PATHWAY	2	0.401639	0.731188	1	0.628736	0.869894	2/118	58/4979	1/375	49/18757
zma04712	Circadian rhythm - plant	Organismal Systems	Environmental adaptation	KEGG PATHWAY	0	-	-	2	0.634073	0.853885	-	-	2/375	107/18757
zma00053	Ascorbate and aldarate metabolism	Metabolism	Carbohydrate metabolism	KEGG PATHWAY	2	0.393225	0.734711	2	0.639115	0.84935	2/118	57/4979	2/375	108/18757
zma00900	Terpenoid backbone biosynthesis	Metabolism	Metabolism of terpenoids and polyketides	KEGG PATHWAY	0	-	-	2	0.639115	0.84935	-	-	2/375	108/18757
zma03020	RNA polymerase	Genetic Information Processing	Transcription	KEGG PATHWAY	0	-	-	2	0.653913	0.846733	-	-	2/375	111/18757
zma03440	Homologous recombination	Genetic Information Processing	Replication and repair	KEGG PATHWAY	0	-	-	2	0.663507	0.848281	-	-	2/375	113/18757
zma00999	Biosynthesis of various plant secondary metabolites	Metabolism	Biosynthesis of other secondary metabolites	KEGG PATHWAY	5	0.277923	0.597956	2	0.677497	0.85534	5/118	149/4979	2/375	116/18757
zma00920	Sulfur metabolism	Metabolism	Energy metabolism	KEGG PATHWAY	0	-	-	1	0.677807	0.845166	-	-	1/375	56/18757
zma00945	Stilbenoid, diarylheptanoid and gingerol biosynthesis	Metabolism	Biosynthesis of other secondary metabolites	KEGG PATHWAY	1	0.451786	0.712818	1	0.714684	0.880281	1/118	25/4979	1/375	62/18757
zma00100	Steroid biosynthesis	Metabolism	Lipid metabolism	KEGG PATHWAY	1	0.747155	0.855613	1	0.742177	0.903131	1/118	57/4979	1/375	67/18757
zma00020	Citrate cycle (TCA cycle)	Metabolism	Carbohydrate metabolism	KEGG PATHWAY	2	0.0801969	0.316332	2	0.755371	0.908244	2/118	20/4979	2/375	135/18757
zma00040	Pentose and glucuronate interconversions	Metabolism	Carbohydrate metabolism	KEGG PATHWAY	2	0.401639	0.731188	2	0.801879	0.952821	2/118	58/4979	2/375	149/18757
zma04130	SNARE interactions in vesicular transport	Genetic Information Processing	Folding, sorting and degradation	KEGG PATHWAY	0	-	-	1	0.801914	0.941783	-	-	1/375	80/18757
zma03040	Spliceosome	Genetic Information Processing	Transcription	KEGG PATHWAY	0	-	-	5	0.857663	0.995678	-	-	5/375	365/18757
zma03060	Protein export	Genetic Information Processing	Folding, sorting and degradation	KEGG PATHWAY	0	-	-	1	0.88074	1	-	-	1/375	105/18757
zma00195	Photosynthesis	Metabolism	Energy metabolism	KEGG PATHWAY	1	0.232105	0.549315	2	0.883686	1	1/118	11/4979	2/375	183/18757
zma03050	Proteasome	Genetic Information Processing	Folding, sorting and degradation	KEGG PATHWAY	0	-	-	1	0.910264	1	-	-	1/375	119/18757
zma00240	Pyrimidine metabolism	Metabolism	Nucleotide metabolism	KEGG PATHWAY	2	0.450909	0.727602	1	0.942634	1	2/118	64/4979	1/375	141/18757
zma03018	RNA degradation	Genetic Information Processing	Folding, sorting and degradation	KEGG PATHWAY	0	-	-	2	0.962383	1	-	-	2/375	251/18757
zma01240	Biosynthesis of cofactors	Metabolism	Global and overview maps	KEGG PATHWAY	12	0.0879921	0.328813	4	0.970598	1	12/118	329/4979	4/375	421/18757
zma01232	Nucleotide metabolism	Metabolism	Global and overview maps	KEGG PATHWAY	5	0.0115698	0.0912731	1	0.972445	1	5/118	58/4979	1/375	177/18757
zma03008	Ribosome biogenesis in eukaryotes	Genetic Information Processing	Translation	KEGG PATHWAY	0	-	-	1	0.975619	1	-	-	1/375	183/18757
zma00480	Glutathione metabolism	Metabolism	Metabolism of other amino acids	KEGG PATHWAY	3	0.0600654	0.250861	1	0.976593	1	3/118	38/4979	1/375	185/18757
zma00190	Oxidative phosphorylation	Metabolism	Energy metabolism	KEGG PATHWAY	1	0.319103	0.629342	3	0.977143	1	1/118	16/4979	3/375	362/18757
zma00230	Purine metabolism	Metabolism	Nucleotide metabolism	KEGG PATHWAY	6	0.0318893	0.174165	1	0.982047	1	6/118	101/4979	1/375	198/18757
zma03015	mRNA surveillance pathway	Genetic Information Processing	Translation	KEGG PATHWAY	0	-	-	1	0.99047	1	-	-	1/375	229/18757
zma03013	Nucleocytoplasmic transport	Genetic Information Processing	Translation	KEGG PATHWAY	0	-	-	1	0.992233	1	-	-	1/375	239/18757
zma03010	Ribosome	Genetic Information Processing	Translation	KEGG PATHWAY	0	-	-	4	0.999669	0.999669	-	-	4/375	706/18757
zma02010	ABC transporters	Environmental Information Processing	Membrane transport	KEGG PATHWAY	9	0.0051371	0.060789	0	-	-	9/118	138/4979	-	-
zma00965	Betalain biosynthesis	Metabolism	Biosynthesis of other secondary metabolites	KEGG PATHWAY	2	0.102061	0.345063	0	-	-	2/118	23/4979	-	-
zma00750	Vitamin B6 metabolism	Metabolism	Metabolism of cofactors and vitamins	KEGG PATHWAY	2	0.149727	0.442941	0	-	-	2/118	29/4979	-	-
zma00470	D-Amino acid metabolism	Metabolism	Metabolism of other amino acids	KEGG PATHWAY	3	0.223913	0.548201	0	-	-	3/118	69/4979	-	-
zma00232	Caffeine metabolism	Metabolism	Biosynthesis of other secondary metabolites	KEGG PATHWAY	1	0.410687	0.711189	0	-	-	1/118	22/4979	-	-
zma00942	Anthocyanin biosynthesis	Metabolism	Biosynthesis of other secondary metabolites	KEGG PATHWAY	2	0.466828	0.720538	0	-	-	2/118	66/4979	-	-
zma00780	Biotin metabolism	Metabolism	Metabolism of cofactors and vitamins	KEGG PATHWAY	1	0.502196	0.727672	0	-	-	1/118	29/4979	-	-
zma00660	C5-Branched dibasic acid metabolism	Metabolism	Carbohydrate metabolism	KEGG PATHWAY	1	0.569318	0.79258	0	-	-	1/118	35/4979	-	-
zma00785	Lipoic acid metabolism	Metabolism	Metabolism of cofactors and vitamins	KEGG PATHWAY	1	0.653535	0.800017	0	-	-	1/118	44/4979	-	-
zma00061	Fatty acid biosynthesis	Metabolism	Lipid metabolism	KEGG PATHWAY	1	0.753217	0.848864	0	-	-	1/118	58/4979	-	-
zma00966	Glucosinolate biosynthesis	Metabolism	Biosynthesis of other secondary metabolites	KEGG PATHWAY	1	0.844522	0.894941	0	-	-	1/118	77/4979	-	-
