# Supplementary material for: Comparative transcriptomic and metabolomic analysis reveals mechanisms of selenium-regulated anthocyanin synthesis in waxy maize (Zea mays L.)
Source: Front Plant Sci. 2024 Oct 3;15:1466756. doi: 10.3389/fpls.2024.1466756 (PMC11484008; doi:10.3389/fpls.2024.1466756)
Supplement: Supplementary file 1 [file DataSheet1.zip › Table S17.xlsx]

## Sheet: Table S17
Table S17 KEGG analysis of DAMs in HN2025-Se vs. HN2025-CK
Pathway ID	Pathway Description	First Category	Second Category	Database	Metabolite number	Pvalue_uncorrected metabolite	Pvalue_corrected metabolite	Gene number	Pvalue_uncorrected gene	Pvalue_corrected gene	Ratio_in_study Metabolite	Ratio_in_pop Metabolite	Ratio_in_study gene	Ratio_in_pop gene
zma00592	alpha-Linolenic acid metabolism	Metabolism	Lipid metabolism	KEGG PATHWAY	5	0.00402286	0.0419527	15	4.83e-05	0.00299176	6/175	44/4979	15/1059	82/18757
zma00591	Linoleic acid metabolism	Metabolism	Lipid metabolism	KEGG PATHWAY	8	3.38e-06	6.17e-05	7	0.000934601	0.0193151	8/175	28/4979	7/1059	29/18757
zma00999	Biosynthesis of various plant secondary metabolites	Metabolism	Biosynthesis of other secondary metabolites	KEGG PATHWAY	10	0.035999	0.187709	13	0.0138324	0.100895	10/175	149/4979	13/1059	116/18757
zma00400	Phenylalanine, tyrosine and tryptophan biosynthesis	Metabolism	Amino acid metabolism	KEGG PATHWAY	6	0.00120141	0.0175405	10	0.0323142	0.174216	6/175	35/4979	10/1059	91/18757
zma00500	Starch and sucrose metabolism	Metabolism	Carbohydrate metabolism	KEGG PATHWAY	0	-	-	37	2.78e-06	0.000344368	-	-	37/1059	289/18757
zma00410	beta-Alanine metabolism	Metabolism	Metabolism of other amino acids	KEGG PATHWAY	1	0.682923	1	13	0.000231286	0.00955981	1/175	32/4979	13/1059	74/18757
zma00640	Propanoate metabolism	Metabolism	Carbohydrate metabolism	KEGG PATHWAY	1	0.770768	0.987124	10	0.000569821	0.0176645	1/175	41/4979	10/1059	52/18757
zma04075	Plant hormone signal transduction	Environmental Information Processing	Signal transduction	KEGG PATHWAY	2	0.0643331	0.247174	48	0.000588669	0.014599	2/175	12/4979	48/1059	521/18757
zma00402	Benzoxazinoid biosynthesis	Metabolism	Biosynthesis of other secondary metabolites	KEGG PATHWAY	0	-	-	6	0.0010899	0.0193067	-	-	6/1059	22/18757
zma04141	Protein processing in endoplasmic reticulum	Genetic Information Processing	Folding, sorting and degradation	KEGG PATHWAY	0	-	-	40	0.00161406	0.0250179	-	-	40/1059	434/18757
zma04146	Peroxisome	Cellular Processes	Transport and catabolism	KEGG PATHWAY	0	-	-	21	0.00206933	0.0285108	-	-	21/1059	187/18757
zma00430	Taurine and hypotaurine metabolism	Metabolism	Metabolism of other amino acids	KEGG PATHWAY	0	-	-	6	0.00223737	0.0277433	-	-	6/1059	25/18757
zma01040	Biosynthesis of unsaturated fatty acids	Metabolism	Lipid metabolism	KEGG PATHWAY	2	0.740589	1	9	0.00264216	0.0297843	2/175	74/4979	9/1059	53/18757
zma01250	Biosynthesis of nucleotide sugars	Metabolism	Global and overview maps	KEGG PATHWAY	2	0.994409	1	20	0.00276903	0.0286133	2/175	201/4979	20/1059	179/18757
zma00330	Arginine and proline metabolism	Metabolism	Amino acid metabolism	KEGG PATHWAY	2	0.704568	1	12	0.00504485	0.0481201	2/175	69/4979	12/1059	91/18757
zma00010	Glycolysis / Gluconeogenesis	Metabolism	Carbohydrate metabolism	KEGG PATHWAY	1	0.682923	1	25	0.00604614	0.0535515	1/175	32/4979	25/1059	258/18757
zma00280	Valine, leucine and isoleucine degradation	Metabolism	Amino acid metabolism	KEGG PATHWAY	0	-	-	11	0.00816301	0.0674809	-	-	11/1059	85/18757
zma00520	Amino sugar and nucleotide sugar metabolism	Metabolism	Carbohydrate metabolism	KEGG PATHWAY	1	0.986567	1	25	0.0105133	0.0814782	1/175	119/4979	25/1059	270/18757
zma00620	Pyruvate metabolism	Metabolism	Carbohydrate metabolism	KEGG PATHWAY	1	0.682923	1	17	0.0167505	0.115392	1/175	32/4979	17/1059	171/18757
zma00965	Betalain biosynthesis	Metabolism	Biosynthesis of other secondary metabolites	KEGG PATHWAY	0	-	-	2	0.017703	0.115536	-	-	2/1059	4/18757
zma00071	Fatty acid degradation	Metabolism	Lipid metabolism	KEGG PATHWAY	0	-	-	10	0.0212216	0.131574	-	-	10/1059	85/18757
zma04016	MAPK signaling pathway - plant	Environmental Information Processing	Signal transduction	KEGG PATHWAY	0	-	-	27	0.0245357	0.144878	-	-	27/1059	320/18757
zma00770	Pantothenate and CoA biosynthesis	Metabolism	Metabolism of cofactors and vitamins	KEGG PATHWAY	0	-	-	8	0.0293158	0.165235	-	-	8/1059	65/18757
zma02010	ABC transporters	Environmental Information Processing	Membrane transport	KEGG PATHWAY	9	0.0528621	0.214385	13	0.0358193	0.185067	9/175	138/4979	13/1059	132/18757
zma00051	Fructose and mannose metabolism	Metabolism	Carbohydrate metabolism	KEGG PATHWAY	1	0.866685	1	12	0.0365038	0.181059	1/175	56/4979	12/1059	119/18757
zma00270	Cysteine and methionine metabolism	Metabolism	Amino acid metabolism	KEGG PATHWAY	1	0.910507	0.992045	18	0.0405894	0.19358	1/175	67/4979	18/1059	204/18757
zma00903	Limonene and pinene degradation	Metabolism	Metabolism of terpenoids and polyketides	KEGG PATHWAY	0	-	-	2	0.0710703	0.326397	-	-	2/1059	8/18757
zma00941	Flavonoid biosynthesis	Metabolism	Biosynthesis of other secondary metabolites	KEGG PATHWAY	18	3.68e-11	2.68e-09	7	0.0829238	0.367234	18/175	74/4979	7/1059	67/18757
zma00860	Porphyrin metabolism	Metabolism	Metabolism of cofactors and vitamins	KEGG PATHWAY	1	0.995544	0.995544	9	0.0834124	0.35666	1/175	149/4979	9/1059	94/18757
zma00562	Inositol phosphate metabolism	Metabolism	Carbohydrate metabolism	KEGG PATHWAY	1	0.815412	0.992084	14	0.0870308	0.359727	1/175	47/4979	14/1059	166/18757
zma00561	Glycerolipid metabolism	Metabolism	Lipid metabolism	KEGG PATHWAY	0	-	-	13	0.0996691	0.398676	-	-	13/1059	155/18757
zma04626	Plant-pathogen interaction	Organismal Systems	Environmental adaptation	KEGG PATHWAY	0	-	-	28	0.10459	0.405285	-	-	28/1059	386/18757
zma00052	Galactose metabolism	Metabolism	Carbohydrate metabolism	KEGG PATHWAY	5	0.0216534	0.1437	9	0.111623	0.419433	5/175	46/4979	9/1059	100/18757
zma04136	Autophagy - other	Cellular Processes	Transport and catabolism	KEGG PATHWAY	0	-	-	7	0.123541	0.450561	-	-	7/1059	74/18757
zma00524	Neomycin, kanamycin and gentamicin biosynthesis	Metabolism	Biosynthesis of other secondary metabolites	KEGG PATHWAY	0	-	-	2	0.124956	0.442703	-	-	2/1059	11/18757
zma00290	Valine, leucine and isoleucine biosynthesis	Metabolism	Amino acid metabolism	KEGG PATHWAY	0	-	-	4	0.132974	0.458022	-	-	4/1059	35/18757
zma00945	Stilbenoid, diarylheptanoid and gingerol biosynthesis	Metabolism	Biosynthesis of other secondary metabolites	KEGG PATHWAY	1	0.592089	1	6	0.136252	0.45663	1/175	25/4979	6/1059	62/18757
zma00380	Tryptophan metabolism	Metabolism	Amino acid metabolism	KEGG PATHWAY	3	0.563537	0.97948	8	0.141602	0.46207	3/175	83/4979	8/1059	91/18757
zma00943	Isoflavonoid biosynthesis	Metabolism	Biosynthesis of other secondary metabolites	KEGG PATHWAY	0	-	-	1	0.160002	0.508724	-	-	1/1059	3/18757
zma00630	Glyoxylate and dicarboxylate metabolism	Metabolism	Carbohydrate metabolism	KEGG PATHWAY	3	0.392064	0.817733	12	0.177216	0.54937	3/175	64/4979	12/1059	157/18757
zma00543	Exopolysaccharide biosynthesis	Metabolism	Glycan biosynthesis and metabolism	KEGG PATHWAY	0	-	-	1	0.207435	0.627364	-	-	1/1059	4/18757
zma00920	Sulfur metabolism	Metabolism	Energy metabolism	KEGG PATHWAY	0	-	-	5	0.207947	0.613939	-	-	5/1059	56/18757
zma00260	Glycine, serine and threonine metabolism	Metabolism	Amino acid metabolism	KEGG PATHWAY	0	-	-	12	0.210894	0.608159	-	-	12/1059	163/18757
zma04144	Endocytosis	Cellular Processes	Transport and catabolism	KEGG PATHWAY	0	-	-	25	0.217822	0.613863	-	-	25/1059	374/18757
zma00740	Riboflavin metabolism	Metabolism	Metabolism of cofactors and vitamins	KEGG PATHWAY	0	-	-	4	0.223318	0.615365	-	-	4/1059	43/18757
zma00062	Fatty acid elongation	Metabolism	Lipid metabolism	KEGG PATHWAY	0	-	-	5	0.228639	0.61633	-	-	5/1059	58/18757
zma00780	Biotin metabolism	Metabolism	Metabolism of cofactors and vitamins	KEGG PATHWAY	2	0.271405	0.762022	3	0.238585	0.629459	2/175	29/4979	3/1059	30/18757
zma00480	Glutathione metabolism	Metabolism	Metabolism of other amino acids	KEGG PATHWAY	2	0.388249	0.833593	13	0.246819	0.637617	2/175	38/4979	13/1059	185/18757
zma00061	Fatty acid biosynthesis	Metabolism	Lipid metabolism	KEGG PATHWAY	1	0.875996	0.968904	7	0.254026	0.642841	1/175	58/4979	7/1059	91/18757
zma04712	Circadian rhythm - plant	Organismal Systems	Environmental adaptation	KEGG PATHWAY	0	-	-	8	0.257329	0.638176	-	-	8/1059	107/18757
zma00908	Zeatin biosynthesis	Metabolism	Metabolism of terpenoids and polyketides	KEGG PATHWAY	2	0.400797	0.812727	5	0.260705	0.63387	2/175	39/4979	5/1059	61/18757
zma00053	Ascorbate and aldarate metabolism	Metabolism	Carbohydrate metabolism	KEGG PATHWAY	2	0.601301	0.975444	8	0.265402	0.632881	2/175	57/4979	8/1059	108/18757
zma00130	Ubiquinone and other terpenoid-quinone biosynthesis	Metabolism	Metabolism of cofactors and vitamins	KEGG PATHWAY	1	0.922599	0.990437	6	0.267711	0.626343	1/175	71/4979	6/1059	77/18757
zma00904	Diterpenoid biosynthesis	Metabolism	Metabolism of terpenoids and polyketides	KEGG PATHWAY	1	0.988818	1	4	0.286063	0.656886	1/175	124/4979	4/1059	48/18757
zma00250	Alanine, aspartate and glutamate metabolism	Metabolism	Amino acid metabolism	KEGG PATHWAY	4	0.0156081	0.113939	9	0.289653	0.653037	4/175	28/4979	9/1059	127/18757
zma04070	Phosphatidylinositol signaling system	Environmental Information Processing	Signal transduction	KEGG PATHWAY	0	-	-	10	0.295913	0.655236	-	-	10/1059	144/18757
zma00310	Lysine degradation	Metabolism	Amino acid metabolism	KEGG PATHWAY	5	0.0456834	0.222326	6	0.317252	0.690161	5/175	56/4979	6/1059	82/18757
zma00940	Phenylpropanoid biosynthesis	Metabolism	Biosynthesis of other secondary metabolites	KEGG PATHWAY	5	0.0518512	0.236571	17	0.362384	0.774751	5/175	58/4979	17/1059	271/18757
zma00730	Thiamine metabolism	Metabolism	Metabolism of cofactors and vitamins	KEGG PATHWAY	2	0.297771	0.776332	3	0.363732	0.764453	2/175	31/4979	3/1059	38/18757
zma00030	Pentose phosphate pathway	Metabolism	Carbohydrate metabolism	KEGG PATHWAY	2	0.375588	0.830845	7	0.372365	0.769555	2/175	37/4979	7/1059	104/18757
zma00460	Cyanoamino acid metabolism	Metabolism	Metabolism of other amino acids	KEGG PATHWAY	1	0.801585	1	5	0.384191	0.780979	1/175	45/4979	5/1059	72/18757
zma00360	Phenylalanine metabolism	Metabolism	Amino acid metabolism	KEGG PATHWAY	5	0.0277019	0.16852	4	0.402948	0.805896	5/175	49/4979	4/1059	57/18757
zma01240	Biosynthesis of cofactors	Metabolism	Global and overview maps	KEGG PATHWAY	14	0.265468	0.775168	25	0.426425	0.839313	14/175	329/4979	25/1059	421/18757
zma00910	Nitrogen metabolism	Metabolism	Energy metabolism	KEGG PATHWAY	1	0.493929	0.879434	5	0.440735	0.853925	1/175	19/4979	5/1059	77/18757
zma00966	Glucosinolate biosynthesis	Metabolism	Biosynthesis of other secondary metabolites	KEGG PATHWAY	2	0.760361	0.991185	1	0.440828	0.840963	2/175	77/4979	1/1059	10/18757
zma00902	Monoterpenoid biosynthesis	Metabolism	Metabolism of terpenoids and polyketides	KEGG PATHWAY	2	0.638456	1	2	0.45547	0.855731	2/175	61/4979	2/1059	27/18757
zma00195	Photosynthesis	Metabolism	Energy metabolism	KEGG PATHWAY	1	0.325636	0.79238	11	0.459776	0.850929	1/175	11/4979	11/1059	183/18757
zma00564	Glycerophospholipid metabolism	Metabolism	Lipid metabolism	KEGG PATHWAY	1	0.866685	1	13	0.486937	0.887944	1/175	56/4979	13/1059	222/18757
zma00660	C5-Branched dibasic acid metabolism	Metabolism	Carbohydrate metabolism	KEGG PATHWAY	1	0.715403	1	1	0.502219	0.902539	1/175	35/4979	1/1059	12/18757
zma00906	Carotenoid biosynthesis	Metabolism	Metabolism of terpenoids and polyketides	KEGG PATHWAY	1	0.9884	1	4	0.503848	0.892531	1/175	123/4979	4/1059	65/18757
zma00760	Nicotinate and nicotinamide metabolism	Metabolism	Metabolism of cofactors and vitamins	KEGG PATHWAY	3	0.304712	0.767035	3	0.528115	0.922342	3/175	55/4979	3/1059	49/18757
zma01232	Nucleotide metabolism	Metabolism	Global and overview maps	KEGG PATHWAY	4	0.145611	0.483163	10	0.545423	0.93934	4/175	58/4979	10/1059	177/18757
zma00340	Histidine metabolism	Metabolism	Amino acid metabolism	KEGG PATHWAY	3	0.227985	0.693454	2	0.546303	0.927967	3/175	47/4979	2/1059	32/18757
zma00944	Flavone and flavonol biosynthesis	Metabolism	Biosynthesis of other secondary metabolites	KEGG PATHWAY	11	1.03e-06	2.52e-05	1	0.556876	0.933144	11/175	51/4979	1/1059	14/18757
zma03250	Viral life cycle - HIV-1	Genetic Information Processing	Information processing in viruses	KEGG PATHWAY	0	-	-	4	0.585478	0.96799	-	-	4/1059	72/18757
zma00650	Butanoate metabolism	Metabolism	Carbohydrate metabolism	KEGG PATHWAY	1	0.815412	0.992084	3	0.607261	0.990795	1/175	47/4979	3/1059	55/18757
zma00563	Glycosylphosphatidylinositol (GPI)-anchor biosynthesis	Metabolism	Glycan biosynthesis and metabolism	KEGG PATHWAY	0	-	-	2	0.610969	0.983899	-	-	2/1059	36/18757
zma00603	Glycosphingolipid biosynthesis - globo and isoglobo series	Metabolism	Glycan biosynthesis and metabolism	KEGG PATHWAY	0	-	-	1	0.627827	0.998083	-	-	1/1059	17/18757
zma00710	Carbon fixation in photosynthetic organisms	Metabolism	Energy metabolism	KEGG PATHWAY	0	-	-	8	0.631606	0.991382	-	-	8/1059	152/18757
zma04145	Phagosome	Cellular Processes	Transport and catabolism	KEGG PATHWAY	0	-	-	10	0.661716	1	-	-	10/1059	194/18757
zma04130	SNARE interactions in vesicular transport	Genetic Information Processing	Folding, sorting and degradation	KEGG PATHWAY	0	-	-	4	0.668456	1	-	-	4/1059	80/18757
zma00230	Purine metabolism	Metabolism	Nucleotide metabolism	KEGG PATHWAY	4	0.477353	0.871169	10	0.686459	1	4/175	101/4979	10/1059	198/18757
zma00901	Indole alkaloid biosynthesis	Metabolism	Biosynthesis of other secondary metabolites	KEGG PATHWAY	0	-	-	1	0.705092	1	-	-	1/1059	21/18757
zma00073	Cutin, suberine and wax biosynthesis	Metabolism	Lipid metabolism	KEGG PATHWAY	4	0.0137468	0.111502	2	0.70675	1	4/175	27/4979	2/1059	43/18757
zma00970	Aminoacyl-tRNA biosynthesis	Genetic Information Processing	Translation	KEGG PATHWAY	3	0.275634	0.745232	5	0.713633	1	3/175	52/4979	5/1059	105/18757
zma04122	Sulfur relay system	Genetic Information Processing	Folding, sorting and degradation	KEGG PATHWAY	1	0.325636	0.79238	1	0.721761	1	1/175	11/4979	1/1059	22/18757
zma00514	Other types of O-glycan biosynthesis	Metabolism	Glycan biosynthesis and metabolism	KEGG PATHWAY	0	-	-	1	0.721761	1	-	-	1/1059	22/18757
zma03430	Mismatch repair	Genetic Information Processing	Replication and repair	KEGG PATHWAY	0	-	-	4	0.731094	1	-	-	4/1059	87/18757
zma00100	Steroid biosynthesis	Metabolism	Lipid metabolism	KEGG PATHWAY	1	0.871424	0.978676	3	0.737228	1	1/175	57/4979	3/1059	67/18757
zma00220	Arginine biosynthesis	Metabolism	Amino acid metabolism	KEGG PATHWAY	4	0.00773483	0.0705803	3	0.746342	1	4/175	23/4979	3/1059	68/18757
zma00565	Ether lipid metabolism	Metabolism	Lipid metabolism	KEGG PATHWAY	1	0.592089	1	3	0.755202	1	1/175	25/4979	3/1059	69/18757
zma00513	Various types of N-glycan biosynthesis	Metabolism	Glycan biosynthesis and metabolism	KEGG PATHWAY	0	-	-	3	0.76381	1	-	-	3/1059	70/18757
zma03440	Homologous recombination	Genetic Information Processing	Replication and repair	KEGG PATHWAY	0	-	-	5	0.771484	1	-	-	5/1059	113/18757
zma04120	Ubiquitin mediated proteolysis	Genetic Information Processing	Folding, sorting and degradation	KEGG PATHWAY	0	-	-	13	0.774635	1	-	-	13/1059	273/18757
zma00020	Citrate cycle (TCA cycle)	Metabolism	Carbohydrate metabolism	KEGG PATHWAY	3	0.0313386	0.175978	6	0.780589	1	3/175	20/4979	6/1059	135/18757
zma03030	DNA replication	Genetic Information Processing	Replication and repair	KEGG PATHWAY	0	-	-	5	0.784461	1	-	-	5/1059	115/18757
zma00670	One carbon pool by folate	Metabolism	Metabolism of cofactors and vitamins	KEGG PATHWAY	0	-	-	1	0.792004	1	-	-	1/1059	27/18757
zma00600	Sphingolipid metabolism	Metabolism	Lipid metabolism	KEGG PATHWAY	2	0.34996	0.798347	5	0.796859	1	2/175	35/4979	5/1059	117/18757
zma00240	Pyrimidine metabolism	Metabolism	Nucleotide metabolism	KEGG PATHWAY	4	0.186691	0.59254	6	0.814117	1	4/175	64/4979	6/1059	141/18757
zma00531	Glycosaminoglycan degradation	Metabolism	Glycan biosynthesis and metabolism	KEGG PATHWAY	0	-	-	1	0.825329	1	-	-	1/1059	30/18757
zma00261	Monobactam biosynthesis	Metabolism	Biosynthesis of other secondary metabolites	KEGG PATHWAY	1	0.753619	1	1	0.844526	1	1/175	39/4979	1/1059	32/18757
zma03060	Protein export	Genetic Information Processing	Folding, sorting and degradation	KEGG PATHWAY	0	-	-	4	0.850801	1	-	-	4/1059	105/18757
zma00590	Arachidonic acid metabolism	Metabolism	Lipid metabolism	KEGG PATHWAY	14	4.42e-07	1.61e-05	1	0.853319	1	14/175	79/4979	1/1059	33/18757
zma00450	Selenocompound metabolism	Metabolism	Metabolism of other amino acids	KEGG PATHWAY	0	-	-	1	0.853319	1	-	-	1/1059	33/18757
zma00950	Isoquinoline alkaloid biosynthesis	Metabolism	Biosynthesis of other secondary metabolites	KEGG PATHWAY	3	0.838797	0.987615	1	0.861615	1	3/175	129/4979	1/1059	34/18757
zma00300	Lysine biosynthesis	Metabolism	Amino acid metabolism	KEGG PATHWAY	1	0.715403	1	1	0.883795	1	1/175	35/4979	1/1059	37/18757
zma00196	Photosynthesis - antenna proteins	Metabolism	Energy metabolism	KEGG PATHWAY	0	-	-	1	0.913152	1	-	-	1/1059	42/18757
zma00040	Pentose and glucuronate interconversions	Metabolism	Carbohydrate metabolism	KEGG PATHWAY	0	-	-	5	0.928258	1	-	-	5/1059	149/18757
zma00790	Folate biosynthesis	Metabolism	Metabolism of cofactors and vitamins	KEGG PATHWAY	5	0.0518512	0.236571	1	0.942237	1	5/175	58/4979	1/1059	49/18757
zma00900	Terpenoid backbone biosynthesis	Metabolism	Metabolism of terpenoids and polyketides	KEGG PATHWAY	1	0.808622	1	3	0.947546	1	1/175	46/4979	3/1059	108/18757
zma00190	Oxidative phosphorylation	Metabolism	Energy metabolism	KEGG PATHWAY	1	0.436373	0.860952	14	0.951336	1	1/175	16/4979	14/1059	362/18757
zma00350	Tyrosine metabolism	Metabolism	Amino acid metabolism	KEGG PATHWAY	9	0.00150368	0.0182948	1	0.971301	1	9/175	78/4979	1/1059	61/18757
zma00510	N-Glycan biosynthesis	Metabolism	Glycan biosynthesis and metabolism	KEGG PATHWAY	0	-	-	1	0.983984	1	-	-	1/1059	71/18757
zma03420	Nucleotide excision repair	Genetic Information Processing	Replication and repair	KEGG PATHWAY	0	-	-	2	0.986155	1	-	-	2/1059	108/18757
zma03020	RNA polymerase	Genetic Information Processing	Transcription	KEGG PATHWAY	0	-	-	2	0.988101	1	-	-	2/1059	111/18757
zma03410	Base excision repair	Genetic Information Processing	Replication and repair	KEGG PATHWAY	0	-	-	1	0.991571	1	-	-	1/1059	82/18757
zma03008	Ribosome biogenesis in eukaryotes	Genetic Information Processing	Translation	KEGG PATHWAY	0	-	-	4	0.99329	1	-	-	4/1059	183/18757
zma03022	Basal transcription factors	Genetic Information Processing	Transcription	KEGG PATHWAY	0	-	-	1	0.995566	1	-	-	1/1059	93/18757
zma03050	Proteasome	Genetic Information Processing	Folding, sorting and degradation	KEGG PATHWAY	0	-	-	1	0.99903	1	-	-	1/1059	119/18757
zma03015	mRNA surveillance pathway	Genetic Information Processing	Translation	KEGG PATHWAY	0	-	-	4	0.999161	1	-	-	4/1059	229/18757
zma03013	Nucleocytoplasmic transport	Genetic Information Processing	Translation	KEGG PATHWAY	0	-	-	3	0.999898	1	-	-	3/1059	239/18757
zma03018	RNA degradation	Genetic Information Processing	Folding, sorting and degradation	KEGG PATHWAY	0	-	-	3	0.999945	1	-	-	3/1059	251/18757
zma03040	Spliceosome	Genetic Information Processing	Transcription	KEGG PATHWAY	0	-	-	6	0.999972	1	-	-	6/1059	365/18757
zma03010	Ribosome	Genetic Information Processing	Translation	KEGG PATHWAY	0	-	-	7	1	1	-	-	7/1059	706/18757
zma00750	Vitamin B6 metabolism	Metabolism	Metabolism of cofactors and vitamins	KEGG PATHWAY	3	0.0799952	0.291983	0	-	-	3/175	29/4979	-	-
zma00470	D-Amino acid metabolism	Metabolism	Metabolism of other amino acids	KEGG PATHWAY	5	0.0940157	0.326816	0	-	-	5/175	69/4979	-	-
zma00785	Lipoic acid metabolism	Metabolism	Metabolism of cofactors and vitamins	KEGG PATHWAY	2	0.461595	0.886748	0	-	-	2/175	44/4979	-	-
zma00960	Tropane, piperidine and pyridine alkaloid biosynthesis	Metabolism	Biosynthesis of other secondary metabolites	KEGG PATHWAY	3	0.467373	0.874826	0	-	-	3/175	72/4979	-	-
zma00942	Anthocyanin biosynthesis	Metabolism	Biosynthesis of other secondary metabolites	KEGG PATHWAY	2	0.681031	1	0	-	-	2/175	66/4979	-	-
