# Supplementary material for: Comparative transcriptomic and metabolomic analysis reveals mechanisms of selenium-regulated anthocyanin synthesis in waxy maize (Zea mays L.)
Source: Front Plant Sci. 2024 Oct 3;15:1466756. doi: 10.3389/fpls.2024.1466756 (PMC11484008; doi:10.3389/fpls.2024.1466756)
Supplement: Supplementary file 1 [file DataSheet1.zip › Table S2.xls]

## Sheet: Table S2
Table S2 Statistical information on differentially expressed genes in HN5-Se vs. HN5-CK
Gene_id	FC(b/a)	Log2FC(b/a)	Pvalue	Padjust	Significant	Regulate	Se	CK
Zm00001eb000850	18.993	4.24736	1.68e-05	0.00199671	yes	up	239.147	8.52333
Zm00001eb001590	0.405	-1.30528	0.00159975	0.0447169	yes	down	7.10667	10.9433
Zm00001eb001980	2.185	1.12742	0.00156918	0.0442387	yes	up	32.4567	9.01
Zm00001eb002100	0.337	-1.56791	7.73e-05	0.00597127	yes	down	3.91667	6.46667
Zm00001eb002180	0.338	-1.56304	0.000878241	0.0306562	yes	down	43.87	75.14
Zm00001eb002660	7.16	2.84004	1.96e-07	6.16e-05	yes	up	4.58667	0.406667
Zm00001eb002680	0.325	-1.6213	0.00121773	0.0370738	yes	down	21.8067	39.6167
Zm00001eb003070	2.552	1.35187	0.00156592	0.0442206	yes	up	18.87	1.86667
Zm00001eb003700	0.259	-1.94685	0.000113658	0.00783906	yes	down	2.25	5.14667
Zm00001eb003860	0.086	-3.54655	0.000477828	0.0201021	yes	down	0.41	2.73667
Zm00001eb003960	0.165	-2.60354	0.000227657	0.0120261	yes	down	0.86	3.08
Zm00001eb004500	0.245	-2.0283	0.000211975	0.0114325	yes	down	5.65333	13.3133
Zm00001eb005100	0.028	-5.18069	1.97e-07	6.16e-05	yes	down	0.36	7.01
Zm00001eb005190	0.316	-1.66018	0.00179471	0.0478453	yes	down	1.89667	3.74333
Zm00001eb005550	0.168	-2.56975	0.00020284	0.0112463	yes	down	96.1967	313.043
Zm00001eb006020	2.646	1.4036	0.000999829	0.0331542	yes	up	48.27	11.3567
Zm00001eb006040	0.181	-2.46801	1.37e-05	0.00173948	yes	down	2.62667	8.59667
Zm00001eb007280	0.059	-4.07396	4.88e-05	0.00428736	yes	down	0.153333	1.36333
Zm00001eb007320	0.197	-2.34288	0.000476032	0.0201021	yes	down	5.06	14.7
Zm00001eb007490	0.005	-7.68185	0.00145046	0.0419195	yes	down	0	1.12667
Zm00001eb007610	3.846	1.94348	0.000377229	0.0171157	yes	up	1.36	0.22
Zm00001eb007670	0.293	-1.77147	0.00105562	0.0340739	yes	down	5.78667	11.4967
Zm00001eb008140	2.144	1.10038	0.00158989	0.0445596	yes	up	33.6633	10.2933
Zm00001eb008550	0.366	-1.45029	0.00078081	0.0281332	yes	down	183.65	296.463
Zm00001eb008790	0.091	-3.4527	7.99e-05	0.00608011	yes	down	0.27	1.74
Zm00001eb009010	0.189	-2.40196	0.000780165	0.0281332	yes	down	22.24	76.77
Zm00001eb009570	0.086	-3.53193	8.04e-09	4.22e-06	yes	down	1.17	8.66
Zm00001eb010130	0.248	-2.0087	1.36e-05	0.00173631	yes	down	11.1067	28.6733
Zm00001eb011080	0.057	-4.14058	0.000190169	0.0107415	yes	down	0.846667	7.69667
Zm00001eb011740	0.388	-1.36722	0.000490504	0.0203528	yes	down	1.77667	3.65
Zm00001eb011930	0.153	-2.70797	9.31e-07	0.000213816	yes	down	7.60333	30.7533
Zm00001eb012470	0.18	-2.47749	1.81e-09	1.33e-06	yes	down	12.5467	44.05
Zm00001eb013680	2.251	1.17039	0.00164259	0.0455359	yes	up	37.5533	10.88
Zm00001eb013740	0.343	-1.54221	0.000839629	0.02963	yes	down	8.72667	16.3367
Zm00001eb013940	0.423	-1.24153	0.00112764	0.0355074	yes	down	26.4367	39.2333
Zm00001eb013990	0.285	-1.81238	6.65e-05	0.00536483	yes	down	31.71	67.94
Zm00001eb014490	0.392	-1.35242	0.000231147	0.0121512	yes	down	11.41	18.1467
Zm00001eb015050	3.428	1.77726	0.000386909	0.0174319	yes	up	5.11	0.96
Zm00001eb015310	0.428	-1.22433	8.42e-07	0.000198627	yes	down	21.3933	31.09
Zm00001eb015380	0.444	-1.17079	0.000413799	0.0184816	yes	down	40.33	55.74
Zm00001eb015400	0.076	-3.71631	3.98e-06	0.000678169	yes	down	20.1967	159.843
Zm00001eb015630	0.055	-4.18444	2.91e-05	0.00297847	yes	down	0.296667	3.73
Zm00001eb015700	2.066	1.04719	5.61e-05	0.00467085	yes	up	17.8467	5.43
Zm00001eb015850	0.137	-2.86775	0.00154725	0.0439345	yes	down	0.433333	1.93
Zm00001eb016130	0.025	-5.31273	3.72e-05	0.00351937	yes	down	0.0666667	1.27333
Zm00001eb019050	0.235	-2.08988	0.00015761	0.0094957	yes	down	0.723333	1.95333
Zm00001eb019090	2.814	1.49267	0.00047811	0.0201021	yes	up	6.73333	1.53667
Zm00001eb019530	0.173	-2.53449	1.18e-06	0.000251517	yes	down	25.02	92.4467
Zm00001eb020330	0.282	-1.82652	0.00155856	0.0441579	yes	down	15.7067	32.3967
Zm00001eb020780	0.452	-1.1445	0.000200395	0.0111347	yes	down	8.96667	8.52667
Zm00001eb020940	0.148	-2.75876	0.00156335	0.0442206	yes	down	2.64667	11.8533
Zm00001eb021010	0.087	-3.52244	6.58e-05	0.00534109	yes	down	0.623333	4.65333
Zm00001eb021050	0.158	-2.66419	0.000567152	0.0223583	yes	down	33.7167	126.23
Zm00001eb021510	0.412	-1.27998	0.00167106	0.0458801	yes	down	10.6233	15.1133
Zm00001eb022860	0.037	-4.75868	5.21e-06	0.000826913	yes	down	0.243333	4.65333
Zm00001eb023550	0.088	-3.51328	0.00102501	0.0334638	yes	down	2.09333	12.3833
Zm00001eb023560	0.044	-4.51628	0.000136535	0.0086718	yes	down	2.83333	33.1367
Zm00001eb023580	0	-10.9672	6.9e-16	1.97e-12	yes	down	0	18.69
Zm00001eb024350	0.066	-3.92147	0.000312957	0.0149683	yes	down	0.476667	3.75333
Zm00001eb024800	2.393	1.25872	7.35e-05	0.00571594	yes	up	20.41	5.43667
Zm00001eb024810	0.004	-7.92877	0.000481214	0.0201624	yes	down	0	1.3
Zm00001eb026200	0.5	-1.00108	0.00114777	0.0357477	yes	down	63.2067	73.0333
Zm00001eb029430	0.085	-3.56406	0.00012448	0.00825356	yes	down	0.306667	2.47667
Zm00001eb030130	0.04	-4.63151	1.97e-08	9.04e-06	yes	down	311.603	4524.98
Zm00001eb030140	0.022	-5.52277	0.00173553	0.0469486	yes	down	0.24	6.13667
Zm00001eb030160	0.022	-5.48173	1.02e-07	3.8e-05	yes	down	70.4933	1777.67
Zm00001eb030190	0.076	-3.71019	2.42e-05	0.00263538	yes	down	2.93333	21.9267
Zm00001eb030810	0.419	-1.25392	0.00114722	0.0357477	yes	down	2.5	3.68
Zm00001eb030870	0.362	-1.46636	0.000152017	0.00920189	yes	down	4.83667	8.31
Zm00001eb031350	0.239	-2.06621	0.001334	0.0395831	yes	down	3.78667	9.62667
Zm00001eb031780	0.023	-5.42607	4.8e-07	0.000127307	yes	down	0.12	2.98333
Zm00001eb032970	0.301	-1.73018	3.39e-05	0.00337005	yes	down	6.02667	13.2333
Zm00001eb033460	0.367	-1.44672	0.000173298	0.00999611	yes	down	7.63333	12.72
Zm00001eb034180	0.35	-1.51284	0.000788798	0.0282234	yes	down	17.9433	27.61
Zm00001eb034260	0.174	-2.52485	0.00173527	0.0469486	yes	down	1.94667	8.53333
Zm00001eb034880	27.819	4.798	0.000903929	0.0311722	yes	up	7.43333	0.16
Zm00001eb035390	0.443	-1.17301	0.00160262	0.0447169	yes	down	14.56	19.13	DFR2
Zm00001eb035750	0.204	-2.29232	0.000606541	0.0234292	yes	down	7.43667	19.83
Zm00001eb035980	3353.31	11.7114	7.89e-20	4.06e-16	yes	up	50.9267	0
Zm00001eb035990	0.22	-2.18483	9.72e-05	0.00707516	yes	down	4.12	12.3633
Zm00001eb036590	0.139	-2.84345	0.00058881	0.0229511	yes	down	4.79667	24.9567
Zm00001eb036680	0.012	-6.36283	5.42e-06	0.000850556	yes	down	0.0233333	1.56
Zm00001eb037260	0.58	-0.785326	0.00151707	0.043365	yes	down	41.5033	42.6633
Zm00001eb037870	0.1	-3.32202	0.000485144	0.0202282	yes	down	1.05333	6.07
Zm00001eb037920	0.008	-6.91815	8.39e-05	0.00633212	yes	down	0	0.356667
Zm00001eb037930	0.096	-3.37495	1.28e-05	0.00166854	yes	down	0.396667	2.43667
Zm00001eb038160	0.221	-2.17638	0.000937388	0.0321276	yes	down	1.26667	3.36333
Zm00001eb038870	0.503	-0.992172	0.00139939	0.0410031	yes	down	70.56	78.34
Zm00001eb039940	103.382	6.69184	0.000742032	0.0272318	yes	up	2.03667	0
Zm00001eb040360	0.285	-1.81139	0.00025079	0.0128546	yes	down	1.25333	2.70333
Zm00001eb040690	0.113	-3.14418	0.000198434	0.0110599	yes	down	4.78333	27.6667
Zm00001eb040730	2.299	1.20121	0.000162552	0.00970256	yes	up	35.44	10.1567
Zm00001eb041070	0.016	-5.97384	0.00145837	0.0419195	yes	down	0	0.33
Zm00001eb041320	4.052	2.01859	4.89e-08	2.06e-05	yes	up	11.4067	1.78667
Zm00001eb041390	0.074	-3.76292	5.21e-11	6.09e-08	yes	down	7.71	60.3933
Zm00001eb041470	0.35	-1.51507	0.00152248	0.0434227	yes	down	23.0133	40.0767
Zm00001eb041480	2.09	1.06376	0.000982559	0.0328704	yes	up	13.1933	4.26667
Zm00001eb041700	10.214	3.35251	0.00055322	0.0220109	yes	up	4.50667	0.313333
Zm00001eb041710	3.644	1.86567	0.0016504	0.0456049	yes	up	17.5733	3.26667
Zm00001eb042000	0.187	-2.42083	0.000399241	0.0179247	yes	down	1.73333	5.92667
Zm00001eb042330	0.267	-1.90527	0.000427224	0.0187556	yes	down	1.4	3.48667
Zm00001eb043930	0.061	-4.03973	8.35e-06	0.00118052	yes	down	1.42667	12.8233
Zm00001eb044250	0.1	-3.32759	1.28e-07	4.58e-05	yes	down	14.0833	79.4867
Zm00001eb044360	0.168	-2.57742	0.000415638	0.0185316	yes	down	0.38	1.27
Zm00001eb044420	0.095	-3.39556	0.000519214	0.0211706	yes	down	7.05	45.6467
Zm00001eb044650	0.005	-7.63709	0.00159005	0.0445596	yes	down	0	0.843333
Zm00001eb044660	0.051	-4.28634	0.000942671	0.0322102	yes	down	0.19	2.72667
Zm00001eb044760	0.484	-1.04676	0.00166345	0.04572	yes	down	18.4567	24.11
Zm00001eb044820	0.395	-1.34075	3.27e-05	0.00326999	yes	down	37.1467	58.85
Zm00001eb045280	0.257	-1.95889	1.77e-05	0.002053	yes	down	5.37333	9.82667
Zm00001eb045670	0.37	-1.43414	0.000376672	0.0171157	yes	down	2.77667	4.94667
Zm00001eb046050	3.616	1.85451	0.000116563	0.00797526	yes	up	6.63333	1.17
Zm00001eb046510	0.256	-1.96699	0.00021069	0.0114095	yes	down	40.4367	86.3533
Zm00001eb046740	0.093	-3.42426	1.99e-05	0.00224836	yes	down	10.8467	63.6533
Zm00001eb046840	2.099	1.06939	0.000250836	0.0128546	yes	up	30.5933	8.59667
Zm00001eb047150	0.159	-2.65577	0.00151933	0.0433811	yes	down	0.7	2.37667
Zm00001eb048220	0.562	-0.83104	0.000778954	0.0281332	yes	down	19.29	21.08
Zm00001eb048490	0.096	-3.37754	0.000178032	0.0101553	yes	down	4	20.5833
Zm00001eb048740	0.122	-3.03238	1.87e-07	6.09e-05	yes	down	37.4567	115.127
Zm00001eb049080	1.795	0.843693	0.0014538	0.0419195	yes	up	117.217	43.31
Zm00001eb051170	1.903	0.928056	0.00102312	0.0334445	yes	up	10.4633	3.39
Zm00001eb051200	0.14	-2.83463	4.71e-07	0.000126307	yes	down	1.83	8.07667
Zm00001eb052260	1.804	0.851368	0.000158849	0.009548	yes	up	67.9733	24.2533
Zm00001eb052810	0.385	-1.37675	0.000127253	0.00833685	yes	down	26.0633	41.5567
Zm00001eb052850	0.223	-2.16698	1.19e-06	0.000251517	yes	down	37.6	97.79
Zm00001eb053240	202.746	7.66353	0.000653216	0.0246042	yes	up	6.85	0
Zm00001eb053340	0.151	-2.73168	2.55e-09	1.68e-06	yes	down	3.16333	12.18
Zm00001eb053750	0.2	-2.32436	3.06e-06	0.000550123	yes	down	30.85	99.7667
Zm00001eb054760	0.44	-1.18494	0.00145696	0.0419195	yes	down	19.8867	30.15
Zm00001eb054990	0.463	-1.10974	0.000105304	0.00745901	yes	down	38.5167	51.2467
Zm00001eb055650	0.378	-1.40427	0.00166297	0.04572	yes	down	12.27	19.5667
Zm00001eb055910	0.27	-1.8905	0.000111926	0.00783644	yes	down	11.0033	24.2167
Zm00001eb056340	0.213	-2.23339	0.00162323	0.04514	yes	down	3.20667	10.11
Zm00001eb056430	3.23	1.69142	0.000133231	0.00856718	yes	up	8.00333	1.56667
Zm00001eb056440	0.131	-2.93698	4.53e-06	0.000762437	yes	down	5.86	29.5633
Zm00001eb056490	2.316	1.21176	0.0018084	0.0480589	yes	up	31.5967	8.43667
Zm00001eb057010	0.092	-3.44223	0.000497763	0.0205875	yes	down	17.1933	106.463
Zm00001eb057470	0.186	-2.43008	1.64e-06	0.000323871	yes	down	32.42	108.527
Zm00001eb057540	0.089	-3.48654	0.00097121	0.0326345	yes	down	24.1233	27.57
Zm00001eb058460	0.088	-3.50046	0.000747551	0.0273953	yes	down	21.89	145.507
Zm00001eb058580	0.004	-8.03157	2.83e-07	8.08e-05	yes	down	0	0.803333
Zm00001eb060660	0.386	-1.37417	1.51e-05	0.00188618	yes	down	22.9067	36.98
Zm00001eb060950	0.162	-2.62714	0.000422525	0.0186767	yes	down	0.41	1.58
Zm00001eb061230	21.221	4.40743	0.000367113	0.0169223	yes	up	1.64	0.0566667
Zm00001eb062210	0.173	-2.53108	2.71e-09	1.74e-06	yes	down	4.35667	15.8233
Zm00001eb062560	0.156	-2.67598	0.0012937	0.0388195	yes	down	3.93333	15.74
Zm00001eb064750	0.071	-3.82525	0.000122389	0.00821105	yes	down	0.293333	2.17667
Zm00001eb064980	0.005	-7.6759	1.08e-07	3.99e-05	yes	down	0	0.873333
Zm00001eb065190	0.113	-3.14328	0.000175929	0.0101026	yes	down	0.403333	2.42
Zm00001eb065630	2.393	1.25894	0.000314652	0.0149902	yes	up	6.95667	1.94667
Zm00001eb066590	0.491	-1.0262	0.000426305	0.0187472	yes	down	21.03	26.1833
Zm00001eb066680	0.326	-1.61892	1.76e-05	0.002053	yes	down	60.1733	110.717
Zm00001eb067230	0.161	-2.6311	2.79e-06	0.000512743	yes	down	0.486667	1.80667
Zm00001eb067790	0.033	-4.9281	5.87e-07	0.000151034	yes	down	9.15667	64.37
Zm00001eb068440	2.662	1.41236	3.58e-05	0.00344841	yes	up	20.2067	4.78667
Zm00001eb068510	20.889	4.38468	0.000478212	0.0201021	yes	up	3.38333	0.1
Zm00001eb068620	0.252	-1.98988	2.39e-05	0.00262539	yes	down	10.8333	28.8433
Zm00001eb069040	48.877	5.61107	0.000777336	0.0281332	yes	up	9.99	0.0666667
Zm00001eb070050	3.458	1.78977	3.95e-05	0.00363659	yes	up	10.1933	1.76
Zm00001eb070270	0.139	-2.84299	3.5e-05	0.00342918	yes	down	4.75333	20.3533
Zm00001eb070430	6.314	2.65855	0.000799376	0.0285225	yes	up	13.41	1.42
Zm00001eb070580	0.016	-5.98448	1.27e-05	0.00166197	yes	down	0.3	8.49333
Zm00001eb070600	4.192	2.06772	3.51e-05	0.00342918	yes	up	24.6733	3.68
Zm00001eb070940	0.345	-1.53692	0.00116093	0.0359399	yes	down	4.67	7.89667
Zm00001eb071110	2.469	1.30377	0.00120228	0.0368111	yes	up	5.91	1.51667
Zm00001eb072730	0.392	-1.35023	6.56e-06	0.000976671	yes	down	20.1733	31.64
Zm00001eb072900	0.136	-2.88303	0.00151708	0.043365	yes	down	17.8767	79.47
Zm00001eb073450	40.79	5.35013	1.89e-05	0.00216104	yes	up	11.5367	0.21
Zm00001eb074170	7.133	2.83446	4.74e-12	6.42e-09	yes	up	9.39	0.84
Zm00001eb074360	0.095	-3.39815	0.000320932	0.015233	yes	down	0.583333	4
Zm00001eb074380	0.117	-3.09741	6.46e-06	0.000976671	yes	down	1.56	7.7
Zm00001eb074540	2.233	1.15907	0.00145524	0.0419195	yes	up	15.47	4.54333
Zm00001eb074730	3.804	1.92759	0.000275479	0.0136814	yes	up	15.39	2.77333
Zm00001eb074930	0.126	-2.98963	0.000112564	0.00783644	yes	down	4.02667	18.4767
Zm00001eb075540	4.018	2.00654	0.00108941	0.0349017	yes	up	3.89667	0.593333
Zm00001eb075560	0.169	-2.569	0.00120338	0.0368111	yes	down	2.05	7.82
Zm00001eb075660	0.254	-1.97436	0.000531371	0.0214938	yes	down	3.04667	7.39333
Zm00001eb075710	3.497	1.80596	0.0016248	0.04514	yes	up	3.3	0.633333
Zm00001eb076150	3.379	1.75639	0.00176809	0.047497	yes	up	8.51667	1.71667
Zm00001eb076250	9.805	3.2935	0.000619643	0.023816	yes	up	12.3567	0.32
Zm00001eb076430	0.063	-3.98357	2.27e-07	6.88e-05	yes	down	0.95	5.54667
Zm00001eb077540	0.192	-2.38072	1.53e-05	0.00190632	yes	down	1.14333	3.69667
Zm00001eb077600	14.268	3.83476	4.69e-06	0.000763921	yes	up	10.51	0.74
Zm00001eb077880	6.201	2.6325	0.000127518	0.00833685	yes	up	3.39667	0.353333
Zm00001eb077890	0.128	-2.96765	0.000204872	0.011286	yes	down	1.41333	6.91333
Zm00001eb078150	0.192	-2.38068	0.00101005	0.0332284	yes	down	3.79	11.63
Zm00001eb078250	2.765	1.46743	0.00051341	0.0211328	yes	up	9.81667	2.32667
Zm00001eb078360	1.717	0.779706	0.00165025	0.0456049	yes	up	149.06	56.95
Zm00001eb078570	2.447	1.29108	0.0011036	0.0349709	yes	up	29.1867	7.78667
Zm00001eb078800	0.234	-2.09409	0.00019542	0.0109768	yes	down	5.08	11.7433
Zm00001eb079140	0.001	-10.4706	4.86e-16	1.74e-12	yes	down	0	4.53333
Zm00001eb079430	0.304	-1.71986	0.000167554	0.00979661	yes	down	8.37	13.3867
Zm00001eb079730	27.452	4.77883	3.91e-05	0.00363413	yes	up	7.09667	0.173333
Zm00001eb080200	0.008	-7.01191	0.000571588	0.0224842	yes	down	0	1.41667
Zm00001eb080280	0.525	-0.930257	0.00188442	0.0492669	yes	down	14.0233	16.68
Zm00001eb080540	0.269	-1.89593	0.00012112	0.00821105	yes	down	10.11	23.59
Zm00001eb081280	0.138	-2.85792	2.58e-05	0.00275291	yes	down	2.76	12.66
Zm00001eb081460	0.089	-3.49148	5.9e-05	0.00486083	yes	down	0.416667	2.63667
Zm00001eb081480	0.075	-3.7321	0.000494604	0.0204898	yes	down	0.123333	1.04
Zm00001eb082770	0.013	-6.29707	0.000785766	0.0281884	yes	down	0	0.89
Zm00001eb082900	0.102	-3.29705	8.23e-05	0.00622941	yes	down	1.67333	9.67333
Zm00001eb083160	5.379	2.42729	0.000634967	0.0241644	yes	up	20.6967	2.68667
Zm00001eb083520	0.396	-1.33736	6.69e-05	0.00537611	yes	down	10.57	17.1067
Zm00001eb083650	7.19	2.84592	0.0011351	0.0355671	yes	up	8.17333	0.78
Zm00001eb084480	0.184	-2.4426	0.000146221	0.00897778	yes	down	15.96	49.9967
Zm00001eb084820	0.082	-3.61581	0.00176822	0.047497	yes	down	0.896667	5.77
Zm00001eb085670	0.042	-4.58669	0.000144957	0.00894281	yes	down	0.156667	2.12333
Zm00001eb085970	0.009	-6.77345	0.00142566	0.041349	yes	down	0	2.62
Zm00001eb087090	0.023	-5.43217	3.15e-07	8.91e-05	yes	down	0.546667	14.1467
Zm00001eb088550	0.414	-1.27386	0.000520635	0.0211928	yes	down	2.64333	4.11333
Zm00001eb088740	0.113	-3.14852	4.97e-06	0.000794294	yes	down	8.14	38.1733
Zm00001eb090540	0.346	-1.53101	9.11e-05	0.00671839	yes	down	16.63	29.4967
Zm00001eb091010	0.465	-1.10614	0.00063128	0.0240597	yes	down	7.22333	9.52667
Zm00001eb091500	0.244	-2.03738	0.000313027	0.0149683	yes	down	2.32667	5.61333
Zm00001eb091800	0.024	-5.37908	0.0002621	0.0132124	yes	down	0.0733333	0.96
Zm00001eb091920	0.148	-2.75408	9.08e-06	0.00126309	yes	down	1.68	6.98
Zm00001eb093220	213.488	7.73801	5.9e-08	2.41e-05	yes	up	5.5	0
Zm00001eb093880	0.003	-8.53011	1.82e-08	8.51e-06	yes	down	0	1.62
Zm00001eb094040	6.673	2.73838	0.000317688	0.0151069	yes	up	10.1733	0.98
Zm00001eb094300	2.962	1.56638	0.00113496	0.0355671	yes	up	10.3167	2.16333
Zm00001eb095210	0.186	-2.42299	0.000140256	0.00877914	yes	down	200.877	698.303
Zm00001eb095750	0.354	-1.49949	0.00094469	0.0322102	yes	down	3.68	6.69333
Zm00001eb095890	0.103	-3.28428	0.000483102	0.0201962	yes	down	0.34	1.86667
Zm00001eb096030	0.222	-2.17101	0.000102433	0.00738148	yes	down	13.0667	35.8567
Zm00001eb096490	0.232	-2.1095	0.000534128	0.0215714	yes	down	1.46	3.61667
Zm00001eb097070	3.652	1.86851	4.98e-05	0.00434393	yes	up	41.2167	7.35
Zm00001eb097310	2.493	1.31802	7.21e-05	0.0056517	yes	up	97.2633	24.3333
Zm00001eb097950	0.13	-2.94169	0.00179156	0.0478199	yes	down	2.60333	3.45667
Zm00001eb098080	9.387	3.23067	0.0018015	0.0479365	yes	up	0.896667	0.0533333
Zm00001eb098130	0.078	-3.68237	0.000134955	0.00863642	yes	down	1.02667	8.37667
Zm00001eb098620	0.108	-3.21614	1.01e-06	0.000223845	yes	down	7.37333	40.0467
Zm00001eb098650	0.045	-4.47617	0.000366222	0.0169146	yes	down	0.1	1.41333
Zm00001eb098660	10.675	3.41619	4.61e-20	2.96e-16	yes	up	65.16	4.05
Zm00001eb098710	0.155	-2.68541	0.000829576	0.0293558	yes	down	1.85333	6.64333
Zm00001eb098880	5.69	2.50835	2.63e-06	0.000486618	yes	up	7.74667	0.91
Zm00001eb099020	0.209	-2.26021	0.000777231	0.0281332	yes	down	4.95667	15.68
Zm00001eb099950	0.101	-3.31413	1.13e-08	5.46e-06	yes	down	1498.71	9419.69
Zm00001eb099970	0.436	-1.19647	0.000279919	0.0138076	yes	down	12.2167	18.68
Zm00001eb100780	0.058	-4.11134	0.00104321	0.0338007	yes	down	0.113333	1.03667
Zm00001eb101430	11.785	3.55888	0.000952808	0.0322102	yes	up	2.46	0.133333
Zm00001eb101660	0.013	-6.22164	1.25e-05	0.00165476	yes	down	0.233333	8.62333
Zm00001eb102450	0.148	-2.75331	7.76e-05	0.00597907	yes	down	2.92667	13.73
Zm00001eb103700	2.351	1.2333	0.000547564	0.0218848	yes	up	7.15667	1.95667
Zm00001eb104490	0.178	-2.48974	1.61e-06	0.000321152	yes	down	3.77667	12.8433
Zm00001eb104500	0.196	-2.34998	4.97e-06	0.000794294	yes	down	4.53	13.97
Zm00001eb106910	0.284	-1.81468	0.000706779	0.0262322	yes	down	4.9	10.5433
Zm00001eb106940	0.458	-1.12734	0.000944266	0.0322102	yes	down	7.73333	10.3733
Zm00001eb107100	4.709	2.23548	0.00183299	0.0485139	yes	up	8.98667	1.08667
Zm00001eb109270	0.364	-1.45617	3.91e-05	0.00363413	yes	down	10.7533	18.2767
Zm00001eb109480	0.091	-3.46301	0.00110463	0.0349709	yes	down	2.94333	16.6867
Zm00001eb110040	0.13	-2.94489	0.000466694	0.0198778	yes	down	1.3	4.92333
Zm00001eb110370	0.363	-1.46032	0.000324917	0.0153655	yes	down	24.5533	40.4867
Zm00001eb110700	0.185	-2.43401	0.00142274	0.041349	yes	down	5.27	16.9933
Zm00001eb111550	0.103	-3.28601	5.93e-07	0.000151102	yes	down	1.24	7.05
Zm00001eb111570	0.291	-1.78267	0.000105273	0.00745901	yes	down	0.84	1.37333
Zm00001eb114560	0.059	-4.0941	0.000335409	0.0157459	yes	down	0.236667	2.25
Zm00001eb115830	0.487	-1.03892	0.000548693	0.0218848	yes	down	24.7533	31.8567
Zm00001eb116140	0.006	-7.33877	0.000519183	0.0211706	yes	down	0.0533333	6.12667
Zm00001eb116230	0.073	-3.76946	5.41e-16	1.74e-12	yes	down	6.17667	51.32
Zm00001eb116680	0.06	-4.0652	7.69e-06	0.00110532	yes	down	0.493333	4.76
Zm00001eb117100	0.376	-1.41088	0.00110132	0.0349709	yes	down	23.64	35.7967
Zm00001eb117500	0.347	-1.52839	0.000729273	0.0268018	yes	down	5.33	6.93
Zm00001eb117560	3.264	1.70666	0.000621726	0.023816	yes	up	1.61	0.316667
Zm00001eb118710	0.003	-8.32609	1.71e-05	0.00201541	yes	down	0.0566667	10.88
Zm00001eb119010	0.249	-2.00314	0.000231442	0.0121512	yes	down	2.82667	7.39
Zm00001eb119040	10.306	3.36538	0.000367711	0.0169223	yes	up	0.62	0.0433333
Zm00001eb119100	0.079	-3.65828	0.000596269	0.0231018	yes	down	4.47333	29.94
Zm00001eb119130	0.153	-2.7118	9.74e-05	0.00707516	yes	down	13.5267	53.2167
Zm00001eb119340	0.313	-1.67517	0.000877895	0.0306562	yes	down	7.35	13.6333
Zm00001eb119550	138.384	7.11253	1e-05	0.00137058	yes	up	1.68	0
Zm00001eb121400	0.194	-2.36592	0.000699169	0.0260223	yes	down	53.3167	149.053
Zm00001eb121630	7.651	2.93569	0.00166025	0.04572	yes	up	7.62667	0.78
Zm00001eb122060	0.115	-3.12294	5.27e-05	0.00450337	yes	down	0.196667	1.13667
Zm00001eb122240	0.043	-4.53602	0.000209876	0.0113908	yes	down	0.0566667	0.87
Zm00001eb122950	8.729	3.12589	5.49e-05	0.00461401	yes	up	92.1	11.78
Zm00001eb123020	0.006	-7.39293	0.0011689	0.0359701	yes	down	0	0.373333
Zm00001eb124630	0.307	-1.70321	0.000711026	0.0262693	yes	down	3.36667	7.15333
Zm00001eb125070	0.13	-2.94554	7.83e-05	0.00601379	yes	down	8.66667	30.2267
Zm00001eb125560	2.421	1.27541	1.12e-06	0.000242998	yes	up	4922.05	1440.34
Zm00001eb125920	0.15	-2.73267	0.000338414	0.015858	yes	down	0.726667	2.77333
Zm00001eb126260	3.791	1.9227	0.00184432	0.0486839	yes	up	47.89	8.21333
Zm00001eb126300	3.644	1.86551	0.00102737	0.0334982	yes	up	123.743	23.6267
Zm00001eb126430	2.961	1.56587	3.98e-05	0.00363659	yes	up	17.8	3.88667
Zm00001eb126570	6.478	2.69555	0.00107936	0.034681	yes	up	17.6	1.78
Zm00001eb126890	0.132	-2.92639	2.67e-05	0.00281135	yes	down	29.7633	139.75
Zm00001eb127460	9.721	3.28117	5.35e-05	0.00452322	yes	up	88.7133	4.57
Zm00001eb127500	0.246	-2.02398	0.00188257	0.0492669	yes	down	0.493333	1.13667
Zm00001eb129820	0.416	-1.26421	0.000647599	0.0244642	yes	down	43.0567	60.8667
Zm00001eb130130	2.305	1.20457	0.00100805	0.0332284	yes	up	12.9567	3.75333
Zm00001eb130610	2.512	1.32882	0.000165772	0.00973666	yes	up	15.09	3.79667
Zm00001eb131130	3.57	1.83582	0.000269322	0.0134797	yes	up	1.54	0.273333
Zm00001eb131480	0.195	-2.35934	2.46e-06	0.000461297	yes	down	22.1233	95.62
Zm00001eb131490	0.228	-2.13274	0.000247327	0.012751	yes	down	26.5433	84.17
Zm00001eb131500	0.07	-3.83322	3.03e-17	1.3e-13	yes	down	10.0967	92.9267
Zm00001eb131540	0.501	-0.99699	0.000898388	0.0310644	yes	down	16.8767	20.14
Zm00001eb132480	0.074	-3.75944	0.000764782	0.0279075	yes	down	1.40667	9.78667
Zm00001eb134020	0.006	-7.2781	3.99e-05	0.00363659	yes	down	0	0.363333
Zm00001eb134300	0.001	-9.73966	7.67e-14	1.79e-10	yes	down	0	1.41
Zm00001eb134420	0.079	-3.65334	0.000699971	0.0260223	yes	down	2.40667	15.1933
Zm00001eb134460	0.081	-3.61886	7.99e-07	0.000190416	yes	down	0.52	3.41
Zm00001eb134470	0.56	-0.835858	0.000885244	0.030817	yes	down	30.4067	34.17
Zm00001eb134570	0.04	-4.66194	3.31e-05	0.00330263	yes	down	0.553333	12.9267
Zm00001eb135520	2.886	1.52921	0.000412987	0.0184774	yes	up	71.7067	16.8767
Zm00001eb136230	0.481	-1.05588	0.001409	0.0410976	yes	down	3.38667	3.61667
Zm00001eb136270	0.057	-4.13861	0.000557827	0.022112	yes	down	0.123333	1.41667
Zm00001eb136690	0.06	-4.07073	6.98e-09	3.82e-06	yes	down	0.38	4.54
Zm00001eb136750	6.156	2.62207	0.000175543	0.0101026	yes	up	85.41	8.99
Zm00001eb137020	0.197	-2.34493	2.64e-05	0.00279958	yes	down	10.0733	30.05
Zm00001eb137810	0.058	-4.10681	0.00119017	0.036581	yes	down	0.123333	1.09333
Zm00001eb137860	2.925	1.5484	0.00183749	0.0485831	yes	up	3.55333	0.776667
Zm00001eb139170	0.006	-7.27612	1.25e-06	0.000260399	yes	down	0	0.726667
Zm00001eb140210	0.182	-2.46116	6.65e-05	0.00536483	yes	down	84.1067	286.013
Zm00001eb140600	0.331	-1.59393	0.000526285	0.0213552	yes	down	1.94667	3.86
Zm00001eb141210	0.254	-1.97481	0.000262439	0.0132124	yes	down	3.80333	8.9
Zm00001eb141530	0.19	-2.39818	0.000165249	0.00973531	yes	down	2.39667	7.46667
Zm00001eb141600	4.519	2.17588	0.000453924	0.0195605	yes	up	4.05333	0.63
Zm00001eb141890	0.378	-1.40449	0.00083665	0.0295655	yes	down	6.08333	10.69
Zm00001eb142500	0.161	-2.63513	2.89e-06	0.000528035	yes	down	19.2467	73.3533
Zm00001eb144260	0.209	-2.25998	4.7e-05	0.00415869	yes	down	5.39	15.84
Zm00001eb144680	0.397	-1.33214	0.000112794	0.00783644	yes	down	27.3267	44.0233
Zm00001eb144940	0.101	-3.30718	0.000372569	0.0170244	yes	down	0.996667	6.09333
Zm00001eb144990	0.004	-8.08424	1.91e-05	0.00216898	yes	down	0	3.71667
Zm00001eb145030	0.282	-1.82757	0.00167791	0.0459211	yes	down	1.55333	3.53
Zm00001eb145270	0.04	-4.65951	3.65e-09	2.23e-06	yes	down	2.37333	36.16
Zm00001eb145420	3.31	1.72693	4.2e-05	0.00380386	yes	up	8.67333	1.73
Zm00001eb145460	0.068	-3.87267	2.19e-06	0.000414586	yes	down	0.836667	8.15
Zm00001eb145750	0.101	-3.31122	0.0010992	0.0349709	yes	down	20.0467	109.747
Zm00001eb146000	0.158	-2.65772	3.16e-05	0.00318357	yes	down	0.7	2.76667
Zm00001eb146410	0.135	-2.88745	7.99e-05	0.00608011	yes	down	1.61333	2.35333
Zm00001eb146730	1.786	0.836455	0.000451013	0.0194796	yes	up	119.543	43.4233
Zm00001eb146820	0.254	-1.97578	0.00101416	0.0332878	yes	down	4.82	11.68
Zm00001eb147050	0.42	-1.2515	0.00184878	0.0487211	yes	down	24.1633	36.04
Zm00001eb147440	0.148	-2.76085	5.33e-05	0.00452287	yes	down	0.923333	3.9
Zm00001eb147510	0.042	-4.56542	5.51e-05	0.00461409	yes	down	1.48	18.0967
Zm00001eb147520	0.08	-3.64208	0.000650728	0.0245464	yes	down	1.31	8.97
Zm00001eb148040	0.025	-5.30882	3.77e-05	0.00355513	yes	down	0.693333	19.82
Zm00001eb148070	0.237	-2.07513	0.000114174	0.00785357	yes	down	5.78	15.9433
Zm00001eb148650	0.102	-3.29806	0.00128707	0.0386812	yes	down	3.04	19.9067
Zm00001eb148890	0.188	-2.4111	2.8e-07	8.08e-05	yes	down	15.2767	48.36
Zm00001eb148940	86.111	6.42812	0.000205467	0.0112945	yes	up	0.473333	0
Zm00001eb149160	0.235	-2.09189	0.00184509	0.0486839	yes	down	12.8	35.8733
Zm00001eb149900	0.085	-3.55094	1.28e-05	0.00166854	yes	down	30.2767	203.917
Zm00001eb151560	0.066	-3.92674	0.00023374	0.0122418	yes	down	1.78333	18.6967
Zm00001eb151710	0.379	-1.39946	0.000673546	0.0251855	yes	down	1.53333	2.52333
Zm00001eb153020	0.13	-2.94817	0.00136444	0.0401621	yes	down	2.81667	11.61
Zm00001eb153370	0.339	-1.5605	0.000216715	0.0115909	yes	down	1.75333	2.82667
Zm00001eb154000	0.264	-1.92036	0.000920362	0.0316964	yes	down	2.06333	5.12333	Anthocyanidin 5,3-O-glucosyltransferase-like
Zm00001eb154120	0.006	-7.49975	0.00099642	0.0331542	yes	down	0	1.03667
Zm00001eb154230	0.073	-3.78569	7.36e-11	7.88e-08	yes	down	1.10667	10.55
Zm00001eb154570	2.033	1.0237	0.000984528	0.0328935	yes	up	11.9567	3.80333
Zm00001eb156150	0.256	-1.96686	0.00121466	0.0370241	yes	down	22.4167	51.0833
Zm00001eb156610	0.478	-1.06495	6.29e-05	0.00513382	yes	down	21.78	28.9033
Zm00001eb156790	0.117	-3.09494	8.65e-06	0.0012167	yes	down	0.556667	2.98
Zm00001eb157210	0.007	-7.10642	0.000124801	0.00825358	yes	down	0	0.95
Zm00001eb158420	0.353	-1.50089	0.00131966	0.0393389	yes	down	7.31	11.7667
Zm00001eb158710	1.948	0.961842	0.000622109	0.023816	yes	up	34.9033	11.4433
Zm00001eb158720	164.967	7.36603	8.69e-07	0.000203309	yes	up	1.82667	0
Zm00001eb158730	0.005	-7.72138	7.11e-07	0.000174299	yes	down	0	1.33
Zm00001eb159060	0.08	-3.63718	1.67e-06	0.000327493	yes	down	122.52	931.077
Zm00001eb159340	0.095	-3.39449	0.000951144	0.0322102	yes	down	0.1	0.693333
Zm00001eb159520	0.335	-1.5783	0.000592256	0.022981	yes	down	8.61333	15.65
Zm00001eb159850	3.06	1.61355	0.000556603	0.0220975	yes	up	1368.81	297.537
Zm00001eb160390	0.262	-1.93188	0.00012881	0.00838925	yes	down	3.95667	9.16667
Zm00001eb161610	0.048	-4.37275	0.000122161	0.00821105	yes	down	2.99667	38.9467
Zm00001eb162710	0.116	-3.10645	8.12e-05	0.00616251	yes	down	1.21333	7.27667
Zm00001eb163900	17.419	4.12262	0.000244141	0.012612	yes	up	4.32	0.15
Zm00001eb166580	0.058	-4.10732	6.58e-06	0.000976671	yes	down	15.09	153.9
Zm00001eb166590	0.095	-3.39717	0.00124631	0.0377304	yes	down	2.54667	17.42
Zm00001eb166600	0.1	-3.31708	0.000280166	0.0138076	yes	down	2039.61	12149.7
Zm00001eb166610	0.134	-2.89652	0.000237532	0.0123699	yes	down	1507.88	7316.14
Zm00001eb166620	0.085	-3.55805	1.59e-06	0.000319513	yes	down	272.297	2155.14
Zm00001eb166640	0.133	-2.91176	9.41e-06	0.00129485	yes	down	168.42	847.483
Zm00001eb166650	0.062	-4.00713	1.14e-09	8.9e-07	yes	down	605.483	5965.88
Zm00001eb166660	0.057	-4.1363	4.41e-10	3.91e-07	yes	down	137.513	1550.79
Zm00001eb166670	0.176	-2.50859	2.78e-05	0.0028856	yes	down	9.51667	145.77
Zm00001eb166920	0.265	-1.91773	0.00185029	0.0487211	yes	down	48.5933	127.96
Zm00001eb166940	0.134	-2.90061	6.72e-07	0.000166132	yes	down	1496.91	7842.39
Zm00001eb166950	0.19	-2.39885	0.000118384	0.00807835	yes	down	10953.9	39960.7
Zm00001eb166960	0.101	-3.31453	3.12e-06	0.000558188	yes	down	3675.65	25334.2
Zm00001eb167230	0.181	-2.468	1.79e-05	0.00207039	yes	down	14.47	45.5033
Zm00001eb167790	0.162	-2.62979	0.000546556	0.0218848	yes	down	27.5267	94.08
Zm00001eb168220	0.213	-2.23289	0.000663516	0.0248961	yes	down	9.41333	25.2933
Zm00001eb168740	0.324	-1.62536	0.00168554	0.046032	yes	down	5.46	9.88
Zm00001eb168890	0.015	-6.05609	4.42e-07	0.000119656	yes	down	0.06	2.64333
Zm00001eb168920	0.584	-0.776614	0.00100006	0.0331542	yes	down	16.4367	18.5233
Zm00001eb169250	0.01	-6.61456	0.000272407	0.0135813	yes	down	0	2.73
Zm00001eb170070	0.07	-3.84567	5.66e-09	3.23e-06	yes	down	1227.1	10815.9
Zm00001eb170080	0.096	-3.38736	9.48e-07	0.000213969	yes	down	7.42667	51.05
Zm00001eb170510	46.051	5.52516	1.09e-08	5.4e-06	yes	up	3.86333	0.0533333
Zm00001eb171400	0.121	-3.05153	0.000123591	0.00823707	yes	down	41.27	194.037
Zm00001eb171720	2.837	1.50419	0.000370898	0.0169782	yes	up	6.04667	1.29
Zm00001eb171940	0.12	-3.06322	1.6e-05	0.00194682	yes	down	3179.76	17569.7
Zm00001eb171950	0.246	-2.02173	0.000417343	0.0185433	yes	down	3539.94	19343.5
Zm00001eb171970	0.118	-3.08726	0.000121851	0.00821105	yes	down	514.677	2906.59
Zm00001eb172170	0.096	-3.37886	7.17e-13	1.15e-09	yes	down	1.98	10.4367
Zm00001eb172410	0.493	-1.0189	0.00113783	0.0355671	yes	down	71.5067	92.5133
Zm00001eb172690	0.132	-2.92665	5.22e-05	0.00447959	yes	down	12.9867	64.3733
Zm00001eb173640	3.295	1.72044	2.7e-05	0.00283043	yes	up	6.8	1.33333
Zm00001eb174880	0.225	-2.15071	0.00101972	0.0334183	yes	down	0.6	1.83667
Zm00001eb174900	2.225	1.15361	0.00142892	0.0413968	yes	up	10.37	3.06
Zm00001eb174920	3.362	1.74937	0.000292931	0.0143269	yes	up	29.14	5.74667
Zm00001eb175590	1.936	0.953051	0.00123459	0.037454	yes	up	18.9333	6.30333
Zm00001eb176720	0.117	-3.08999	0.000113315	0.00783644	yes	down	7.21333	34.5667
Zm00001eb176790	0.344	-1.5386	0.000297072	0.0144744	yes	down	1.16	2.55333
Zm00001eb176800	0.094	-3.41566	3.6e-06	0.000625431	yes	down	97.3167	677
Zm00001eb176850	0.125	-3.0041	0.00102299	0.0334445	yes	down	29.0233	126.057
Zm00001eb177000	6.169	2.62493	0.00160086	0.0447169	yes	up	1.35667	0.14
Zm00001eb177530	0.604	-0.728535	0.000951951	0.0322102	yes	down	29.2267	30.3033
Zm00001eb177750	0.033	-4.90223	0.00042442	0.0186973	yes	down	0.02	0.396667
Zm00001eb178450	2.567	1.36	0.00110028	0.0349709	yes	up	9.09	2.3
Zm00001eb178460	0.004	-8.08434	1.22e-08	5.8e-06	yes	down	0	1.39333
Zm00001eb179490	0.468	-1.0939	0.0017629	0.047497	yes	down	62.6033	83.91
Zm00001eb179590	0.455	-1.13499	0.00188429	0.0492669	yes	down	2.60667	3.62333
Zm00001eb179960	3.655	1.86989	0.000712741	0.0262693	yes	up	3.89333	0.696667
Zm00001eb180610	0.076	-3.71987	7.7e-09	4.13e-06	yes	down	0.853333	5.01667
Zm00001eb180670	0.495	-1.01489	0.000541979	0.0218083	yes	down	78.5267	98.1733
Zm00001eb180830	5.39	2.43038	1.63e-05	0.00195537	yes	up	21.25	2.70333
Zm00001eb180940	200.012	7.64394	1.36e-06	0.000280059	yes	up	3.08	0
Zm00001eb181440	0.075	-3.732	1.25e-05	0.00165476	yes	down	1.89	18.4333
Zm00001eb181650	0.012	-6.4191	0.00115167	0.0358256	yes	down	0	0.41
Zm00001eb182090	0.485	-1.04483	8.63e-05	0.00646989	yes	down	62.4133	76.09
Zm00001eb183890	0.235	-2.09107	0.000365029	0.0168898	yes	down	2.15667	5.23
Zm00001eb185910	2.216	1.14791	0.00185344	0.0487236	yes	up	11.8433	3.50333
Zm00001eb186040	0.182	-2.45749	0.000473103	0.0200512	yes	down	0.646667	1.98333
Zm00001eb186170	2.939	1.55532	0.00100824	0.0332284	yes	up	7.67	1.73
Zm00001eb186310	5.881	2.5561	0.000420022	0.0186222	yes	up	5.23667	0.61
Zm00001eb187870	0.321	-1.63764	0.00123112	0.0374339	yes	down	3.68667	2.89667
Zm00001eb188360	4.356	2.12305	0.000352595	0.0164327	yes	up	9.81667	1.19667
Zm00001eb188660	0.51	-0.971661	0.000225962	0.0119858	yes	down	52.3567	63.0867
Zm00001eb189020	2.166	1.11494	0.00141666	0.041274	yes	up	17.8633	5.39667
Zm00001eb189910	0.378	-1.40327	0.000150974	0.00918194	yes	down	2.63	3.97667
Zm00001eb189980	0.439	-1.18679	0.00119738	0.0367148	yes	down	11.53	16.4733
Zm00001eb191480	4.002	2.00065	3.83e-05	0.00359272	yes	up	36.7333	6.01333
Zm00001eb191610	0.009	-6.76346	9.67e-08	3.66e-05	yes	down	0.86	64.27
Zm00001eb191650	0.133	-2.90978	1.66e-05	0.0019761	yes	down	0.83	3.86667
Zm00001eb191750	0.139	-2.84892	0.000227037	0.012018	yes	down	0.91	4.53667
Zm00001eb191950	0.073	-3.77236	0.00135288	0.0399588	yes	down	1.21	8.42667
Zm00001eb192910	0.118	-3.08434	0.000235071	0.0122666	yes	down	35.3767	162.837
Zm00001eb193160	0.303	-1.72131	0.00022337	0.0118974	yes	down	45.49	57.4567
Zm00001eb193340	0.009	-6.80612	0.00134809	0.039863	yes	down	0.0466667	3.44
Zm00001eb193360	0.069	-3.8548	2.52e-10	2.4e-07	yes	down	1.15	9.44
Zm00001eb194220	0.328	-1.61005	3.61e-05	0.00344841	yes	down	6.16333	15.9367
Zm00001eb194620	0.206	-2.28026	0.000896222	0.0310312	yes	down	0.54	1.62333
Zm00001eb194810	13.315	3.73503	0.000519266	0.0211706	yes	up	3.46333	0.163333
Zm00001eb195270	0.096	-3.37345	9.39e-07	0.000213816	yes	down	0.133333	0.93
Zm00001eb195390	0.443	-1.17613	0.00017669	0.0101237	yes	down	88.5267	126.077
Zm00001eb195760	2.701	1.43327	0.000424444	0.0186973	yes	up	5.32	1.28
Zm00001eb196970	0.383	-1.38539	0.000144288	0.00892298	yes	down	3.13667	5.32
Zm00001eb196980	3.283	1.7148	0.000707656	0.0262322	yes	up	7.48	1.49333
Zm00001eb198200	0.041	-4.59247	0.000303447	0.0146855	yes	down	0.103333	1.70333
Zm00001eb198450	0.517	-0.952153	0.000172819	0.00999611	yes	down	37.7	45.5267
Zm00001eb198580	2.195	1.13442	0.000172155	0.00999611	yes	up	27.54	8.11667
Zm00001eb198620	0.133	-2.90776	1.16e-06	0.000249388	yes	down	3.67667	17.18
Zm00001eb198830	0.465	-1.105	0.000433927	0.0189533	yes	down	6.01	7.36667
Zm00001eb198910	0.275	-1.86027	0.000516413	0.0211706	yes	down	8.89	18.97
Zm00001eb199080	0.251	-1.99538	0.00113781	0.0355671	yes	down	7.17	16.5467
Zm00001eb200410	0.014	-6.12306	0.000961817	0.032387	yes	down	0	1.16333
Zm00001eb200460	0.163	-2.61962	6.6e-08	2.65e-05	yes	down	5.88667	21.6667
Zm00001eb200490	7.037	2.81488	1.83e-07	6.02e-05	yes	up	10640.2	1026.05
Zm00001eb201100	0.006	-7.35812	1.33e-06	0.000275433	yes	down	0	1.04333
Zm00001eb201250	7.106	2.82913	0.00116733	0.0359649	yes	up	1.26333	0.113333
Zm00001eb201290	0.129	-2.95887	4.72e-06	0.000763921	yes	down	3.59333	18.6467
Zm00001eb201300	0.181	-2.46676	0.00135624	0.0400122	yes	down	3.03667	9.72667
Zm00001eb201490	0.119	-3.06739	0.000149165	0.00909343	yes	down	0.866667	1.88333
Zm00001eb201770	2.661	1.41199	7.29e-05	0.00568584	yes	up	16.1867	4.00667
Zm00001eb202040	0.447	-1.16101	0.000815751	0.0289462	yes	down	2.25333	3.10333
Zm00001eb202140	0.201	-2.31778	0.000972652	0.0326345	yes	down	0.376667	1.28
Zm00001eb202700	0.224	-2.16021	0.00107982	0.034681	yes	down	9.64	25.01
Zm00001eb202790	0.528	-0.921248	0.000886574	0.0308216	yes	down	40.5433	48.0633
Zm00001eb203070	0.007	-7.11255	3.01e-05	0.00307144	yes	down	0	3.25
Zm00001eb204140	3.783	1.91943	0.000301543	0.0146368	yes	up	3.57333	0.58
Zm00001eb204360	0.421	-1.24762	0.00103812	0.0337633	yes	down	8.14333	12.1633
Zm00001eb206230	3.176	1.66727	0.00185796	0.0487236	yes	up	62.6933	13.4367
Zm00001eb207410	0.444	-1.1713	0.000445501	0.0193233	yes	down	13.3533	18.0167
Zm00001eb207630	0.391	-1.35513	3.94e-05	0.00363659	yes	down	112.55	178.273
Zm00001eb208010	0.308	-1.69668	0.00120837	0.0369088	yes	down	47.0633	81.38
Zm00001eb208180	0.236	-2.08246	0.00145531	0.0419195	yes	down	2.28333	6.37667
Zm00001eb209880	2.231	1.15753	0.000151694	0.00920189	yes	up	9.50667	2.74667
Zm00001eb210630	0.503	-0.990407	0.00126202	0.038062	yes	down	21.8867	27.17
Zm00001eb212510	0.007	-7.23573	9.55e-05	0.00702257	yes	down	0	1.73
Zm00001eb213250	0.261	-1.93747	0.00100991	0.0332284	yes	down	5.19667	11.0167
Zm00001eb213610	0.475	-1.0738	0.000160669	0.0096125	yes	down	7.3	9.57
Zm00001eb213730	0.288	-1.79771	0.00175788	0.047497	yes	down	1.75667	3.72667
Zm00001eb214950	0.181	-2.46703	4.62e-05	0.00409754	yes	down	1.26667	4.57333
Zm00001eb215400	0.174	-2.52495	1.59e-05	0.00194682	yes	down	8.29667	30.9067
Zm00001eb215900	0.347	-1.52627	0.000785741	0.0281884	yes	down	2.32333	4.12333
Zm00001eb215950	11.827	3.56406	0.00109609	0.0349709	yes	up	1.67333	0.1
Zm00001eb216160	2.335	1.22346	0.000645458	0.0244642	yes	up	14.99	4.25
Zm00001eb217010	0.267	-1.9046	2.17e-05	0.00240271	yes	down	26.5233	61.7667
Zm00001eb218230	0.015	-6.03686	0.00116581	0.0359612	yes	down	0	0.386667
Zm00001eb218500	6.551	2.71175	4.68e-06	0.000763921	yes	up	3.84	0.383333
Zm00001eb219240	0.387	-1.37068	0.000112296	0.00783644	yes	down	8.50333	14.2567
Zm00001eb219700	0.352	-1.50648	0.00130828	0.0390449	yes	down	4.35	7.89333
Zm00001eb219790	2.451	1.29315	0.00124663	0.0377304	yes	up	21.4433	5.07667
Zm00001eb219880	2.409	1.26854	0.00123247	0.0374339	yes	up	8.67333	2.3
Zm00001eb220110	2.258	1.17518	1.36e-05	0.00173631	yes	up	81.8033	23.95
Zm00001eb221160	0.435	-1.20061	6.1e-07	0.000152811	yes	down	14.41	20.4333
Zm00001eb221320	0.215	-2.21889	4.94e-05	0.00432292	yes	down	0.463333	1.33333
Zm00001eb222960	0.238	-2.07364	2.09e-05	0.00233965	yes	down	1.17333	3.2
Zm00001eb223160	0.389	-1.36073	2.64e-05	0.00279958	yes	down	3.75667	6.04333
Zm00001eb223570	0.044	-4.5027	1.07e-08	5.4e-06	yes	down	1.78	24.06
Zm00001eb224010	0.362	-1.46501	0.00133565	0.0395864	yes	down	3.06333	4.87
Zm00001eb224410	0.534	-0.904276	0.000686835	0.0256452	yes	down	20.31	23.4
Zm00001eb224740	2.442	1.28807	2.78e-05	0.0028856	yes	up	10.0133	2.57667
Zm00001eb225150	1.913	0.935753	0.00170119	0.0462141	yes	up	9.63	3.23333
Zm00001eb225580	0.004	-7.82448	9.06e-14	1.94e-10	yes	down	0.14	5.76333
Zm00001eb225590	0.19	-2.39231	8.99e-06	0.00125753	yes	down	3.65	10.2867
Zm00001eb225950	2.328	1.21927	0.00130069	0.0389541	yes	up	13.0733	3.50667
Zm00001eb227560	0.435	-1.20085	0.000203574	0.0112627	yes	down	6.14	8.72667
Zm00001eb227740	433.029	8.75832	5.69e-10	4.88e-07	yes	up	6.01333	0
Zm00001eb227750	0.004	-7.80961	8.66e-08	3.32e-05	yes	down	0	1.72333
Zm00001eb228220	0.27	-1.89075	0.00152624	0.0434818	yes	down	4.11	7.62
Zm00001eb228250	0.049	-4.35547	0.000567518	0.0223583	yes	down	0.343333	3.32333
Zm00001eb228530	0.42	-1.25314	0.000334644	0.0157387	yes	down	113.153	180.53
Zm00001eb228600	0.078	-3.67329	6.45e-09	3.61e-06	yes	down	18.21	136.603
Zm00001eb228780	0.11	-3.18862	1.99e-07	6.18e-05	yes	down	0.273333	1.49333
Zm00001eb229400	2.415	1.27215	3.55e-05	0.00343178	yes	up	12.93	3.29667
Zm00001eb230280	0.021	-5.56771	8.23e-08	3.21e-05	yes	down	0.0633333	1.49
Zm00001eb230820	0.157	-2.67419	6.54e-06	0.000976671	yes	down	107.753	426.363
Zm00001eb231280	0.153	-2.70615	3.08e-05	0.00313586	yes	down	1.55667	4.59
Zm00001eb231700	0.108	-3.21349	5.5e-06	0.000857837	yes	down	6.44	34.96
Zm00001eb231870	2.923	1.54759	0.000243312	0.0125944	yes	up	5.94	1.15333
Zm00001eb233370	0.046	-4.45601	5.88e-05	0.00486083	yes	down	0.14	1.64667
Zm00001eb234450	0.103	-3.27709	0.000934323	0.0320913	yes	down	0.246667	1.32333
Zm00001eb235080	0.011	-6.45528	7.02e-05	0.00552854	yes	down	0.0833333	7.73667
Zm00001eb235470	0.188	-2.40787	0.0011272	0.0355074	yes	down	4.35333	7.19
Zm00001eb235570	0.075	-3.74531	0.000194093	0.0109261	yes	down	20.93	183.913
Zm00001eb236620	0.167	-2.58137	0.00127809	0.0384562	yes	down	6.82667	22.9633
Zm00001eb236850	6.618	2.7265	0.000381485	0.0172783	yes	up	2.16667	0.203333
Zm00001eb237190	0.509	-0.975121	0.000186612	0.0105744	yes	down	15.21	18.89
Zm00001eb238330	0.385	-1.37747	0.000718595	0.0264472	yes	down	11.3067	17.88
Zm00001eb238590	0.232	-2.10775	4.13e-11	5.06e-08	yes	down	2.90667	7.21333
Zm00001eb239090	0.127	-2.98068	6.29e-06	0.000962994	yes	down	0.933333	3.97333
Zm00001eb240770	0.209	-2.25763	7.47e-08	2.96e-05	yes	down	15.76	61.75
Zm00001eb241040	0.183	-2.44753	1.49e-07	5.03e-05	yes	down	7.63667	24.6367
Zm00001eb241270	0.006	-7.37555	0.00149221	0.0427967	yes	down	0	0.873333
Zm00001eb241740	3.814	1.93144	0.00157891	0.0444411	yes	up	3.68	0.636667
Zm00001eb241920	0.115	-3.12036	0.000139836	0.00877418	yes	down	21.27	100.993
Zm00001eb241950	0.404	-1.30761	0.00148795	0.0427222	yes	down	20.8033	29.4533
Zm00001eb242420	0.287	-1.80202	0.000137286	0.0086718	yes	down	6.69667	13.83
Zm00001eb242990	0.087	-3.51784	0.00185467	0.0487236	yes	down	1.23667	8.96667
Zm00001eb243700	0.17	-2.55911	4.61e-05	0.00409754	yes	down	16.2167	54.9733
Zm00001eb243940	34.362	5.10276	0.000209076	0.0113908	yes	up	2.93333	0.0533333
Zm00001eb243970	0.044	-4.51074	0.000363647	0.0168866	yes	down	0.23	5.50333
Zm00001eb244770	0.201	-2.31291	4.16e-07	0.000114996	yes	down	1.6	4.61667
Zm00001eb245200	3.383	1.75843	0.000165287	0.00973531	yes	up	35.6167	6.45667
Zm00001eb245950	0.479	-1.06198	0.000846816	0.0298019	yes	down	102.4	131.163
Zm00001eb246270	2.129	1.08984	0.00116307	0.0359612	yes	up	33.47	9.83667
Zm00001eb246870	0.493	-1.02103	0.00181788	0.0482131	yes	down	14.08	16.0567
Zm00001eb247450	3.207	1.68121	0.00127204	0.0383192	yes	up	25.5167	5.24667
Zm00001eb247610	0.157	-2.67036	5.53e-05	0.00461517	yes	down	0.786667	2.88333
Zm00001eb247940	0.007	-7.18267	5.98e-05	0.00489834	yes	down	0	1.44333
Zm00001eb248300	0.11	-3.17983	0.0001271	0.00833685	yes	down	1.01667	5.52
Zm00001eb248890	0.012	-6.36467	0.000518447	0.0211706	yes	down	0	0.483333
Zm00001eb248930	0.014	-6.1556	4.49e-06	0.000759512	yes	down	0.193333	7.77333
Zm00001eb248980	7.568	2.91999	8.57e-09	4.41e-06	yes	up	14.31	0.953333
Zm00001eb248990	0.144	-2.79954	0.000759734	0.0278022	yes	down	1.13667	4.29
Zm00001eb249190	2.255	1.173	9.7e-07	0.0002169	yes	up	32.0733	9.23
Zm00001eb251690	1.65	0.722892	0.00139327	0.0408703	yes	up	44.53	16.8667
Zm00001eb253110	0.115	-3.11648	2.51e-05	0.002707	yes	down	0.396667	2.05667
Zm00001eb253130	0.488	-1.03643	0.00178124	0.0476344	yes	down	35.7167	44.8767
Zm00001eb253360	0.394	-1.34226	0.000312413	0.0149683	yes	down	13.45	22.71
Zm00001eb255200	0.249	-2.0075	0.00130435	0.038973	yes	down	6.06667	13.9133
Zm00001eb255880	0.042	-4.57518	0.000225309	0.0119758	yes	down	0.23	2.92333
Zm00001eb256080	10.59	3.40464	0.000177721	0.0101553	yes	up	8.60667	0.473333
Zm00001eb256170	0.49	-1.02853	0.00176584	0.047497	yes	down	9.40667	11.8733
Zm00001eb256240	0.246	-2.02416	0.000590229	0.0229716	yes	down	10.6267	24.5133
Zm00001eb256260	0.152	-2.71688	0.00013633	0.0086718	yes	down	0.27	1.13333
Zm00001eb256400	0.187	-2.41764	4.65e-06	0.000763921	yes	down	2.34333	7.65333
Zm00001eb256480	0.396	-1.33464	6.88e-05	0.00549436	yes	down	11.9867	19.4833
Zm00001eb257230	0.025	-5.31679	0.00185757	0.0487236	yes	down	0.00666667	0.18
Zm00001eb257890	0.537	-0.897376	0.000103698	0.00741034	yes	down	12.54	14.6067
Zm00001eb258460	0.46	-1.11954	1.21e-05	0.00162693	yes	down	40.1633	54.4333
Zm00001eb258520	0.124	-3.00747	0.000950046	0.0322102	yes	down	0.536667	2.45
Zm00001eb258580	2.54	1.34488	0.000143023	0.00887698	yes	up	12.49	3.12667
Zm00001eb259580	0.49	-1.02984	0.000691585	0.0257851	yes	down	13.95	17.51
Zm00001eb259960	0.017	-5.84769	0.000209771	0.0113908	yes	down	0.1	4.4
Zm00001eb260320	0.002	-8.781	3.85e-06	0.000660921	yes	down	0	2.27667
Zm00001eb261230	0.119	-3.07426	0.000382969	0.0173151	yes	down	0.07	0.356667
Zm00001eb261620	0.165	-2.60375	0.00104522	0.0338229	yes	down	0.923333	3.19333
Zm00001eb262380	0.429	-1.22151	0.000823912	0.0291955	yes	down	25.8667	37.3767
Zm00001eb263030	0.218	-2.195	0.000277024	0.0137052	yes	down	9.96667	31.3233
Zm00001eb263270	0.296	-1.75632	0.000261009	0.013192	yes	down	2.32333	4.94
Zm00001eb263430	0.439	-1.18642	0.000137867	0.0086718	yes	down	26.91	37.4733
Zm00001eb263940	3.022	1.5954	0.000502358	0.020711	yes	up	13.4833	2.55
Zm00001eb264260	7.15	2.83804	2.98e-06	0.000540735	yes	up	8.21	0.763333
Zm00001eb265150	0.076	-3.72546	6.74e-05	0.0054051	yes	down	0.43	3.37333
Zm00001eb265160	0.007	-7.19092	0.000258965	0.0131662	yes	down	0	9.26667
Zm00001eb265390	6.899	2.78639	1.77e-05	0.002053	yes	up	3.03667	0.276667
Zm00001eb265850	0.038	-4.72772	3.75e-09	2.24e-06	yes	down	62.5867	875.753
Zm00001eb266130	0.252	-1.99064	0.0016768	0.0459211	yes	down	1.63667	3.47333
Zm00001eb266370	0.066	-3.91362	0.000667469	0.0249946	yes	down	0.3	3.12667
Zm00001eb266960	185.401	7.53451	0.00115503	0.0358428	yes	up	1.72667	0
Zm00001eb267000	0.037	-4.73869	1.63e-05	0.00195537	yes	down	96.3	979.847
Zm00001eb267010	0.16	-2.6432	0.000251362	0.0128559	yes	down	345.697	1251.93
Zm00001eb267120	0.243	-2.03874	0.00158603	0.0445596	yes	down	184.737	499.12
Zm00001eb267570	0.148	-2.75364	0.000762364	0.0278588	yes	down	4393.31	18692.4
Zm00001eb267730	0.375	-1.41685	0.000105538	0.00745901	yes	down	5.68	9.51
Zm00001eb269030	0.084	-3.5715	0.000368915	0.0169223	yes	down	7.22	35.7267
Zm00001eb269650	0.509	-0.973596	0.000376157	0.0171157	yes	down	113.767	148.55
Zm00001eb270230	0.101	-3.31326	4.42e-07	0.000119656	yes	down	0.483333	2.83
Zm00001eb270810	0.124	-3.00758	1.32e-05	0.00171074	yes	down	1.19667	5.93667
Zm00001eb271860	0.195	-2.35793	0.000471651	0.0200226	yes	down	1.5	4.39667
Zm00001eb272790	4.145	2.05147	0.000209745	0.0113908	yes	up	12.0233	1.96333
Zm00001eb273680	2.275	1.18587	0.00104861	0.03389	yes	up	41.3367	12.2767
Zm00001eb273940	0.156	-2.67689	9.46e-10	7.85e-07	yes	down	13.6967	51.8367
Zm00001eb275020	0.325	-1.62261	0.00153143	0.0435814	yes	down	12.6133	25.78
Zm00001eb275740	0.288	-1.79771	0.00165874	0.04572	yes	down	4.08667	8.99333
Zm00001eb276760	0.367	-1.44768	0.00156506	0.0442206	yes	down	10.4167	16.81
Zm00001eb278070	0.191	-2.38571	1.27e-09	9.6e-07	yes	down	133.16	425.68
Zm00001eb279830	2.716	1.44153	0.001328	0.0394505	yes	up	13.0833	3.23333
Zm00001eb280130	0.464	-1.10925	0.000108761	0.0076448	yes	down	28.9	40.0167
Zm00001eb280540	0.419	-1.25507	0.00052901	0.021432	yes	down	2.90667	4.35667
Zm00001eb281410	0.026	-5.26826	2.48e-07	7.29e-05	yes	down	0.523333	13.9767
Zm00001eb281660	0.343	-1.54437	0.00125059	0.0378059	yes	down	16.3567	28.5433
Zm00001eb282290	0.493	-1.02156	0.00190801	0.0497824	yes	down	20.59	23.9233
Zm00001eb282550	0.071	-3.81331	2.44e-05	0.00265117	yes	down	2.30667	19.7667
Zm00001eb282660	0.351	-1.51054	0.00054648	0.0218848	yes	down	13.62	23.4133
Zm00001eb283280	0	-14.331	2.15e-25	2.76e-21	yes	down	0	103.29
Zm00001eb283420	0.144	-2.79914	0.000197153	0.011026	yes	down	19.5567	72.9
Zm00001eb283800	0.181	-2.46341	0.000525546	0.0213552	yes	down	5.65667	19.9367
Zm00001eb284010	0.135	-2.88854	0.00111864	0.0353105	yes	down	0.616667	3.07667
Zm00001eb284380	0.031	-5.03242	6.22e-06	0.00095779	yes	down	0.09	1.7
Zm00001eb284510	2009.36	10.9725	7.67e-29	1.97e-24	yes	up	63.92	0.02
Zm00001eb284680	0.078	-3.67125	3.24e-08	1.42e-05	yes	down	0.61	3.19667
Zm00001eb285720	0.036	-4.78061	0.000119371	0.00812418	yes	down	0.133333	1.87667
Zm00001eb285830	0.223	-2.16405	0.000801403	0.0285553	yes	down	2.39667	6.47
Zm00001eb285840	0.467	-1.09797	2.82e-05	0.00290036	yes	down	34.84	41.43
Zm00001eb285920	0.064	-3.95929	0.000204588	0.011286	yes	down	3.17333	29.7133
Zm00001eb286540	0.011	-6.46181	7.23e-07	0.000175533	yes	down	0.06	3.37333
Zm00001eb287210	0.008	-6.95083	8.74e-05	0.00650038	yes	down	0	0.333333
Zm00001eb287440	2.734	1.45091	0.000238198	0.0123796	yes	up	7.48667	1.75667
Zm00001eb287770	0.346	-1.53072	0.000848263	0.029812	yes	down	141.003	247.567
Zm00001eb287830	0.435	-1.20226	0.000386795	0.0174319	yes	down	6.36667	8.95667
Zm00001eb288390	0.114	-3.12798	0.000140794	0.0087914	yes	down	33.95	170.16
Zm00001eb288500	0.298	-1.746	2.18e-05	0.00240271	yes	down	1.08667	2.26667
Zm00001eb288670	0.232	-2.10737	0.000429797	0.0188364	yes	down	3.17333	8.98667
Zm00001eb289050	0.385	-1.37553	0.000364753	0.0168898	yes	down	17.3967	27.6933
Zm00001eb289210	0.282	-1.82678	0.000663871	0.0248961	yes	down	383.127	820.433
Zm00001eb290400	2.378	1.24963	0.000518522	0.0211706	yes	up	69.9033	20.46
Zm00001eb290800	0.273	-1.87315	0.0011933	0.0366333	yes	down	10.5833	18.72
Zm00001eb291530	2.202	1.13883	0.000868877	0.0304119	yes	up	44.9933	13.1033
Zm00001eb291610	2.069	1.0488	0.00136907	0.0402522	yes	up	9.12	2.82667
Zm00001eb291840	0.116	-3.11131	8.77e-05	0.006503	yes	down	463.05	2456.06
Zm00001eb292040	2.104	1.07333	0.000600484	0.0232302	yes	up	35.8833	10.76
Zm00001eb292520	0.43	-1.2164	0.000778796	0.0281332	yes	down	14.68	20.35
Zm00001eb293280	0.127	-2.97631	0.000294005	0.0143521	yes	down	1.02667	4.21
Zm00001eb293790	0.173	-2.53063	0.000583451	0.0227767	yes	down	7.26	24.1733
Zm00001eb294620	0.13	-2.94365	0.00164518	0.0455585	yes	down	0.78	3.38667
Zm00001eb296220	0.193	-2.37354	4.71e-06	0.000763921	yes	down	1.59	4.83
Zm00001eb296530	0.09	-3.47822	5.27e-06	0.000831625	yes	down	0.166667	1.17667
Zm00001eb296540	0.033	-4.90988	1.77e-05	0.002053	yes	down	0.246667	4.16667
Zm00001eb297250	0.237	-2.07556	0.000451288	0.0194796	yes	down	7.63667	18.26
Zm00001eb297430	6.982	2.80361	0.00103486	0.0336999	yes	up	3.93333	0.383333
Zm00001eb300180	0.005	-7.5943	1.39e-07	4.89e-05	yes	down	0	0.776667
Zm00001eb300330	9.605	3.26372	0.000164803	0.00973531	yes	up	1.72	0.116667
Zm00001eb301500	0.046	-4.45417	5.51e-08	2.29e-05	yes	down	1.07333	14.6933
Zm00001eb301560	0.147	-2.7687	2.02e-06	0.0003841	yes	down	2.49333	10.63
Zm00001eb301570	0.112	-3.16218	0.000124391	0.00825356	yes	down	29.74	156.353
Zm00001eb301780	2.593	1.37455	0.00140535	0.0410773	yes	up	31.2667	7.92667
Zm00001eb302900	0.009	-6.79128	4.61e-05	0.00409754	yes	down	0	0.633333
Zm00001eb303160	0.148	-2.75468	2.41e-05	0.00263538	yes	down	13199.4	62708.8
Zm00001eb303630	0.057	-4.13811	0.000456067	0.01962	yes	down	0.366667	3.28333
Zm00001eb303780	0.017	-5.856	3.47e-05	0.00342625	yes	down	0.0233333	0.82
Zm00001eb303870	0.04	-4.65019	1.24e-05	0.00165476	yes	down	2.50333	36.15
Zm00001eb303950	0.188	-2.4114	0.000114601	0.00786192	yes	down	2.07667	6.75
Zm00001eb304250	0.265	-1.91638	0.000103261	0.00741034	yes	down	29.93	70.4633
Zm00001eb304530	0.079	-3.6589	2.27e-07	6.88e-05	yes	down	8.46667	67.9533
Zm00001eb304750	3.215	1.68471	2.8e-05	0.0028893	yes	up	31.3967	8.28
Zm00001eb305460	0.519	-0.945363	0.00048359	0.0201962	yes	down	9.69333	11.8033
Zm00001eb305660	0.038	-4.72195	0.000660958	0.0248594	yes	down	0.24	3.43333
Zm00001eb305960	0.565	-0.822558	0.000561715	0.0221977	yes	down	5.84333	6.51667
Zm00001eb306050	4.508	2.17235	0.00155685	0.0441579	yes	up	3.25	0.503333
Zm00001eb306610	3.278	1.71284	0.00134688	0.039863	yes	up	16.99	3.24667
Zm00001eb306720	8.712	3.12298	7.5e-06	0.00109338	yes	up	47.7867	4.18333
Zm00001eb306830	0.388	-1.36623	0.0017749	0.0475636	yes	down	6.86333	11.8033
Zm00001eb307270	0.165	-2.59964	0.00019609	0.0109904	yes	down	7.01667	22.4
Zm00001eb308350	0.45	-1.15062	0.000542537	0.0218083	yes	down	23.2767	31.0467
Zm00001eb311010	3.951	1.98229	0.000286876	0.0140843	yes	up	5.14	0.83
Zm00001eb311190	3.132	1.64686	0.000974241	0.0326345	yes	up	15.2267	2.80333
Zm00001eb311620	0.323	-1.62855	1.36e-05	0.00173631	yes	down	5.11	9.65
Zm00001eb311870	0.505	-0.985665	0.000179307	0.0102054	yes	down	26.4133	24.7833
Zm00001eb312710	86.375	6.43254	7.92e-05	0.00606105	yes	up	0.813333	0
Zm00001eb312830	2.669	1.41605	0.00100731	0.0332284	yes	up	12.59	2.97333
Zm00001eb312870	0.179	-2.48242	0.000445872	0.0193233	yes	down	1.88	6.52
Zm00001eb313790	0.034	-4.88697	5.33e-13	9.79e-10	yes	down	520.01	8626.7
Zm00001eb313800	0.067	-3.90459	2.16e-09	1.46e-06	yes	down	3213.46	29785.6
Zm00001eb313810	5.709	2.51334	6.12e-07	0.000152811	yes	up	210.68	27.8133
Zm00001eb314620	0.349	-1.51908	7.03e-05	0.00552854	yes	down	23.7333	41.2267
Zm00001eb315270	0.119	-3.07284	2.35e-07	7.02e-05	yes	down	1.84333	9.79333
Zm00001eb317110	0.144	-2.79588	0.000613383	0.023658	yes	down	3.76667	15.86
Zm00001eb317190	0.109	-3.19648	3.23e-05	0.00324651	yes	down	12.1833	71.2933
Zm00001eb317380	10.288	3.36291	0.000234119	0.0122418	yes	up	4.13	0.253333
Zm00001eb317480	1.949	0.962886	0.000420567	0.0186222	yes	up	71.9067	24.1167
Zm00001eb317530	0.01	-6.64723	0.000998478	0.0331542	yes	down	0	0.403333
Zm00001eb317770	0.087	-3.53051	7.04e-06	0.00103524	yes	down	1.89	15.5333
Zm00001eb318810	23.506	4.55494	0.000207846	0.0113767	yes	up	1.32333	0.0333333
Zm00001eb319220	0.07	-3.83996	8.8e-05	0.00650361	yes	down	0.98	7.64667
Zm00001eb319570	0.129	-2.95009	0.0011009	0.0349709	yes	down	10.1533	49.3833
Zm00001eb320200	1.808	0.85452	0.00109746	0.0349709	yes	up	30.7267	10.62
Zm00001eb321450	0.114	-3.12785	3.82e-08	1.64e-05	yes	down	1.13333	3.42
Zm00001eb322010	0.21	-2.24977	0.000243051	0.0125944	yes	down	0.443333	1.33333
Zm00001eb324100	0.361	-1.46903	0.000410278	0.0183882	yes	down	7.76	11.05
Zm00001eb324760	0.141	-2.82814	0.000249819	0.0128537	yes	down	2.39667	11.5567
Zm00001eb325630	0.121	-3.04265	6.92e-05	0.00551156	yes	down	3.21667	18.1433
Zm00001eb325640	0.164	-2.6062	7.47e-05	0.00579219	yes	down	0.79	3.25
Zm00001eb325780	0.162	-2.62336	0.000132525	0.00856618	yes	down	0.576667	2.12667
Zm00001eb326060	0.244	-2.03598	0.000148118	0.00905101	yes	down	0.97	2.68
Zm00001eb326070	0.302	-1.72924	0.00138107	0.0405587	yes	down	3.67667	8.24667
Zm00001eb326500	0.208	-2.26321	1.95e-07	6.16e-05	yes	down	2.87333	8.78667
Zm00001eb326990	0.153	-2.70855	3.66e-05	0.0034719	yes	down	2.33	10.1
Zm00001eb327020	0.185	-2.43299	0.000580514	0.0227013	yes	down	3.85333	12.1833
Zm00001eb327040	0.113	-3.15149	0.000169609	0.00988107	yes	down	0.593333	3.74
Zm00001eb327110	0.132	-2.9196	2.51e-05	0.002707	yes	down	0.773333	3.42667
Zm00001eb327560	0.037	-4.77561	0.000127097	0.00833685	yes	down	0.183333	2.65667
Zm00001eb327710	2.265	1.17978	5.45e-05	0.00459999	yes	up	9.18333	2.59333
Zm00001eb327750	5.98	2.58013	0.000127681	0.00833685	yes	up	2.28667	0.246667
Zm00001eb329570	2.79	1.48019	6.61e-06	0.000976671	yes	up	15.9367	3.43667
Zm00001eb329600	0.068	-3.88831	3.73e-11	4.8e-08	yes	down	0.736667	6.32333
Zm00001eb330140	0.175	-2.51225	0.000444485	0.0193233	yes	down	5.62333	16.4233
Zm00001eb330660	0.021	-5.54032	2.15e-09	1.46e-06	yes	down	0.636667	16.3967
Zm00001eb330670	0.039	-4.69835	0.000767524	0.0279679	yes	down	0.0366667	0.653333
Zm00001eb331190	0.19	-2.39319	0.000477869	0.0201021	yes	down	3.66333	12.5133
Zm00001eb331280	0.248	-2.01316	0.000216103	0.0115909	yes	down	0.44	1.14667
Zm00001eb331390	5.092	2.34823	0.000620487	0.023816	yes	up	3.11667	0.423333
Zm00001eb332100	0.128	-2.96473	1.87e-05	0.00215015	yes	down	3.30333	14.3433
Zm00001eb332240	0.382	-1.38882	7.01e-05	0.00552854	yes	down	5.34667	8.80667
Zm00001eb332500	0.253	-1.98242	3.48e-05	0.00342625	yes	down	7.38667	18.3967
Zm00001eb333050	0.007	-7.11159	1.02e-06	0.000223845	yes	down	0.00666667	0.586667
Zm00001eb333190	2.091	1.0645	0.00157	0.0442387	yes	up	48.65	14.9867
Zm00001eb333240	3.518	1.81485	0.0018225	0.0482859	yes	up	83.36	15.5133
Zm00001eb334180	0.174	-2.51988	0.000102143	0.00738124	yes	down	72.4867	370.577
Zm00001eb334650	0.05	-4.30923	7.27e-05	0.00568584	yes	down	0.533333	3.96333
Zm00001eb334680	0.074	-3.74666	0.000216467	0.0115909	yes	down	0.5	3.23
Zm00001eb334990	0.486	-1.0399	0.000957515	0.0322844	yes	down	26.01	33.0333
Zm00001eb335210	0.112	-3.15351	0.000793604	0.0283559	yes	down	6.03667	34.3567
Zm00001eb335250	0.298	-1.74629	8.74e-05	0.00650038	yes	down	2.75333	3.85333
Zm00001eb335690	0.356	-1.48913	0.000638414	0.0242597	yes	down	2.46	4.53333
Zm00001eb335790	0.241	-2.05485	5.97e-05	0.00489834	yes	down	4.60333	12.49
Zm00001eb335870	0.294	-1.76819	1.09e-05	0.0014809	yes	down	42.19	89.3467
Zm00001eb335930	0.25	-1.99757	8.33e-06	0.00118052	yes	down	5.11333	12.0667
Zm00001eb336210	0.56	-0.836487	0.00142462	0.041349	yes	down	20.9667	22.94
Zm00001eb336990	0	-11.4307	2.57e-13	5.09e-10	yes	down	0	9.16667
Zm00001eb337000	11.557	3.53068	0.000785146	0.0281884	yes	up	2.40333	0.12
Zm00001eb337070	0.008	-6.93576	3.62e-05	0.00344841	yes	down	0	0.476667
Zm00001eb337660	0.161	-2.63496	0.00140671	0.0410773	yes	down	3.05333	9.26333
Zm00001eb337680	0.278	-1.84736	6.44e-05	0.00524606	yes	down	24.7767	60.5533
Zm00001eb337800	0.457	-1.13117	0.00170702	0.0462748	yes	down	65.82	89.8433
Zm00001eb338220	0.14	-2.84046	0.000221089	0.0118003	yes	down	1.48667	6.27667
Zm00001eb339050	56.601	5.82276	0.00168466	0.046032	yes	up	0.55	0
Zm00001eb339260	0.382	-1.38885	0.000553568	0.0220109	yes	down	4.47333	3.19667
Zm00001eb339340	0.076	-3.71461	2.13e-05	0.00236871	yes	down	1.02667	8.31333
Zm00001eb339890	0.481	-1.05717	3.53e-06	0.000622016	yes	down	23.9133	31.4067
Zm00001eb339990	0.371	-1.43154	5.05e-05	0.00438631	yes	down	9.11	16.2
Zm00001eb340440	0.122	-3.03729	0.00160102	0.0447169	yes	down	0.37	2.2
Zm00001eb340860	0.263	-1.92784	0.00108665	0.0348567	yes	down	8.67333	13.2067
Zm00001eb341430	0.032	-4.95709	9.98e-13	1.51e-09	yes	down	0.333333	4.16
Zm00001eb341550	0.071	-3.82511	1.16e-05	0.0015682	yes	down	13.2567	131.663
Zm00001eb341770	0.265	-1.91811	0.000163926	0.00973531	yes	down	1.8	4.61667
Zm00001eb341970	0.399	-1.32607	0.00101445	0.0332878	yes	down	17.6333	26.76
Zm00001eb342550	0.191	-2.38942	0.000625376	0.0238701	yes	down	101.003	318.893
Zm00001eb343640	0.064	-3.96106	0.000937876	0.0321276	yes	down	0.65	5.53333
Zm00001eb343680	2.876	1.5242	0.000575188	0.0225593	yes	up	13.1733	3.04667
Zm00001eb343690	6.124	2.61439	0.000190396	0.0107415	yes	up	7.30667	0.796667
Zm00001eb344400	0.159	-2.65141	0.000103627	0.00741034	yes	down	18.7767	71.0533
Zm00001eb344470	3.175	1.66663	0.00043789	0.0190935	yes	up	3.10333	0.61
Zm00001eb344980	4.003	2.00109	0.000459242	0.0196969	yes	up	5.68	0.91
Zm00001eb345210	6.096	2.60797	0.000350458	0.0163628	yes	up	1.16	0.13
Zm00001eb345630	0.459	-1.12212	0.0017919	0.0478199	yes	down	57.5267	78.7067
Zm00001eb345750	0.063	-3.9991	3.43e-07	9.6e-05	yes	down	20.0767	177.817
Zm00001eb345980	59.036	5.88353	0.000950314	0.0322102	yes	up	1.15667	0
Zm00001eb346030	0.496	-1.01119	0.00031456	0.0149902	yes	down	19.0567	24.53
Zm00001eb346580	2.314	1.21013	4.4e-05	0.00397129	yes	up	73.5733	20.7233
Zm00001eb346960	0.405	-1.30248	0.000559853	0.0221581	yes	down	65.4033	92.6167
Zm00001eb346980	4.148	2.05256	9.05e-07	0.000209711	yes	up	5.50667	0.846667
Zm00001eb347470	0.096	-3.3792	9.72e-05	0.00707516	yes	down	4.03333	27.3433
Zm00001eb347630	0.015	-6.03881	3.84e-05	0.00359318	yes	down	2.16333	28.1433
Zm00001eb348420	0.263	-1.92889	0.000173232	0.00999611	yes	down	1.69	4.24667
Zm00001eb349180	0.059	-4.09138	2.55e-06	0.000475677	yes	down	0.546667	4.75
Zm00001eb349460	170.957	7.41749	2.49e-07	7.29e-05	yes	up	1.86667	0
Zm00001eb350070	0.077	-3.69522	1.16e-07	4.19e-05	yes	down	48.6233	384.173
Zm00001eb350820	2.01	1.00687	0.00188944	0.049348	yes	up	11.9	3.74
Zm00001eb351060	1.92	0.941458	0.00169965	0.0462141	yes	up	15.0167	4.83667
Zm00001eb351320	2.741	1.45481	1.51e-05	0.00188618	yes	up	9.86333	2.27667
Zm00001eb351670	0.328	-1.61033	0.00169686	0.0462141	yes	down	13.58	23.5333
Zm00001eb352260	0.543	-0.881604	0.000974008	0.0326345	yes	down	14.2733	14.6567
Zm00001eb352920	0.491	-1.0262	0.000487541	0.0202953	yes	down	45.9333	60.02
Zm00001eb353240	2.13	1.09052	0.000805668	0.0286675	yes	up	22.7933	6.24333
Zm00001eb353760	0.31	-1.6907	0.00109815	0.0349709	yes	down	14.6833	24.9733
Zm00001eb354140	0.254	-1.97986	1.58e-07	5.28e-05	yes	down	201.4	496.99
Zm00001eb354610	0.159	-2.65246	0.000133335	0.00856718	yes	down	4.85667	17.0633
Zm00001eb354950	4.891	2.29014	0.000145381	0.00894755	yes	up	4.13	0.546667
Zm00001eb355110	0.445	-1.16954	0.000147044	0.00900679	yes	down	28.6533	39.3533
Zm00001eb355410	0.021	-5.60684	3.25e-08	1.42e-05	yes	down	24.53	619.89
Zm00001eb356120	0.283	-1.82047	4e-05	0.00363659	yes	down	5.01333	4.41333
Zm00001eb356420	0.203	-2.29973	1.54e-06	0.000312303	yes	down	3.16	9.45
Zm00001eb356860	0.395	-1.34039	0.000647101	0.0244642	yes	down	14.2533	22.15
Zm00001eb356910	3.797	1.9248	0.000360371	0.0167647	yes	up	291.393	51.8133
Zm00001eb356980	0.336	-1.57279	0.000169767	0.00988107	yes	down	29.92	52.9033
Zm00001eb357140	0.549	-0.864375	0.00114462	0.0357359	yes	down	39.0833	44.9667
Zm00001eb357270	0.005	-7.61828	0.000955314	0.0322525	yes	down	0	0.89
Zm00001eb358220	0.559	-0.839965	0.00153908	0.0437506	yes	down	53.5367	57.8433
Zm00001eb358300	1.938	0.954601	0.00141903	0.0412964	yes	up	12.7667	4.25
Zm00001eb361410	0.386	-1.37274	2.72e-05	0.00284107	yes	down	4.5	7.15
Zm00001eb361500	0.151	-2.73199	0.0004791	0.0201066	yes	down	1.61	6.61667
Zm00001eb361630	0.027	-5.22199	0.000252163	0.0128713	yes	down	0.18	4.50667
Zm00001eb362510	0.236	-2.08212	0.000105284	0.00745901	yes	down	2.75667	6.95667
Zm00001eb362630	0.164	-2.60501	2e-10	1.98e-07	yes	down	1.11667	4.2
Zm00001eb362960	0.301	-1.73178	0.000459775	0.0196969	yes	down	1.08	2.06
Zm00001eb363490	0.153	-2.70898	3.38e-06	0.000599546	yes	down	10.9067	44.9267
Zm00001eb364010	0.527	-0.923601	0.00149393	0.0427984	yes	down	13.7867	17.3967
Zm00001eb364090	0.53	-0.915251	0.00094785	0.0322102	yes	down	9.71667	11.65
Zm00001eb364310	0.081	-3.62045	1.91e-06	0.000366227	yes	down	2.53667	17.0967
Zm00001eb364720	0.1	-3.32635	0.000154475	0.00932867	yes	down	0.57	4.22
Zm00001eb365810	0.334	-1.58095	7e-05	0.00552854	yes	down	11.3833	21.0967
Zm00001eb366050	0.468	-1.09552	0.00170542	0.0462748	yes	down	9.83333	13.4367
Zm00001eb366300	0.141	-2.8275	6.4e-06	0.000974688	yes	down	2.98	12.8667
Zm00001eb366320	0.143	-2.80312	9.25e-06	0.00127963	yes	down	2.46	8.57667
Zm00001eb366540	0.094	-3.40443	1.27e-05	0.00166197	yes	down	0.41	2.77333
Zm00001eb366720	0.454	-1.13853	0.000274688	0.0136685	yes	down	11.2133	14.4533
Zm00001eb367120	0.151	-2.7228	1.61e-05	0.00194885	yes	down	0.39	1.65667
Zm00001eb367130	0.126	-2.99118	0.00163094	0.0452615	yes	down	0.813333	4.30667
Zm00001eb367170	0.446	-1.16393	0.00089013	0.0309035	yes	down	31.17	43.36
Zm00001eb367250	3.566	1.83427	1.77e-06	0.00034539	yes	up	9.22333	1.61333
Zm00001eb367300	6.768	2.75865	0.000901745	0.0311387	yes	up	63.21	6.58333
Zm00001eb367500	0.058	-4.10774	4.76e-05	0.00419603	yes	down	0.296667	2.58667
Zm00001eb369000	0.129	-2.95053	0.000773929	0.0281216	yes	down	0.45	2.31667
Zm00001eb369130	5.415	2.43708	0.00176267	0.047497	yes	up	7.36333	0.916667
Zm00001eb369220	4.019	2.00675	0.000206582	0.0113316	yes	up	4.11333	0.683333
Zm00001eb369590	0.215	-2.21653	0.00111615	0.0352751	yes	down	2.05667	5.94333
Zm00001eb369780	1.878	0.909435	0.000845836	0.0298019	yes	up	41.3433	13.79
Zm00001eb369860	0.511	-0.968542	0.000374403	0.0170778	yes	down	16.02	19.2267
Zm00001eb369890	6.786	2.76246	0.000113123	0.00783644	yes	up	2.08333	0.206667
Zm00001eb370290	0.209	-2.26137	0.000136517	0.0086718	yes	down	7.35667	17.5833
Zm00001eb370630	0.163	-2.61885	0.000130175	0.00844714	yes	down	0.733333	2.93333
Zm00001eb370790	0.479	-1.06142	0.00103944	0.0337633	yes	down	26.08	33.28
Zm00001eb372070	3.23	1.69145	0.000165354	0.00973531	yes	up	9.71667	1.86333
Zm00001eb372580	3.068	1.61735	0.000462257	0.0197542	yes	up	12.8033	2.63333
Zm00001eb373030	0.164	-2.6122	0.00015933	0.00955462	yes	down	0.79	2.99667
Zm00001eb373300	0.161	-2.63755	7.77e-07	0.000186891	yes	down	15.11	53.2933
Zm00001eb373350	0.111	-3.16602	0.000548465	0.0218848	yes	down	0.186667	1.04
Zm00001eb373570	0.128	-2.96778	0.000122562	0.00821105	yes	down	2.30333	11.1233
Zm00001eb374090	0.087	-3.52904	3.74e-10	3.43e-07	yes	down	119.693	788.98
Zm00001eb375480	0.318	-1.65422	0.000891905	0.0309234	yes	down	11.4733	21.77
Zm00001eb375570	0.009	-6.72132	0.000883364	0.0307932	yes	down	0.0433333	2.38667
Zm00001eb376100	0.322	-1.63368	0.000130355	0.00844714	yes	down	43.63	83.0067
Zm00001eb376530	0.133	-2.90662	0.000137857	0.0086718	yes	down	0.943333	4.53333
Zm00001eb377110	0.16	-2.63989	0.00107724	0.034681	yes	down	0.61	3.04667
Zm00001eb377190	0.178	-2.49263	8.18e-06	0.00116945	yes	down	1.31	4.87333
Zm00001eb377200	845.983	9.72449	6.93e-13	1.15e-09	yes	up	8.31	0
Zm00001eb377320	0.24	-2.05978	0.000292909	0.0143269	yes	down	16.5367	48.73
Zm00001eb377330	8.559	3.0974	0.00036902	0.0169223	yes	up	2.29333	0.1
Zm00001eb377900	0.526	-0.925618	0.001155	0.0358428	yes	down	5.36333	6.30667
Zm00001eb378140	0.189	-2.40469	1.83e-06	0.000353661	yes	down	47.11	157.71
Zm00001eb378240	0.171	-2.55154	0.00161133	0.0448627	yes	down	0.433333	2.07
Zm00001eb378380	0.009	-6.74273	0.000854862	0.030003	yes	down	0	0.283333
Zm00001eb379530	0.279	-1.84185	0.000303688	0.0146855	yes	down	7.77667	16.29
Zm00001eb380460	1.711	0.774943	0.00166168	0.04572	yes	up	37.9167	14.3567
Zm00001eb380720	0.153	-2.70461	0.000123135	0.00822797	yes	down	10.4433	43.3067
Zm00001eb381920	0.124	-3.01378	0.000350057	0.0163628	yes	down	17.5733	43.4033
Zm00001eb382270	0.118	-3.08637	1.61e-05	0.00194885	yes	down	2.30333	11.7667
Zm00001eb382850	0.075	-3.74154	0.000500147	0.020653	yes	down	0.133333	1.12667
Zm00001eb383330	1.942	0.95731	0.000392304	0.0176441	yes	up	61.6667	20.2833
Zm00001eb384500	88.959	6.47506	0.000137287	0.0086718	yes	up	2.84667	0
Zm00001eb384510	6.549	2.7113	4.64e-06	0.000763921	yes	up	15.0367	1.50667
Zm00001eb385470	0.15	-2.74031	0.000254466	0.0129631	yes	down	0.29	1.34667
Zm00001eb386040	0.083	-3.58359	3.59e-05	0.00344841	yes	down	5.37	41.2067
Zm00001eb386280	14.741	3.88179	0.000416959	0.0185433	yes	up	2.61333	0.123333
Zm00001eb386670	0.405	-1.30318	0.000535737	0.0216025	yes	down	27.3033	41.46
Zm00001eb387310	2.849	1.51068	0.000142704	0.00887698	yes	up	13.6767	3.07667
Zm00001eb388020	0.167	-2.57938	1.98e-05	0.00224138	yes	down	1.40333	5.36667
Zm00001eb389420	3.13	1.64625	5.45e-07	0.000141608	yes	up	30.0567	6.04667
Zm00001eb389660	0.271	-1.88599	1.44e-07	4.93e-05	yes	down	28.5	64.4167
Zm00001eb389830	0.333	-1.58576	3.98e-05	0.00363659	yes	down	4.96333	9.10333
Zm00001eb391210	0.316	-1.66384	0.000488493	0.020302	yes	down	37.84	71.0933
Zm00001eb393030	0.078	-3.68741	0.0016739	0.0459092	yes	down	2.36333	16.6333
Zm00001eb393250	0.246	-2.02593	0.00113051	0.0355543	yes	down	12.9367	30.5733
Zm00001eb393600	0.396	-1.33621	0.00144916	0.0419195	yes	down	8.79667	14.1433
Zm00001eb393840	0.414	-1.27355	5.2e-05	0.0044759	yes	down	26.1933	38.79
Zm00001eb394170	0.029	-5.10376	1.52e-10	1.56e-07	yes	down	0.736667	15.01
Zm00001eb394200	0.128	-2.96086	1.1e-06	0.00023918	yes	down	7.83333	35.7667
Zm00001eb394610	0.476	-1.07026	4.98e-07	0.00013074	yes	down	24.0933	27.0067
Zm00001eb394740	0.078	-3.68618	0.000330881	0.0155902	yes	down	1.57667	10.7033
Zm00001eb394820	0.113	-3.14197	0.000446165	0.0193233	yes	down	0.95	5.35667
Zm00001eb395350	0.288	-1.79507	5.31e-05	0.0045227	yes	down	32.4967	72.9533
Zm00001eb395750	2.021	1.01482	0.000624126	0.0238577	yes	up	198.633	62.2367
Zm00001eb396440	0.4	-1.32356	0.00110516	0.0349709	yes	down	34.4767	55.7567
Zm00001eb397700	0.324	-1.62671	0.0011564	0.0358428	yes	down	8.53	15.7
Zm00001eb397750	4.367	2.12678	0.00019862	0.0110599	yes	up	8.59667	1.32
Zm00001eb398370	0.172	-2.54264	0.000460151	0.0196969	yes	down	26.9767	85.7933
Zm00001eb399300	2.248	1.16837	0.0017006	0.0462141	yes	up	50	14.14
Zm00001eb399340	0.435	-1.19928	0.000165371	0.00973531	yes	down	12.8733	18.81
Zm00001eb399590	0.063	-3.9881	3.53e-05	0.00342932	yes	down	0.396667	4.17
Zm00001eb399990	0.235	-2.09002	0.00136017	0.0400823	yes	down	10.1867	21.96
Zm00001eb400120	0.184	-2.44582	0.00013354	0.00856718	yes	down	1.22	4.12667
Zm00001eb400300	0.095	-3.39443	1.57e-05	0.00193763	yes	down	16.4367	36.0567
Zm00001eb400450	0.114	-3.1316	0.000121908	0.00821105	yes	down	0.103333	0.533333
Zm00001eb402330	0.192	-2.38033	0.000143199	0.00887698	yes	down	1.65333	4.81667
Zm00001eb403450	0.012	-6.42159	0.0009874	0.0329429	yes	down	0	0.316667
Zm00001eb403540	0.009	-6.83889	3.53e-05	0.00342932	yes	down	0	0.546667
Zm00001eb403660	0.267	-1.90718	0.00064612	0.0244642	yes	down	5.96333	12.9767
Zm00001eb403720	0.1	-3.32399	0.000433939	0.0189533	yes	down	0.176667	1.10333
Zm00001eb404170	0.163	-2.61388	8.46e-05	0.0063662	yes	down	43.6	169.23
Zm00001eb404370	0.516	-0.953737	0.000575251	0.0225593	yes	down	9.36	11.25
Zm00001eb405040	0.087	-3.52626	1.45e-05	0.0018227	yes	down	40.09	250.713
Zm00001eb405110	0.004	-8.02629	7.56e-06	0.00109338	yes	down	0	1.15
Zm00001eb405270	0.411	-1.28404	5.08e-05	0.00439892	yes	down	11.0167	17.1933
Zm00001eb405290	0.117	-3.09081	5.79e-11	6.47e-08	yes	down	1.91667	6.7
Zm00001eb405340	0.196	-2.35044	2.01e-05	0.00225613	yes	down	7.19667	23.02
Zm00001eb405590	0.115	-3.12095	0.000167006	0.00978677	yes	down	0.286667	1.41333
Zm00001eb406100	3.476	1.79738	2.04e-08	9.2e-06	yes	up	701.157	126.857
Zm00001eb406130	4.787	2.25911	0.00125643	0.0379376	yes	up	18.83	2.84667
Zm00001eb406650	0.284	-1.81551	0.000106259	0.00748939	yes	down	1.10333	2.38
Zm00001eb408260	0.237	-2.07822	3.12e-05	0.0031635	yes	down	4.3	10.6333
Zm00001eb408720	0.037	-4.75292	7.57e-06	0.00109338	yes	down	0.333333	4.94
Zm00001eb408780	2.999	1.58472	0.000591242	0.0229763	yes	up	274.28	62.9967
Zm00001eb408850	0.262	-1.93268	4.47e-05	0.00402394	yes	down	100.907	229.097
Zm00001eb408860	0.295	-1.76136	4.56e-05	0.00408776	yes	down	2.53	5.41667
Zm00001eb409910	0.009	-6.73936	0.000329305	0.0155444	yes	down	0	0.543333
Zm00001eb409950	0.288	-1.79401	0.000988568	0.0329429	yes	down	27.19	59.4633
Zm00001eb411130	0.044	-4.50718	0.000463927	0.0197927	yes	down	0.743333	15.3767
Zm00001eb411490	0.262	-1.92992	1.59e-05	0.00194682	yes	down	27.49	61.83
Zm00001eb411630	3.481	1.79967	0.000306413	0.0147694	yes	up	10.1267	1.86333
Zm00001eb411870	0.019	-5.68983	1.08e-09	8.69e-07	yes	down	0.656667	17.8633
Zm00001eb412850	0.015	-6.02716	0.00113455	0.0355671	yes	down	0	0.156667
Zm00001eb413290	0.243	-2.03964	0.000299944	0.0145867	yes	down	44.6767	79.46
Zm00001eb414340	0.071	-3.80684	2.02e-09	1.44e-06	yes	down	1.37667	11.9033
Zm00001eb414650	0	-27.7837	1.15e-12	1.64e-09	yes	down	0	280.727
Zm00001eb414760	0.474	-1.07608	3.58e-06	0.000625431	yes	down	76.8633	99.39
Zm00001eb415120	0.015	-6.06985	3.83e-06	0.000660921	yes	down	1.05	29.3867
Zm00001eb415180	0.055	-4.18685	0.00129469	0.0388195	yes	down	0.4	4.16667
Zm00001eb415450	1.856	0.892202	0.00092531	0.0318242	yes	up	84.8633	29.15
Zm00001eb415960	0.237	-2.07961	0.00027102	0.0135384	yes	down	4.53333	12.57
Zm00001eb415990	0.01	-6.68791	0.000322445	0.0152767	yes	down	0	0.426667
Zm00001eb416230	0.161	-2.63528	0.000580636	0.0227013	yes	down	5.14333	18.0833
Zm00001eb416240	1.896	0.922668	0.00120944	0.0369088	yes	up	16.1733	5.36333
Zm00001eb417240	0.25	-1.99906	0.000770705	0.0280441	yes	down	0.816667	2.15667
Zm00001eb418530	0.253	-1.98062	0.000786726	0.0281884	yes	down	3.40333	8.30667
Zm00001eb418610	0.166	-2.59292	8.72e-05	0.00650038	yes	down	90.4367	336.497
Zm00001eb419600	0.156	-2.68409	0.000712403	0.0262693	yes	down	24.7433	83.63
Zm00001eb420190	2.111	1.07811	0.00132461	0.0394409	yes	up	48.7333	16.2767
Zm00001eb420850	10.668	3.41523	0.000263663	0.013248	yes	up	2.61667	0.16
Zm00001eb421180	0.191	-2.38901	5.14e-05	0.00443406	yes	down	70.48	215.78
Zm00001eb421400	0.247	-2.01716	0.00178026	0.0476344	yes	down	24.3	54.6833
Zm00001eb421830	0.014	-6.1104	0.000710967	0.0262693	yes	down	0	0.593333
Zm00001eb422010	0.313	-1.67495	0.000862932	0.0302449	yes	down	10.6333	18.8933
Zm00001eb422470	0.272	-1.87747	0.00181019	0.0480589	yes	down	3.31	8.10333
Zm00001eb423070	0.27	-1.88922	0.000276739	0.0137052	yes	down	3.04	7.18333
Zm00001eb423830	0.077	-3.70451	6e-06	0.000929211	yes	down	13.28	99.91
Zm00001eb424630	0.292	-1.77819	0.000311083	0.0149587	yes	down	20.3233	40.7433
Zm00001eb424930	0.505	-0.98685	0.00028308	0.0139245	yes	down	12.6433	15.4267
Zm00001eb425100	0.169	-2.5678	0.000228962	0.0120703	yes	down	14.22	44.89
Zm00001eb425840	2.536	1.34263	0.00158953	0.0445596	yes	up	12.5533	3.12
Zm00001eb426340	0.235	-2.09051	0.0017738	0.0475636	yes	down	1.17	3.13667
Zm00001eb426680	0.082	-3.6169	0.00169078	0.0461263	yes	down	0.15	1.02333
Zm00001eb426760	0.18	-2.47417	0.00100442	0.0332284	yes	down	2.68333	9.77
Zm00001eb426900	4.842	2.27566	0.00180186	0.0479365	yes	up	11.8567	1.50333
Zm00001eb427050	0.058	-4.11029	4.18e-21	3.59e-17	yes	down	2.56333	26.99
Zm00001eb427300	0.117	-3.09098	0.000259834	0.0131662	yes	down	0.276667	1.39667
Zm00001eb427920	1.931	0.949473	0.00160678	0.0447844	yes	up	19.8333	6.41333
Zm00001eb428570	2.637	1.39867	1.47e-06	0.00029951	yes	up	13.31	3.1
Zm00001eb428650	0.054	-4.20691	9.65e-05	0.00707512	yes	down	0.523333	5.91
Zm00001eb428780	0.071	-3.81932	0.00176872	0.047497	yes	down	0.0566667	0.403333
Zm00001eb429140	0.423	-1.24232	0.000811819	0.0288465	yes	down	8.64	12.2667
Zm00001eb429850	2.274	1.18534	0.00140209	0.0410355	yes	up	8.09	2.21667
Zm00001eb429920	0.154	-2.70065	0.000469171	0.0199502	yes	down	2.03333	7.31333
Zm00001eb430090	0.613	-0.705618	0.00130415	0.038973	yes	down	13.52	13.8667
Zm00001eb430520	380.86	8.57312	3.92e-09	2.29e-06	yes	up	6.92667	0
Zm00001eb430530	0.008	-7.03698	5.65e-05	0.00468576	yes	down	0	1.21667
Zm00001eb430620	0.275	-1.85997	0.00104232	0.0338007	yes	down	16.45	35.4333
Zm00001eb431350	2.748	1.45839	0.000620322	0.023816	yes	up	10.9767	2.39667
Zm00001eb431990	57.875	5.85486	0.00132733	0.0394505	yes	up	0.693333	0
Zm00001eb432020	0.22	-2.18429	3.27e-09	2.05e-06	yes	down	13.6033	38.87
Zm00001eb433900	0.329	-1.60248	0.00106552	0.0343504	yes	down	3.14	5.37
Zm00001eb433950	0.29	-1.78561	0.000213315	0.0114806	yes	down	6.47667	12.5967
Zm00001eb434740	8.408	3.07174	0.00116496	0.0359612	yes	up	1.53	0.12
Zm00001eb436030	9.25	3.20939	0.000211107	0.0114095	yes	up	3.29333	0.21
Zm00001eb436900	0.141	-2.8223	1.43e-07	4.93e-05	yes	down	5.67333	25.55
Zm00001eb437650	0.563	-0.829787	0.000306571	0.0147694	yes	down	241.873	270.49
Zm00001eb438510	0.008	-6.98372	0.000181924	0.0103315	yes	down	3.08	228.77
Zm00001eb438640	0.002	-8.9204	5.5e-14	1.42e-10	yes	down	0.09	24.3533
Zm00001eb439780	0.374	-1.41805	2.55e-05	0.00273394	yes	down	43.3233	72.9033
Zm00001eb441830	2.193	1.1327	0.0002648	0.0132792	yes	up	38.7433	11.3067
Zm00001eb442040	86.902	6.44132	9.88e-05	0.0071574	yes	up	1.39333	0
Zm00001eb442450	5.706	2.51255	0.000951461	0.0322102	yes	up	23.2767	1.29
Zm00001eb442780	5.721	2.51633	0.000259987	0.0131662	yes	up	3.20667	0.34
