# Supplementary material for: Comparative transcriptomic and metabolomic analysis reveals mechanisms of selenium-regulated anthocyanin synthesis in waxy maize (Zea mays L.)
Source: Front Plant Sci. 2024 Oct 3;15:1466756. doi: 10.3389/fpls.2024.1466756 (PMC11484008; doi:10.3389/fpls.2024.1466756)
Supplement: Supplementary file 1 [file DataSheet1.zip › Table S3.xlsx]

## Sheet: Table S3
Table S3 Statistical information on differentially expressed genes in HN2025-Se vs. HN2025-CK
Gene_id	FC(e/d)	Log2FC(e/d)	Pvalue	Padjust	Significant	Regulate	Se	CK
Zm00001eb000490	1.978	0.984295	0.00354168	0.0337004	yes	up	27.63	8.57
Zm00001eb000550	0.364	-1.45752	1.3e-06	6.08e-05	yes	down	22.9067	37.7267
Zm00001eb000690	4.108	2.03853	2.09e-09	2.19e-07	yes	up	17.8133	2.65667
Zm00001eb000710	0.341	-1.55307	0.000490178	0.00789269	yes	down	15.5733	28.2433
Zm00001eb000740	2.545	1.34795	0.0030127	0.0298307	yes	up	4.38	1.05667
Zm00001eb000900	0.223	-2.16733	0.000154805	0.003232	yes	down	9.01667	25.0133
Zm00001eb001120	0.221	-2.17747	8.15e-05	0.00194618	yes	down	1.07	2.80333
Zm00001eb001280	14.612	3.86911	0.000278483	0.00511873	yes	up	3.61333	0.153333
Zm00001eb001500	2.087	1.06109	0.00468339	0.0407385	yes	up	7.67333	2.26333
Zm00001eb001590	0.36	-1.47579	0.000156748	0.0032673	yes	down	4.21333	6.63667
Zm00001eb001650	0.603	-0.729076	0.00416744	0.0376515	yes	down	14.1	11.3233
Zm00001eb001680	0.435	-1.20214	0.00606503	0.0485486	yes	down	93.9367	119.847
Zm00001eb001760	0.347	-1.52798	0.000329272	0.00582229	yes	down	2.79667	5.52333
Zm00001eb001850	3.786	1.9208	0.000377269	0.0064421	yes	up	3.01	0.45
Zm00001eb001910	2.098	1.0688	0.00103821	0.013892	yes	up	9.13	2.54
Zm00001eb002030	4.044	2.01563	1.14e-06	5.46e-05	yes	up	8.43333	1.14667
Zm00001eb002180	0.432	-1.21103	8.88e-05	0.00208695	yes	down	37.8833	49.72
Zm00001eb002310	22.771	4.50915	0.00144438	0.0177452	yes	up	0.86	0.02
Zm00001eb002390	0.411	-1.28308	0.00499736	0.0424849	yes	down	527.377	685.077
Zm00001eb002470	2.49	1.31637	0.000190361	0.00381952	yes	up	10.5667	2.73333
Zm00001eb002520	3.109	1.63657	0.000355679	0.00616257	yes	up	92.1467	19.0133
Zm00001eb002690	0.294	-1.7669	0.000822217	0.0116564	yes	down	3.08333	5.84667
Zm00001eb003110	0.239	-2.06645	0.000132171	0.00284875	yes	down	2.97	7.24333
Zm00001eb003230	0.025	-5.31802	1.94e-05	0.000603607	yes	down	0.0466667	1.10667
Zm00001eb003450	0.047	-4.41251	1.77e-05	0.000560962	yes	down	0.406667	4.05333
Zm00001eb003490	2.128	1.08966	1.32e-05	0.000436673	yes	up	189.28	52.9133
Zm00001eb003650	2.103	1.0725	0.000558078	0.00866889	yes	up	40.5267	11.88
Zm00001eb003700	0.256	-1.96661	1.76e-05	0.000557435	yes	down	2.45667	5.56333
Zm00001eb003760	0.302	-1.72827	2.06e-06	9.14e-05	yes	down	9.24333	18.2733
Zm00001eb003860	0.13	-2.94394	4.86e-05	0.00127781	yes	down	0.516667	2.38
Zm00001eb004180	0.18	-2.47072	0.00185427	0.0212062	yes	down	6.47667	23.92
Zm00001eb004430	3.059	1.61307	0.000129989	0.00280405	yes	up	1.90667	0.436667
Zm00001eb004440	2.943	1.55742	0.000228685	0.00438981	yes	up	10.7333	2.55333
Zm00001eb004490	0.026	-5.23807	1.62e-27	4.21e-24	yes	down	3.23	74.3333
Zm00001eb004500	0.22	-2.18307	2.09e-06	9.22e-05	yes	down	4.08	10.56
Zm00001eb004940	0.559	-0.837864	0.0011194	0.014639	yes	down	21.2333	22.01
Zm00001eb005190	0.315	-1.66834	1.96e-05	0.000611097	yes	down	1.69333	3.21
Zm00001eb005550	0.215	-2.21886	3.78e-10	4.75e-08	yes	down	84.79	221.343
Zm00001eb005600	2.323	1.21616	0.00168479	0.0198266	yes	up	7.18	1.89
Zm00001eb005700	0.081	-3.63303	1.12e-12	2.61e-10	yes	down	6.06	48.9967
Zm00001eb005900	0.112	-3.15994	0.00190562	0.0216031	yes	down	0.12	0.586667
Zm00001eb005930	0.156	-2.67844	0.00528609	0.0440881	yes	down	0.596667	1.94667
Zm00001eb006040	0.293	-1.77137	2.81e-07	1.61e-05	yes	down	3.52	7.06667
Zm00001eb006160	0.174	-2.51925	4.28e-05	0.00115281	yes	down	18.6033	59.3567
Zm00001eb006170	0.217	-2.20739	0.00542963	0.0448463	yes	down	1.06	2.95667
Zm00001eb006320	2.716	1.4416	0.00189261	0.0215069	yes	up	1.71333	0.366667
Zm00001eb006360	1.856	0.892525	0.0046837	0.0407385	yes	up	13.5767	4.5
Zm00001eb006420	0.033	-4.92015	0.000254823	0.00478423	yes	down	0.07	1.01
Zm00001eb006440	0.074	-3.76441	0.000114074	0.00255537	yes	down	0.19	1.35333
Zm00001eb006530	2.186	1.12844	0.000338409	0.00595875	yes	up	42.9067	11.6467
Zm00001eb006620	0.346	-1.53152	0.00227035	0.0244158	yes	down	54.2967	84.7933
Zm00001eb006660	0.213	-2.23251	6.35e-05	0.00158029	yes	down	5.44667	14.5533
Zm00001eb006830	0.156	-2.67865	0.00293273	0.0292283	yes	down	0.643333	2.19
Zm00001eb007030	0.512	-0.966829	0.0028487	0.0286163	yes	down	19.11	21.0333
Zm00001eb007140	3.534	1.82113	7.28e-05	0.00178465	yes	up	15.4467	2.81667
Zm00001eb007250	0.466	-1.1007	0.00563947	0.0461173	yes	down	20.9833	24.6167
Zm00001eb007270	0.216	-2.20869	1.06e-05	0.000363122	yes	down	16.6967	47.4433
Zm00001eb007320	0.278	-1.8478	0.000771457	0.0111127	yes	down	2.38667	5.36
Zm00001eb007440	0.359	-1.47965	3.48e-05	0.000976292	yes	down	20.2467	33.8433
Zm00001eb007670	0.101	-3.31233	4.7e-08	3.37e-06	yes	down	1.35333	7.64
Zm00001eb007900	3.433	1.77936	1.45e-05	0.00047128	yes	up	13.2533	2.59333
Zm00001eb008310	0.489	-1.03079	0.00113556	0.0147982	yes	down	20.3567	23.1567
Zm00001eb008530	0.26	-1.9445	2.8e-07	1.61e-05	yes	down	38.2267	79.8167
Zm00001eb008550	0.341	-1.55208	0.000538162	0.00843013	yes	down	333.047	548.707
Zm00001eb008590	1.782	0.833188	0.0025228	0.0262298	yes	up	28.0833	10.47
Zm00001eb008930	2.807	1.48887	5.36e-06	0.000204014	yes	up	14.7067	3.23667
Zm00001eb008950	0.37	-1.43547	0.0037084	0.0347751	yes	down	13.6933	20.5033
Zm00001eb008970	5.97	2.57763	0.00274168	0.0278805	yes	up	1.25333	0.126667
Zm00001eb009010	0.389	-1.36037	0.000962599	0.0131306	yes	down	4.42	5.86667
Zm00001eb009170	0.503	-0.990521	0.000588526	0.00901782	yes	down	10.9233	12.46
Zm00001eb009290	2.988	1.57904	3.48e-06	0.0001411	yes	up	13.0967	2.53333
Zm00001eb009310	0.635	-0.6555	0.00372036	0.0348255	yes	down	23.8433	21.9333
Zm00001eb009350	0.302	-1.72935	0.00414444	0.0375181	yes	down	12	22.8433
Zm00001eb009570	0.061	-4.02486	5.7e-13	1.38e-10	yes	down	0.73	6.44333
Zm00001eb009980	2.003	1.0019	0.00230144	0.0246147	yes	up	18.2733	5.21
Zm00001eb010140	0.233	-2.1004	0.00304505	0.0300532	yes	down	38.3333	88.9067
Zm00001eb010160	0.475	-1.07311	0.000275015	0.00508739	yes	down	12.2667	15.5233
Zm00001eb010420	2.401	1.26353	1.16e-05	0.000388558	yes	up	15.16	3.95667
Zm00001eb010480	0.107	-3.21886	9.62e-12	1.72e-09	yes	down	3.59333	20.34
Zm00001eb010560	0.578	-0.790065	0.00334394	0.0322259	yes	down	60.97	63.9567
Zm00001eb010740	2.233	1.15919	9.38e-05	0.00218434	yes	up	25.7033	7.18333
Zm00001eb010750	0.109	-3.2	0.00262729	0.0270563	yes	down	0.89	3.93333
Zm00001eb010880	0.008	-6.99639	0.000448065	0.00731896	yes	down	0.0333333	1.89333
Zm00001eb011070	0.432	-1.21133	0.00040512	0.00680294	yes	down	1.75667	2.39333
Zm00001eb011160	2.165	1.11405	0.000276194	0.00510205	yes	up	17.6133	5.14667
Zm00001eb011270	0.169	-2.56345	5.11e-08	3.62e-06	yes	down	1.53	5.13333
Zm00001eb011460	2.004	1.00272	0.00405733	0.0369485	yes	up	5.50333	1.68333
Zm00001eb011600	3.814	1.93142	0.000791712	0.0113354	yes	up	25.7667	5.68667
Zm00001eb011670	0.461	-1.11654	2.08e-05	0.000638202	yes	down	63.2667	84.0767
Zm00001eb011730	1.642	0.715364	0.0042969	0.0384427	yes	up	24.95	8.96
Zm00001eb011740	0.366	-1.4507	0.00567556	0.0463682	yes	down	0.623333	12.56
Zm00001eb011820	0.465	-1.10318	0.00505669	0.0427793	yes	down	5.35	6.89333
Zm00001eb011910	0.491	-1.02544	0.00159615	0.0190687	yes	down	12.8033	14.9333
Zm00001eb011950	0.182	-2.46137	1.38e-07	8.7e-06	yes	down	1.27333	3.89667
Zm00001eb012000	0.441	-1.17962	0.000136125	0.00290504	yes	down	18.64	25.3533
Zm00001eb012020	0.488	-1.034	5.88e-05	0.00149529	yes	down	77.93	94.5067
Zm00001eb012040	1.848	0.885932	0.00450732	0.0396219	yes	up	64.6167	21.8767
Zm00001eb012070	0.326	-1.61514	0.00603256	0.048417	yes	down	1.2	2.17333
Zm00001eb012160	0.366	-1.45158	0.000693972	0.0102118	yes	down	23.6167	38.7467
Zm00001eb012180	0.506	-0.983908	0.00470764	0.0408237	yes	down	6.55667	7.66667
Zm00001eb012310	0.357	-1.48741	3.37e-10	4.35e-08	yes	down	13.1067	21.4433
Zm00001eb012390	2.18	1.12449	0.00395546	0.0363393	yes	up	35.43	9.85333
Zm00001eb012470	0.085	-3.56083	5.28e-09	4.79e-07	yes	down	20.9667	133.153
Zm00001eb012890	0.409	-1.29113	0.000406214	0.00681119	yes	down	10.17	14.33
Zm00001eb012960	3.157	1.65871	0.00338006	0.0325016	yes	up	12.85	1.84
Zm00001eb013130	0.163	-2.61664	0.000231656	0.00443701	yes	down	6.06	19.3767
Zm00001eb013190	0.251	-1.99138	0.000191927	0.00384328	yes	down	51.6233	112.57
Zm00001eb013340	0.301	-1.73369	2.74e-06	0.000115484	yes	down	7.53333	14.52
Zm00001eb013420	3.253	1.70194	0.00255142	0.0264744	yes	up	9.54667	1.86333
Zm00001eb013570	6.557	2.71298	0.000867479	0.0121623	yes	up	3.56333	0.3
Zm00001eb013610	3.485	1.80129	3.4e-05	0.000962718	yes	up	12.9267	2.14333
Zm00001eb013620	2.628	1.39396	4.9e-06	0.000189161	yes	up	11.2433	2.74
Zm00001eb013680	2.201	1.13832	0.00105523	0.0140473	yes	up	44.8067	11.9767
Zm00001eb013740	0.312	-1.68198	0.000102108	0.00233653	yes	down	10.6333	19.29
Zm00001eb013800	3.948	1.98098	3.6e-05	0.00100243	yes	up	1.80667	0.28
Zm00001eb013870	2.332	1.22132	0.00031149	0.00559862	yes	up	156.2	42.1967
Zm00001eb013950	1.991	0.993152	0.00506008	0.042794	yes	up	19.97	5.74333
Zm00001eb013990	0.236	-2.08165	0.000113671	0.00254944	yes	down	77.7367	186.977
Zm00001eb014160	3.283	1.71487	0.00010148	0.00232419	yes	up	6.44333	1.24667
Zm00001eb014590	0.108	-3.21234	0.00175674	0.0203961	yes	down	0.143333	0.743333
Zm00001eb014870	2.051	1.03652	0.00302918	0.0299482	yes	up	50.55	15.7833
Zm00001eb015120	0.099	-3.33709	0.000344947	0.00604226	yes	down	1.09333	6.62
Zm00001eb015150	0.529	-0.918721	0.00373203	0.0348914	yes	down	17.5633	18.7133
Zm00001eb015380	0.341	-1.55344	0.00114605	0.0148678	yes	down	36.9367	58.9667
Zm00001eb015400	0.114	-3.13071	2.28e-08	1.79e-06	yes	down	12.56	66.6933
Zm00001eb015460	3.28	1.71365	0.000481642	0.0077697	yes	up	3.15333	0.566667
Zm00001eb015490	3.106	1.6349	0.00111592	0.0146132	yes	up	14.3667	3.2
Zm00001eb015510	0.277	-1.85259	0.000202751	0.00401973	yes	down	4.33333	8.54
Zm00001eb015550	0.19	-2.39796	1.03e-08	8.76e-07	yes	down	12.7367	41.04
Zm00001eb015850	0.103	-3.27853	7.89e-05	0.00190283	yes	down	0.696667	3.35333
Zm00001eb015890	2.72	1.44378	6.34e-10	7.56e-08	yes	up	23.0667	5.12
Zm00001eb015930	1.789	0.839476	0.00260243	0.0268642	yes	up	85.9933	28.51
Zm00001eb015950	0.035	-4.82272	0.000214525	0.0041892	yes	down	0.103333	1.48
Zm00001eb016010	0.215	-2.21706	0.000121859	0.00267984	yes	down	1.63	4.08667
Zm00001eb016040	3.76	1.91089	0.000118574	0.00262541	yes	up	14.7333	2.57
Zm00001eb016200	7.768	2.95763	3.46e-06	0.000140334	yes	up	13.65	1.07333
Zm00001eb016460	0.598	-0.741289	0.00385292	0.03573	yes	down	38.6067	41.31
Zm00001eb016610	0.226	-2.14698	0.000163084	0.00338307	yes	down	1.92667	4.66667
Zm00001eb016850	0.302	-1.72519	0.000761914	0.0110303	yes	down	29.83	54.97
Zm00001eb016880	0.068	-3.87495	0.000451088	0.00735446	yes	down	0.4	3.09667
Zm00001eb016920	0.036	-4.78495	1.43e-10	2e-08	yes	down	0.346667	5.65333
Zm00001eb016930	0.478	-1.06371	2.74e-05	0.000807577	yes	down	10.7533	13.18
Zm00001eb017350	0.375	-1.41678	0.00131213	0.0164711	yes	down	2.42	3.90333
Zm00001eb017390	0.033	-4.92764	5.47e-08	3.84e-06	yes	down	0.43	6.28667
Zm00001eb017460	0.443	-1.176	2.65e-07	1.54e-05	yes	down	26.62	36.0733
Zm00001eb017920	0.12	-3.05462	0.000186371	0.0037581	yes	down	10.9667	48.81
Zm00001eb018130	0.342	-1.54753	0.000268693	0.00498465	yes	down	25.71	43.5533
Zm00001eb018410	0.061	-4.04312	1.95e-09	2.05e-07	yes	down	10.8767	58.4833
Zm00001eb018640	0.087	-3.51966	0.00026188	0.00487567	yes	down	0.446667	3.09
Zm00001eb018660	0.043	-4.53002	2.19e-06	9.59e-05	yes	down	0.396667	6.04667
Zm00001eb018790	0.218	-2.19621	0.00144917	0.0177788	yes	down	1.46667	3.72333
Zm00001eb018860	1.673	0.742426	0.00281277	0.0283998	yes	up	38.33	13.6
Zm00001eb019140	0.579	-0.788672	0.00597394	0.0480657	yes	down	14.7567	14.7033
Zm00001eb019470	0.279	-1.83929	0.000119893	0.00264784	yes	down	41.1233	92.0633
Zm00001eb019530	0.207	-2.27212	0.000350506	0.00609735	yes	down	50.5967	159.94
Zm00001eb019650	0.098	-3.35399	1.03e-09	1.17e-07	yes	down	1.91	11.09
Zm00001eb019670	0.169	-2.56834	0.00445239	0.0393191	yes	down	0.316667	0.976667
Zm00001eb019680	0.146	-2.77241	0.00244875	0.0256654	yes	down	1.88	5.88667
Zm00001eb019830	0.216	-2.21104	0.000599209	0.00912231	yes	down	3.94333	10.8767
Zm00001eb019930	0.021	-5.58039	4.86e-17	2.69e-14	yes	down	4.03	117.663
Zm00001eb020010	0.121	-3.04848	0.00517954	0.0434927	yes	down	1.15667	3.39667
Zm00001eb020030	0.088	-3.50632	0.00121548	0.0155433	yes	down	0.836667	5.71333
Zm00001eb020390	0.396	-1.33814	0.000452911	0.00737956	yes	down	3.41667	5.04333
Zm00001eb020710	0.448	-1.1587	0.00495585	0.0422704	yes	down	63.6467	80.0467
Zm00001eb020940	0.131	-2.93582	0.000723343	0.0105721	yes	down	2.37	10.2233
Zm00001eb021050	0.224	-2.1602	0.000600542	0.00913724	yes	down	16.5167	45.3067
Zm00001eb021340	2.139	1.09669	0.00227003	0.0244158	yes	up	35.7333	9.76667
Zm00001eb021510	0.311	-1.68685	0.000496783	0.00794974	yes	down	10.03	17.36
Zm00001eb021530	2.334	1.22265	0.00122936	0.0156685	yes	up	11.04	2.65333
Zm00001eb021540	0.001	-10.3674	5.18e-14	1.64e-11	yes	down	0	4.23333
Zm00001eb021590	0.165	-2.60293	0.00505544	0.0427793	yes	down	0.483333	1.55333
Zm00001eb021940	0.578	-0.789852	0.00295012	0.0293566	yes	down	19.2333	18.61
Zm00001eb022030	0.185	-2.43165	0.000918687	0.0126445	yes	down	0.99	3.02667
Zm00001eb022180	1.705	0.769634	0.00369846	0.0347401	yes	up	125.43	45.1133
Zm00001eb022250	3.489	1.80294	0.00151205	0.0183252	yes	up	0.956667	0.17
Zm00001eb022570	2.404	1.26515	2.55e-05	0.000759503	yes	up	12.1	3.03667
Zm00001eb022930	0.407	-1.29733	0.000126296	0.0027472	yes	down	47.8267	65.8667
Zm00001eb023010	6.414	2.68113	3.49e-11	5.53e-09	yes	up	3.09333	0.296667
Zm00001eb023090	2.167	1.11557	0.00257364	0.0266305	yes	up	2.84333	0.77
Zm00001eb023140	0.345	-1.53476	0.00050308	0.00804062	yes	down	62.8667	103.103
Zm00001eb023180	0.179	-2.48022	0.00218511	0.0238105	yes	down	6.89333	21.7733
Zm00001eb023730	2.8	1.48543	0.0013404	0.0167592	yes	up	1.84	0.383333
Zm00001eb023870	0.41	-1.28651	0.000108216	0.00245038	yes	down	11.5767	17.29
Zm00001eb024800	2.26	1.17605	0.00344663	0.0329951	yes	up	17.9033	4.96667
Zm00001eb024810	0.005	-7.54543	3.02e-06	0.00012513	yes	down	0	1.06667
Zm00001eb024820	0.131	-2.93353	8.69e-06	0.000308313	yes	down	6.06333	32.38
Zm00001eb024930	2.057	1.04061	0.00389648	0.0359605	yes	up	6.33333	1.86333
Zm00001eb024940	1.974	0.981391	0.00116914	0.0151069	yes	up	110.697	42.7567
Zm00001eb025040	0.401	-1.31789	0.00125043	0.0158807	yes	down	60.17	79.7933
Zm00001eb025190	0.415	-1.26784	0.00163384	0.0193852	yes	down	45.4833	60.3
Zm00001eb025300	0.393	-1.34693	0.000182877	0.0037136	yes	down	16.3	24.38
Zm00001eb025340	0.485	-1.04287	0.00228071	0.0244873	yes	down	11.8333	13.8967
Zm00001eb025540	0.222	-2.16953	3.9e-05	0.00106828	yes	down	0.393333	1.05333
Zm00001eb025780	0.173	-2.53514	0.00311872	0.0305735	yes	down	0.406667	1.45
Zm00001eb026430	2.787	1.47848	6.69e-07	3.4e-05	yes	up	23.1233	5.88
Zm00001eb026440	3.667	1.87464	0.00438521	0.0388712	yes	up	7.70667	1.14667
Zm00001eb026490	3.921	1.9711	4.44e-07	2.39e-05	yes	up	8.17667	1.28333
Zm00001eb026800	0.115	-3.11845	7.01e-08	4.79e-06	yes	down	1.08667	7.39333
Zm00001eb027010	0.131	-2.9344	2.77e-13	7.58e-11	yes	down	0.72	3.19
Zm00001eb027020	0.099	-3.34161	0.000430455	0.00711634	yes	down	0.443333	2.56
Zm00001eb027040	0.074	-3.75026	3.66e-06	0.000146374	yes	down	0.413333	2.98667
Zm00001eb027100	1.682	0.750489	0.00272038	0.02774	yes	up	8.35667	2.95
Zm00001eb027850	3.082	1.62388	1.86e-08	1.51e-06	yes	up	64.7433	12.3233
Zm00001eb027960	2.398	1.26154	0.00106853	0.0141736	yes	up	13.2967	3.21667
Zm00001eb027970	1.782	0.833657	0.00102786	0.0137962	yes	up	18.2233	6.16
Zm00001eb028310	1.924	0.943935	0.00169713	0.0199087	yes	up	40.5133	12.5733
Zm00001eb028670	1.869	0.902381	1.25e-05	0.00041332	yes	up	23.4867	7.47
Zm00001eb028780	2.069	1.04881	0.00097346	0.013237	yes	up	24.4433	6.96667
Zm00001eb029260	3.999	1.99977	0.00123619	0.0157307	yes	up	1	0.143333
Zm00001eb029360	0.11	-3.18301	7.68e-06	0.000276431	yes	down	0.273333	1.34333
Zm00001eb029370	0.277	-1.85448	1.69e-08	1.38e-06	yes	down	3.65333	7.07667
Zm00001eb029460	0.014	-6.17905	0.00035879	0.00620406	yes	down	0	4.63
Zm00001eb029660	4.829	2.27173	0.00462703	0.0403944	yes	up	0.903333	0.11
Zm00001eb029990	4.365	2.12592	3.99e-07	2.18e-05	yes	up	8.07667	1.04667
Zm00001eb030130	0.096	-3.38319	8.83e-05	0.0020778	yes	down	259.41	1612.09
Zm00001eb030160	0.032	-4.97292	1.7e-11	2.93e-09	yes	down	159.407	2435.17
Zm00001eb030190	0.203	-2.29798	0.00153597	0.0185545	yes	down	1.99	5.27667
Zm00001eb030300	0.488	-1.03581	0.00176448	0.020451	yes	down	65.15	78.97
Zm00001eb030390	0.262	-1.93213	6.32e-06	0.000233652	yes	down	7.37667	17.3233
Zm00001eb030470	2.256	1.17346	0.00181628	0.0208912	yes	up	8.09333	1.98667
Zm00001eb030510	3.259	1.70445	0.00150305	0.0182502	yes	up	57.0967	11.38
Zm00001eb030550	0.029	-5.09784	1.2e-17	7.26e-15	yes	down	1.79667	40.9167
Zm00001eb030560	0.054	-4.22364	1.3e-10	1.85e-08	yes	down	74.7367	869.34
Zm00001eb030870	0.312	-1.68248	1.1e-05	0.000373349	yes	down	6.85	12.3667
Zm00001eb031110	3.037	1.60273	0.000555586	0.00864053	yes	up	10.0067	2.01
Zm00001eb031210	6.436	2.68613	0.00240918	0.0253942	yes	up	6	0.406667
Zm00001eb031290	2.937	1.55454	9.47e-05	0.00219615	yes	up	5.78333	1.26
Zm00001eb031350	0.178	-2.49378	0.000838288	0.0118649	yes	down	7.04333	21.83
Zm00001eb031670	2.682	1.4235	0.00475351	0.0410197	yes	up	6.46667	1.45333
Zm00001eb031700	4.323	2.11197	4.91e-06	0.000189379	yes	up	16.9567	2.58667
Zm00001eb031820	1.993	0.994675	0.00237441	0.0251707	yes	up	3.37333	1.05667
Zm00001eb031990	1.902	0.927769	0.00578542	0.0470441	yes	up	3.95333	1.39
Zm00001eb032000	2.181	1.12478	0.000286893	0.005251	yes	up	6.57667	1.82
Zm00001eb032100	3.471	1.79523	2.8e-05	0.000820933	yes	up	4.81333	0.846667
Zm00001eb032280	0.087	-3.522	1.23e-20	1.39e-17	yes	down	14.6867	105.47
Zm00001eb032300	0	-21.6349	2.74e-13	7.58e-11	yes	down	0	2.41
Zm00001eb032320	2.303	1.20332	0.0054959	0.045271	yes	up	2.29667	0.58
Zm00001eb032370	0.316	-1.6633	0.000248209	0.00468154	yes	down	12.0467	21.2467
Zm00001eb032640	0.521	-0.939635	0.00158429	0.0189807	yes	down	9.26	10.2867
Zm00001eb032800	0.507	-0.978812	0.00087802	0.0122602	yes	down	10.0633	11.93
Zm00001eb032990	0.458	-1.126	0.0038356	0.0355958	yes	down	4.19333	6.00667
Zm00001eb033030	0.423	-1.2429	0.00117368	0.0151581	yes	down	24.2533	35.5867
Zm00001eb033080	0.181	-2.46566	0.000709902	0.0104167	yes	down	0.396667	1.25333
Zm00001eb033120	0.184	-2.44561	0.00416788	0.0376515	yes	down	1.61	4.47667
Zm00001eb033130	0.191	-2.38482	0.00309757	0.030462	yes	down	0.31	0.87
Zm00001eb033140	0.087	-3.52761	2.49e-07	1.46e-05	yes	down	18.31	111.857
Zm00001eb033260	3.304	1.72428	0.00172853	0.0201828	yes	up	15.75	2.71667
Zm00001eb033460	0.307	-1.70517	0.00621493	0.0493267	yes	down	5.09667	8.76667
Zm00001eb033540	0.023	-5.42973	9.4e-05	0.00218434	yes	down	0.07	2.35333
Zm00001eb033570	0.401	-1.31838	0.000462713	0.00751098	yes	down	7.62	11.87
Zm00001eb033950	0.16	-2.63953	1.35e-05	0.000443977	yes	down	19.9133	77.87
Zm00001eb033960	2.138	1.09596	0.00453009	0.0397619	yes	up	44.55	12.98
Zm00001eb034050	0.224	-2.15973	3.56e-07	1.98e-05	yes	down	5.93667	14.8267
Zm00001eb034130	0.391	-1.35509	0.000220942	0.00427275	yes	down	251.883	375.31
Zm00001eb034180	0.321	-1.63866	0.000596335	0.00909455	yes	down	23.7367	39.89
Zm00001eb034220	4.338	2.11708	3.94e-06	0.000156446	yes	up	24.94	3.73
Zm00001eb034260	0.022	-5.48168	4.37e-10	5.38e-08	yes	down	0.543333	17.8267
Zm00001eb034390	0.016	-5.95564	0.000729633	0.0106401	yes	down	0.126667	5.78
Zm00001eb034570	0.032	-4.9649	1.6e-06	7.34e-05	yes	down	0.576667	10.1467
Zm00001eb034580	0.05	-4.33447	0.000138113	0.00293884	yes	down	1.40667	21.1033
Zm00001eb034620	0.053	-4.23717	0.00261414	0.0269636	yes	down	0.503333	6.41333
Zm00001eb034900	2.252	1.17101	0.00444392	0.039271	yes	up	3.42333	0.866667
Zm00001eb034950	0.172	-2.54027	1.84e-05	0.000581131	yes	down	10.14	24.24
Zm00001eb035050	2.204	1.14013	0.00144192	0.0177234	yes	up	9.20333	2.47
Zm00001eb035080	1.536	0.619307	0.00621693	0.0493267	yes	up	36.6633	21.9333
Zm00001eb035230	0.509	-0.973421	0.000146348	0.00307769	yes	down	36.6567	43.7133
Zm00001eb035730	0.43	-1.21672	9.7e-05	0.00223264	yes	down	66.0133	88.4
Zm00001eb035750	0.181	-2.46679	5.84e-09	5.25e-07	yes	down	4.63	14.28
Zm00001eb035860	0.1	-3.31519	7.49e-14	2.29e-11	yes	down	2.17	13.2267
Zm00001eb035970	0.55	-0.863126	0.00227627	0.0244597	yes	down	11.9633	12.7633
Zm00001eb035980	10.124	3.33975	0.000254943	0.00478423	yes	up	29.4067	2.15
Zm00001eb035990	0.096	-3.38486	2.66e-07	1.54e-05	yes	down	2.19	12.7933
Zm00001eb036040	0.192	-2.37784	3.32e-05	0.000946293	yes	down	1.01333	2.92
Zm00001eb036140	0.328	-1.61002	6.16e-05	0.00154029	yes	down	63.0033	115.893
Zm00001eb036220	0.032	-4.9467	0.00166588	0.0196843	yes	down	0.04	0.643333
Zm00001eb036920	0.328	-1.60812	0.00496171	0.0422841	yes	down	2.96667	4.81333
Zm00001eb037000	0.442	-1.17643	0.00434348	0.0386995	yes	down	5.49667	7.37
Zm00001eb037110	0.283	-1.82116	1.48e-05	0.000478689	yes	down	5.51667	12.4867
Zm00001eb037470	0.214	-2.22195	1.33e-08	1.1e-06	yes	down	7.34	20.01
Zm00001eb037480	3.52	1.8157	1.27e-05	0.000420633	yes	up	19.9267	3.20333
Zm00001eb037530	0.067	-3.90474	0.000171922	0.00353256	yes	down	0.95	7.1
Zm00001eb037600	0.499	-1.00287	0.00415531	0.0375903	yes	down	7.09333	8.25
Zm00001eb037640	0.601	-0.733847	0.00410063	0.0372644	yes	down	40.5533	39.2567
Zm00001eb037750	0.059	-4.0773	2.32e-05	0.000698953	yes	down	0.323333	2.74667
Zm00001eb037770	0.025	-5.3211	0.000111805	0.00251848	yes	down	0.0666667	1.74
Zm00001eb037790	0.018	-5.78315	0.000436759	0.00717943	yes	down	0.1	3.23667
Zm00001eb037930	0.088	-3.49827	6.99e-08	4.79e-06	yes	down	0.65	4.01
Zm00001eb038190	0.375	-1.41446	8.56e-05	0.00202927	yes	down	3.14	4.81333
Zm00001eb038400	0.553	-0.853747	0.00396218	0.0363496	yes	down	15.83	16.26
Zm00001eb038450	69.603	6.12108	0.000193737	0.00387057	yes	up	0.713333	0
Zm00001eb038680	8.189	3.03373	9.56e-08	6.29e-06	yes	up	2.10333	0.15
Zm00001eb038870	0.595	-0.749123	0.00594862	0.0479297	yes	down	101.993	98.43
Zm00001eb038880	0.08	-3.63883	6.34e-05	0.00157923	yes	down	0.836667	5.11
Zm00001eb039660	0.559	-0.839743	0.00129949	0.0163758	yes	down	17.4767	17.9033
Zm00001eb040010	0.117	-3.09912	0.000544732	0.00852275	yes	down	1.75	7.88667
Zm00001eb040070	0.066	-3.93094	0.00259295	0.0267983	yes	down	0.0866667	0.81
Zm00001eb040140	0.106	-3.23316	2.99e-16	1.36e-13	yes	down	4.26667	24.1967
Zm00001eb040360	0.311	-1.68294	5.13e-06	0.000196375	yes	down	1.71333	3.15667
Zm00001eb040400	0.243	-2.03992	4.01e-12	8.01e-10	yes	down	5.90333	14.74
Zm00001eb040660	258.4	8.01346	4.7e-09	4.37e-07	yes	up	16.3733	0.0466667
Zm00001eb040690	0.189	-2.40685	0.000188746	0.0037942	yes	down	9.24	27.5233
Zm00001eb040700	1.909	0.932956	0.00052732	0.00831546	yes	up	13.26	4.02333
Zm00001eb040870	0.344	-1.53877	0.000198691	0.00395433	yes	down	13.9233	23.7167
Zm00001eb041050	2.69	1.42772	3.56e-05	0.000994424	yes	up	4.43667	0.983333
Zm00001eb041140	0.152	-2.71707	2.89e-05	0.000842001	yes	down	13.3233	60.2367
Zm00001eb041380	0.255	-1.97383	5.26e-05	0.00136733	yes	down	1.37	2.94667
Zm00001eb041390	0.061	-4.02793	2.3e-18	1.62e-15	yes	down	6.54667	59.7233
Zm00001eb041700	7.02	2.81148	0.00264059	0.0271287	yes	up	1.85667	0.17
Zm00001eb041750	0.567	-0.81961	0.000358257	0.00619897	yes	down	14.5333	15.2767
Zm00001eb042000	0.059	-4.0803	6.6e-07	3.36e-05	yes	down	0.89	7.56
Zm00001eb042110	0.436	-1.19703	0.0010375	0.0138896	yes	down	9.98	12.8367
Zm00001eb042150	0.166	-2.58864	2.36e-10	3.16e-08	yes	down	18.6733	71.1733
Zm00001eb042340	2.438	1.28574	1.79e-05	0.000566478	yes	up	19.3133	4.6
Zm00001eb042370	0.383	-1.38577	0.00308552	0.0303664	yes	down	9.25667	13.9433
Zm00001eb042400	2.166	1.1153	0.00133189	0.0166708	yes	up	15.56	4.45667
Zm00001eb042520	0.222	-2.16831	0.000997815	0.0134765	yes	down	2.13667	4.79333
Zm00001eb042780	0.177	-2.49452	0.000139739	0.00296512	yes	down	0.953333	3.26667
Zm00001eb042880	2.852	1.51222	0.000411663	0.00688455	yes	up	3.29333	0.71
Zm00001eb043000	0.292	-1.77572	1.08e-05	0.000366925	yes	down	157.477	347.71
Zm00001eb043060	2.43	1.28095	0.000105663	0.0024031	yes	up	4.46667	1.09333
Zm00001eb043390	1.683	0.750816	0.00164095	0.0194429	yes	up	19.8333	7.01
Zm00001eb043590	0.449	-1.15639	0.00522167	0.0437052	yes	down	65.76	80.3533
Zm00001eb043640	0.323	-1.62926	8.83e-06	0.000311231	yes	down	11.1633	20.16
Zm00001eb043650	2.192	1.13232	0.00207024	0.0229293	yes	up	9.80333	2.68667
Zm00001eb043680	1.697	0.763028	0.00559815	0.0459094	yes	up	24.19	8.65333
Zm00001eb043770	1.772	0.825486	0.0048045	0.041305	yes	up	37.5667	13.2167
Zm00001eb043790	0.039	-4.67545	2.59e-14	8.62e-12	yes	down	0.75	12.2333
Zm00001eb043930	0.057	-4.14061	0.000124956	0.00273178	yes	down	0.533333	4.45333
Zm00001eb044060	0.467	-1.09738	0.00574174	0.0468018	yes	down	31.9067	41.77
Zm00001eb044110	0.034	-4.8869	3e-14	9.75e-12	yes	down	5.08	92.7533
Zm00001eb044250	0.087	-3.51648	3.61e-07	2e-05	yes	down	10.6567	56.7833
Zm00001eb044300	2.949	1.56006	7.04e-10	8.27e-08	yes	up	27.6167	6.40333
Zm00001eb044420	0.089	-3.48541	7.47e-08	5.07e-06	yes	down	3.95667	25.9967
Zm00001eb044760	0.307	-1.70153	0.000352457	0.00612003	yes	down	16.9333	29.47
Zm00001eb044820	0.163	-2.61908	4.31e-12	8.54e-10	yes	down	33.54	113.08
Zm00001eb044840	0.343	-1.54446	0.0003112	0.00559728	yes	down	34.6133	51.5767
Zm00001eb044910	0.583	-0.77793	0.00496887	0.0423258	yes	down	46.2733	45.4633
Zm00001eb044980	2.54	1.34498	0.00148331	0.0180952	yes	up	7.25	1.77
Zm00001eb045670	0.33	-1.59787	3.79e-05	0.0010513	yes	down	4.09333	6.92667
Zm00001eb045760	1.97	0.978038	0.00168166	0.0198266	yes	up	39.1867	12.8167
Zm00001eb045910	0.514	-0.961286	0.00176462	0.020451	yes	down	52.9067	59.44
Zm00001eb046100	0.546	-0.873233	0.000461388	0.00749886	yes	down	8.73333	9.51
Zm00001eb046510	0.223	-2.16423	2.11e-05	0.000646643	yes	down	54.4667	134.96
Zm00001eb046740	0.139	-2.84652	6.14e-12	1.18e-09	yes	down	13.6367	59.6367
Zm00001eb046840	1.727	0.788492	0.000624032	0.00938469	yes	up	34.7967	10.8167
Zm00001eb046870	0.157	-2.67359	0.00270283	0.0276153	yes	down	0.53	1.81667
Zm00001eb047060	0.061	-4.04473	1.77e-09	1.87e-07	yes	down	7.17	70.72
Zm00001eb047140	1.936	0.952781	0.000329143	0.00582229	yes	up	7.18	2.16667
Zm00001eb047550	7.494	2.90583	0.00521002	0.0436499	yes	up	1.25	0.0866667
Zm00001eb047830	2.635	1.39804	2.53e-06	0.000108535	yes	up	12.96	3.12
Zm00001eb047930	2.557	1.3542	0.00160096	0.0191086	yes	up	41.9833	10.31
Zm00001eb047990	0.288	-1.79623	0.00621807	0.0493267	yes	down	3.29333	5.28333
Zm00001eb048020	0.358	-1.48112	0.000150963	0.00316962	yes	down	9.91	16.9333
Zm00001eb048220	0.575	-0.799024	0.00278036	0.0281746	yes	down	26.64	26.6867
Zm00001eb048310	0.436	-1.19891	0.000110984	0.00250433	yes	down	21.6233	30.3867
Zm00001eb048490	0.148	-2.76046	2.2e-05	0.000671265	yes	down	2.01667	8.05667
Zm00001eb048520	5.856	2.54999	0.00297696	0.0295783	yes	up	32.0367	3.09
Zm00001eb048530	0.002	-9.32961	9.71e-13	2.27e-10	yes	down	0	2.04667
Zm00001eb048540	5.307	2.40802	7.47e-05	0.00181984	yes	up	17.4167	1.74
Zm00001eb048580	4.035	2.01244	0.000391994	0.00664114	yes	up	1.95333	0.286667
Zm00001eb048680	4.598	2.20098	0.00292373	0.029151	yes	up	2.5	0.316667
Zm00001eb048700	3.008	1.5889	0.00110086	0.0144988	yes	up	3.74	0.793333
Zm00001eb048730	0.078	-3.67658	5.69e-07	2.95e-05	yes	down	0.343333	2.76667
Zm00001eb048740	0.132	-2.92406	2.18e-06	9.58e-05	yes	down	36.9967	130.69
Zm00001eb048770	0.116	-3.10274	0.001448	0.0177728	yes	down	2.78333	14.5733
Zm00001eb048780	0.204	-2.29683	0.00267946	0.0274304	yes	down	6.29333	18.9133
Zm00001eb048790	0.132	-2.92226	1.04e-07	6.75e-06	yes	down	1.05667	4.67667
Zm00001eb048950	0.065	-3.95401	2.19e-07	1.31e-05	yes	down	0.11	0.943333
Zm00001eb049140	0.428	-1.22306	0.000292744	0.00533929	yes	down	7.94667	10.7933
Zm00001eb049330	3.463	1.79197	5.71e-06	0.000214742	yes	up	7.62333	1.56667
Zm00001eb049750	0.226	-2.14622	1.01e-07	6.61e-06	yes	down	7.88	20.5633
Zm00001eb049780	0.533	-0.906974	0.00281642	0.028407	yes	down	43.19	47.99
Zm00001eb049980	2.482	1.31149	2.09e-06	9.22e-05	yes	up	5	1.34667
Zm00001eb050070	0.159	-2.6486	3.49e-08	2.57e-06	yes	down	7.48667	26.08
Zm00001eb050140	2.749	1.45872	7.3e-05	0.00178573	yes	up	4.11667	0.876667
Zm00001eb050430	0.021	-5.6026	0.0032005	0.031179	yes	down	0.03	0.83
Zm00001eb050460	0.316	-1.66136	7.3e-05	0.00178626	yes	down	78.85	137.687
Zm00001eb050490	2.303	1.20367	0.00383616	0.0355958	yes	up	9.01	2.58
Zm00001eb050540	5.807	2.53771	0.00233455	0.0248597	yes	up	4.88	0.49
Zm00001eb050610	2.085	1.05983	0.00523505	0.0437748	yes	up	22.99	6.64
Zm00001eb050660	6.404	2.67896	2.37e-21	3.24e-18	yes	up	24.34	2.60333
Zm00001eb050870	0.548	-0.866534	0.000971895	0.0132296	yes	down	12.3067	13.0433
Zm00001eb051090	0.199	-2.32959	7.12e-06	0.000258564	yes	down	1.86	5.33
Zm00001eb051200	0.327	-1.61129	0.0043848	0.0388712	yes	down	5.47667	9.92667
Zm00001eb051320	2.907	1.53961	4.69e-05	0.00123775	yes	up	17.89	4.02333
Zm00001eb051580	2.43	1.28085	0.00266224	0.0273079	yes	up	5.79667	1.7
Zm00001eb051600	0.563	-0.829195	0.000498762	0.00797651	yes	down	29.6667	30.4467
Zm00001eb051740	5.096	2.34951	0.00520141	0.0436016	yes	up	1.48	0.2
Zm00001eb051960	6.612	2.72503	0.000345013	0.00604226	yes	up	13.7433	1.1
Zm00001eb052260	2.417	1.27306	0.00021854	0.00424012	yes	up	85.9333	20.49
Zm00001eb052270	3.906	1.96565	3.47e-05	0.00097488	yes	up	10.7367	1.62333
Zm00001eb052470	2.756	1.46241	0.00195731	0.0220831	yes	up	8.84	2.08
Zm00001eb052790	0.223	-2.16511	0.00170671	0.019994	yes	down	35.7167	89.95
Zm00001eb052810	0.171	-2.54441	1.22e-07	7.76e-06	yes	down	14.3733	45.34
Zm00001eb052830	0.2	-2.31877	0.00235607	0.0250478	yes	down	18.0033	42.5533
Zm00001eb052850	0.087	-3.52498	5.61e-07	2.92e-05	yes	down	28.85	168.817
Zm00001eb053010	2.085	1.0597	0.00209518	0.023106	yes	up	22.2267	6.15333
Zm00001eb053050	3.495	1.80516	1.4e-05	0.000456336	yes	up	29.73	5.28333
Zm00001eb053190	1.83	0.872084	0.00340807	0.0327467	yes	up	21.59	7.37
Zm00001eb053340	0.29	-1.7872	0.000429399	0.00710793	yes	down	3.00333	6.23
Zm00001eb053570	0.393	-1.34781	0.00116563	0.0150691	yes	down	4.81667	6.84667
Zm00001eb053670	0.443	-1.1757	5.54e-05	0.00142413	yes	down	18.9733	24.9867
Zm00001eb053690	0.183	-2.44852	0.000172847	0.00354876	yes	down	5.07333	15.1367
Zm00001eb053730	2.341	1.22724	0.000158535	0.00329661	yes	up	57.25	14.36
Zm00001eb053750	0.371	-1.43202	0.000151147	0.00317092	yes	down	41.5433	66.6567
Zm00001eb053910	10.963	3.45457	0.000495011	0.00793607	yes	up	0.923333	0.0566667
Zm00001eb054260	0.525	-0.928339	0.00206214	0.0228879	yes	down	16.01	17.6033
Zm00001eb054420	6.635	2.73016	7.7e-08	5.2e-06	yes	up	25.5633	2.38
Zm00001eb054600	0.15	-2.73489	0.00625103	0.0495126	yes	down	0.583333	2.91
Zm00001eb054690	0.537	-0.898279	0.003305	0.0319217	yes	down	32.2533	33.2433
Zm00001eb054760	0.172	-2.53775	0.00020036	0.00398449	yes	down	9.44	29.1467
Zm00001eb054800	0.313	-1.67622	0.00225791	0.0243531	yes	down	2.79	5.26
Zm00001eb054940	2.348	1.23168	0.00151082	0.0183189	yes	up	14.7867	3.93667
Zm00001eb054990	0.345	-1.53459	1.93e-05	0.000603389	yes	down	37.5633	60.86
Zm00001eb055020	0.314	-1.67309	0.000434856	0.00716858	yes	down	13.8267	23.8267
Zm00001eb055210	1.709	0.773347	0.00584914	0.0474434	yes	up	29.2533	9.89667
Zm00001eb055330	2.169	1.11727	3.24e-05	0.000929054	yes	up	35.15	10.0033
Zm00001eb055490	0.296	-1.75447	1.99e-06	8.84e-05	yes	down	5.59333	11.6633
Zm00001eb055650	0.158	-2.66276	2.13e-07	1.28e-05	yes	down	15.06	50.9067
Zm00001eb055770	0.344	-1.53977	4.63e-05	0.00122535	yes	down	30.12	49.5233
Zm00001eb055810	0.114	-3.1382	6.12e-09	5.47e-07	yes	down	51.7667	266.88
Zm00001eb055820	0.662	-0.596123	0.00360654	0.0341876	yes	down	43.8033	39.1667
Zm00001eb055910	0.413	-1.27473	1.87e-05	0.000586543	yes	down	13.7867	18.4567
Zm00001eb055950	0.099	-3.33099	0.00130251	0.0163979	yes	down	0.103333	0.636667
Zm00001eb056010	0.061	-4.04074	8.95e-11	1.32e-08	yes	down	2.43667	21.0333
Zm00001eb056120	3.332	1.73624	0.00127082	0.0160769	yes	up	2.16333	0.44
Zm00001eb056160	6.757	2.75636	0.00343963	0.0329403	yes	up	1.61333	0.146667
Zm00001eb056170	0.04	-4.64172	6.02e-05	0.00152485	yes	down	0.12	1.56333
Zm00001eb056320	0.193	-2.37124	1.44e-14	5e-12	yes	down	42.33	137.537
Zm00001eb056330	0.169	-2.56233	2.34e-12	5.04e-10	yes	down	35.35	131.357
Zm00001eb056340	0.136	-2.88047	0.000128099	0.00277221	yes	down	5.44333	21.3967
Zm00001eb056440	0.132	-2.92602	4.09e-07	2.22e-05	yes	down	16.1433	66.5467
Zm00001eb056490	3.583	1.84097	1.12e-06	5.36e-05	yes	up	47.6	8.66333
Zm00001eb056800	0.387	-1.36969	0.00630857	0.0498164	yes	down	2.91333	4.16667
Zm00001eb056900	0.186	-2.43007	1.06e-07	6.86e-06	yes	down	3.37667	10.89
Zm00001eb057310	0.023	-5.44966	9.33e-09	8.05e-07	yes	down	0.213333	5.36
Zm00001eb057370	2.342	1.22761	0.00430684	0.0384918	yes	up	6.90333	1.95
Zm00001eb057440	0.38	-1.39439	8.87e-08	5.88e-06	yes	down	5.34667	9.10333
Zm00001eb057470	0.164	-2.60659	2.48e-10	3.3e-08	yes	down	39.0267	135.523
Zm00001eb057480	0.199	-2.32793	4.87e-09	4.48e-07	yes	down	28.77	83.6567
Zm00001eb057520	0.254	-1.97667	0.00424487	0.0381481	yes	down	2.47667	5.56
Zm00001eb057580	0.64	-0.644799	0.00574744	0.0468086	yes	down	90.8567	84.4467
Zm00001eb057630	2.084	1.05953	0.00468854	0.0407533	yes	up	11.18	3.26667
Zm00001eb057710	0.541	-0.88738	0.00104059	0.0139095	yes	down	21.2333	23.86
Zm00001eb057740	0.313	-1.67661	1.39e-06	6.46e-05	yes	down	2.55333	4.83
Zm00001eb057790	0.104	-3.26539	3.07e-11	4.93e-09	yes	down	0.736667	4.1
Zm00001eb057860	2.207	1.14181	0.000594463	0.00907132	yes	up	15.7833	4.26333
Zm00001eb058080	8.484	3.08478	1.21e-14	4.31e-12	yes	up	28.6533	2.13
Zm00001eb058390	30.22	4.91744	0.00174059	0.0202538	yes	up	4.69667	0.106667
Zm00001eb058430	2.325	1.21741	6.86e-05	0.00169412	yes	up	24.8467	6.49
Zm00001eb058460	0.141	-2.82488	6.7e-12	1.26e-09	yes	down	8.64	38.04
Zm00001eb058540	0.195	-2.35496	1.34e-05	0.000440248	yes	down	2.08	6.21667
Zm00001eb058550	0.17	-2.55757	0.00138371	0.0171635	yes	down	3.26667	11.66
Zm00001eb058600	0.617	-0.6969	0.00450111	0.0396012	yes	down	23.8	22.8333
Zm00001eb058760	2.856	1.51395	9.14e-06	0.000320018	yes	up	11.8633	2.51
Zm00001eb058800	0.046	-4.43451	3.63e-16	1.62e-13	yes	down	1.07333	13.83
Zm00001eb058940	2.913	1.54235	0.00288451	0.0288584	yes	up	25.8567	5.48
Zm00001eb058970	2.924	1.54789	0.00361654	0.0342681	yes	up	32.3567	5.88667
Zm00001eb059040	2.049	1.03472	0.00567918	0.0463682	yes	up	13.65	4.16667
Zm00001eb059220	0.445	-1.16653	0.000179212	0.00365631	yes	down	28.55	40.15
Zm00001eb059230	0.299	-1.74083	4.39e-05	0.0011761	yes	down	98.1767	214.22
Zm00001eb059240	3.756	1.90925	6.38e-07	3.28e-05	yes	up	8.60667	1.11667
Zm00001eb059510	0.023	-5.44416	8.22e-06	0.000293605	yes	down	0.753333	16.6333
Zm00001eb059560	0.507	-0.979357	0.00484759	0.04158	yes	down	8.86	10.0767
Zm00001eb059600	0.006	-7.48937	2.25e-05	0.000682803	yes	down	0	10.1033
Zm00001eb059920	5.989	2.58228	0.00176225	0.020451	yes	up	1.40333	0.126667
Zm00001eb059960	0.432	-1.20962	0.000426279	0.00707433	yes	down	39.58	53.25
Zm00001eb060140	0.187	-2.41661	0.00373516	0.0349081	yes	down	0.47	1.5
Zm00001eb060390	3.78	1.91828	7.98e-05	0.00191255	yes	up	22.16	3.70667
Zm00001eb060660	0.309	-1.69242	0.003298	0.0319173	yes	down	27.43	48.18
Zm00001eb060690	0.046	-4.43351	8.04e-11	1.19e-08	yes	down	0.0966667	1.39333
Zm00001eb060760	2.32	1.21413	0.00162185	0.019287	yes	up	7.76667	2.09667
Zm00001eb060830	1.741	0.799952	0.0050148	0.0425654	yes	up	35.5533	11.8267
Zm00001eb060840	0.03	-5.07853	0.004315	0.038525	yes	down	0.0933333	1.27667
Zm00001eb060850	2.39	1.25684	0.0012131	0.0155205	yes	up	11.05	2.69667
Zm00001eb060880	0.052	-4.27351	9.44e-17	4.63e-14	yes	down	0.94	11.2467
Zm00001eb060890	0.008	-6.91247	0.000173709	0.00356082	yes	down	0	0.686667
Zm00001eb061130	2.086	1.06046	0.00112809	0.0147231	yes	up	9.17333	2.56333
Zm00001eb061170	0.489	-1.03184	0.000370558	0.00635299	yes	down	36.63	43.0233
Zm00001eb061230	28.54	4.83493	0.00255889	0.0265233	yes	up	1.81333	0.0333333
Zm00001eb061250	0.166	-2.59175	9.56e-06	0.000330125	yes	down	33.39	107.313
Zm00001eb061260	0.49	-1.03046	0.000435294	0.00716858	yes	down	7.04667	8.75667
Zm00001eb061280	0.091	-3.45046	2.02e-05	0.000622526	yes	down	11.2933	61.7133
Zm00001eb061770	0.02	-5.61729	5.77e-20	5.35e-17	yes	down	0.166667	4.19
Zm00001eb061780	0.04	-4.642	3.61e-06	0.000144993	yes	down	0.153333	2.43
Zm00001eb061810	2.31	1.20759	0.00621222	0.0493255	yes	up	6.61667	1.73333
Zm00001eb061910	1.996	0.997127	0.00200805	0.0224798	yes	up	8.17667	2.6
Zm00001eb061960	0.52	-0.943807	0.000494893	0.00793607	yes	down	21.0067	23.2233
Zm00001eb062050	0.324	-1.62574	0.0036504	0.0344445	yes	down	10.2033	21.11
Zm00001eb062110	2.226	1.15422	0.00349545	0.0333642	yes	up	2.18333	0.58
Zm00001eb062140	0.436	-1.19738	0.000125371	0.00273624	yes	down	42.5533	57.7
Zm00001eb062170	0.105	-3.24583	4.03e-07	2.2e-05	yes	down	22.63	148.147
Zm00001eb062190	0.218	-2.19778	0.00327483	0.0317366	yes	down	1.81667	4.86333
Zm00001eb062330	1.535	0.618242	0.00615485	0.0490349	yes	up	57.6733	23.2
Zm00001eb062560	0.041	-4.59153	1.22e-08	1.02e-06	yes	down	0.66	8.26667
Zm00001eb062580	0.057	-4.13462	2.91e-05	0.000846683	yes	down	0.386667	3.62
Zm00001eb062730	0.455	-1.1369	0.000183926	0.00372614	yes	down	15.9867	20.6033
Zm00001eb062740	2.628	1.39375	0.00523324	0.0437738	yes	up	23.0033	5.61
Zm00001eb062800	0.627	-0.672343	0.00108121	0.0142834	yes	down	37.3267	34.72
Zm00001eb062840	0.565	-0.823631	0.000914145	0.012602	yes	down	16.2033	14.9033
Zm00001eb062880	0.019	-5.68509	2.41e-20	2.41e-17	yes	down	2.33	108.7
Zm00001eb062890	0.043	-4.53303	9.39e-05	0.00218434	yes	down	0.126667	1.97
Zm00001eb062930	2.291	1.19593	0.000161347	0.00334973	yes	up	76.5633	20.5867
Zm00001eb063110	2.33	1.22036	0.000216009	0.00421185	yes	up	10.6367	2.78667
Zm00001eb063140	2.688	1.4267	0.00218559	0.0238105	yes	up	3.15667	0.673333
Zm00001eb063220	0.341	-1.55202	0.00052026	0.00823914	yes	down	41.4867	79.33
Zm00001eb063290	0.437	-1.19327	0.000877998	0.0122602	yes	down	7.05	9.57
Zm00001eb063300	1.934	0.951523	0.00285498	0.0286513	yes	up	7.51667	2.35667
Zm00001eb063350	0.163	-2.61289	0.00284896	0.0286163	yes	down	3.35667	13.2767
Zm00001eb063370	2.071	1.04999	0.000760185	0.0110224	yes	up	19.4733	5.80333
Zm00001eb063680	0.294	-1.76609	0.00082205	0.0116564	yes	down	31.1733	58.5
Zm00001eb063700	0.581	-0.782263	0.00199362	0.0223719	yes	down	18.9467	17.1167
Zm00001eb064170	0.066	-3.91726	2.26e-06	9.78e-05	yes	down	0.593333	4.64333
Zm00001eb064440	0.401	-1.31792	0.00328211	0.0317833	yes	down	2.87	3.79667
Zm00001eb064490	20.131	4.33134	0.0013175	0.0165065	yes	up	1.74	0.0633333
Zm00001eb064520	0.488	-1.03536	0.00225075	0.0242961	yes	down	4.71667	5.79
Zm00001eb064530	0.385	-1.37837	0.00230604	0.0246369	yes	down	18.99	31.28
Zm00001eb064820	1.923	0.943718	0.00436972	0.0388001	yes	up	7.14333	2.18667
Zm00001eb064850	0.571	-0.809493	0.000344501	0.00604144	yes	down	12.1733	12.7
Zm00001eb065220	0.055	-4.18174	0.00607887	0.0485958	yes	down	0.0666667	0.836667
Zm00001eb065370	0.017	-5.87413	0.00539383	0.0446854	yes	down	0.0133333	0.59
Zm00001eb065380	4.083	2.02977	1.33e-07	8.39e-06	yes	up	6.87333	1.02333
Zm00001eb065510	0.374	-1.41961	8.04e-05	0.0019269	yes	down	13.4733	20.7667
Zm00001eb065570	0.538	-0.894428	0.00388168	0.0358809	yes	down	43.8367	46.4
Zm00001eb065970	0.481	-1.05735	0.00205869	0.0228709	yes	down	5.27	6.32333
Zm00001eb066570	0.108	-3.2048	0.00047212	0.00764457	yes	down	0.82	4.72
Zm00001eb066590	0.328	-1.60986	0.00101857	0.0137139	yes	down	21.12	34.5167
Zm00001eb066640	2.848	1.50983	0.000268163	0.00497836	yes	up	46.0367	10.59
Zm00001eb066680	0.278	-1.84725	1.72e-05	0.000548317	yes	down	68.6367	134.403
Zm00001eb066960	0.307	-1.70276	0.0047674	0.0411085	yes	down	21.9733	42.2
Zm00001eb067230	0.325	-1.62051	8.28e-05	0.0019706	yes	down	3.64	6.3
Zm00001eb067270	3.627	1.85874	3.47e-05	0.00097488	yes	up	6.52667	1.12
Zm00001eb067530	0.592	-0.755691	0.000995608	0.0134607	yes	down	34.8667	33.6433
Zm00001eb067600	2.248	1.16892	0.00260153	0.0268642	yes	up	4.58667	1.21333
Zm00001eb067700	0.589	-0.764786	0.000169044	0.00348446	yes	down	58.9733	58.7433
Zm00001eb067710	0.065	-3.95156	1.84e-07	1.13e-05	yes	down	0.35	3.85333
Zm00001eb067780	0.008	-6.91356	1.21e-06	5.74e-05	yes	down	0.0166667	1.09667
Zm00001eb067790	0.044	-4.51596	2.06e-15	7.87e-13	yes	down	7.59	50.12
Zm00001eb067920	0.607	-0.72004	0.0039585	0.0363496	yes	down	18.8767	17.8233
Zm00001eb068000	6.42	2.68261	1.59e-06	7.3e-05	yes	up	15.6767	1.47333
Zm00001eb068230	35.111	5.13385	4.07e-06	0.000160264	yes	up	47.1067	0.743333
Zm00001eb068270	0.584	-0.776632	0.00490388	0.0419373	yes	down	79.1533	78.9567
Zm00001eb068290	0.379	-1.4016	3.79e-05	0.0010513	yes	down	10.2667	15.4267
Zm00001eb068440	2.072	1.05068	0.00133277	0.0166737	yes	up	18.6967	5.36
Zm00001eb068460	0.311	-1.68339	0.00568088	0.0463682	yes	down	8.7	14.4833
Zm00001eb068530	0.3	-1.73593	0.000877026	0.0122602	yes	down	0.82	1.60667
Zm00001eb068550	2.837	1.50442	0.00371705	0.034814	yes	up	8.90333	2.36333
Zm00001eb068600	0.408	-1.29486	0.0015271	0.018456	yes	down	9.81333	13.3267
Zm00001eb068620	0.403	-1.31208	0.00560613	0.0459313	yes	down	15.23	21.7167
Zm00001eb068640	1.927	0.946558	0.00341886	0.0328018	yes	up	21.74	6.82667
Zm00001eb068660	12.024	3.58789	0.00115529	0.0149503	yes	up	2.18	0.116667
Zm00001eb068880	2.527	1.33733	0.000204229	0.00403671	yes	up	12.0733	2.99333
Zm00001eb068910	0.477	-1.06743	0.00293732	0.0292516	yes	down	88.9367	108.783
Zm00001eb069020	0.345	-1.53501	0.00620388	0.0493045	yes	down	5.23333	8.31333
Zm00001eb069040	0.088	-3.51195	2.85e-07	1.64e-05	yes	down	3.46	21.4
Zm00001eb069290	0.471	-1.086	0.000433142	0.0071562	yes	down	33.8067	43.89
Zm00001eb069310	0.165	-2.60165	6.15e-06	0.000228941	yes	down	26.4667	96.6067
Zm00001eb069320	0.155	-2.68724	7.21e-14	2.23e-11	yes	down	36.85	131.277
Zm00001eb069340	0.091	-3.45322	3.76e-09	3.6e-07	yes	down	12.9333	90.6367
Zm00001eb069350	0.185	-2.43564	1.72e-07	1.06e-05	yes	down	7.82	22.9733
Zm00001eb069380	0.047	-4.41316	2.82e-05	0.000825121	yes	down	0.393333	6.2
Zm00001eb069670	0.013	-6.2973	0.000969437	0.0132031	yes	down	0	0.203333
Zm00001eb070380	0.009	-6.76492	3.97e-05	0.0010831	yes	down	0	2.36
Zm00001eb070410	0.33	-1.59766	0.000955136	0.0130528	yes	down	3.69	6.15
Zm00001eb070510	0.26	-1.94425	1.75e-05	0.000556479	yes	down	0.616667	1.48667
Zm00001eb070600	0.378	-1.40247	0.00158786	0.0190045	yes	down	4.54333	7.08
Zm00001eb070760	0.084	-3.58124	7.04e-08	4.8e-06	yes	down	1.94333	11.6067
Zm00001eb070780	0.074	-3.76388	1.51e-07	9.42e-06	yes	down	32.3833	227.443
Zm00001eb070790	0.436	-1.19705	0.00240281	0.0253682	yes	down	31.5933	39.7433
Zm00001eb070840	0.359	-1.47984	0.00175528	0.0203883	yes	down	57.0167	88.88
Zm00001eb071140	0.349	-1.51963	0.000254888	0.00478423	yes	down	67.2633	130.857
Zm00001eb071240	0.372	-1.42546	0.00137839	0.0171208	yes	down	8	12.3167
Zm00001eb071570	0.152	-2.71334	3.03e-06	0.00012513	yes	down	0.913333	3.27
Zm00001eb071820	0.483	-1.049	0.000941973	0.0129171	yes	down	35.95	42.6667
Zm00001eb071850	0.128	-2.96811	2.22e-08	1.74e-06	yes	down	0.98	4.26333
Zm00001eb071940	0.094	-3.40864	0.000100784	0.00231367	yes	down	0.29	1.51667
Zm00001eb072050	0.566	-0.820796	0.00548686	0.0452253	yes	down	20.9767	21.2733
Zm00001eb072290	0.304	-1.71855	0.000289468	0.00529068	yes	down	13.6933	24.87
Zm00001eb072380	8.866	3.14835	0.00446274	0.0393837	yes	up	1.18333	0.0833333
Zm00001eb072420	8.078	3.01397	0.00165789	0.0196158	yes	up	2.09667	0.15
Zm00001eb072480	0.258	-1.95382	7.95e-05	0.00190913	yes	down	7.35	15.9667
Zm00001eb072510	3.693	1.88481	2.15e-07	1.28e-05	yes	up	3.86333	0.633333
Zm00001eb072560	2.814	1.49273	0.000115826	0.00257996	yes	up	7.85333	1.80667
Zm00001eb072660	0.153	-2.71114	0.00269211	0.0275382	yes	down	1.93333	8.46667
Zm00001eb072740	2.241	1.16405	0.000881412	0.0122757	yes	up	20.8833	5.63333
Zm00001eb072750	0.144	-2.79741	1.61e-07	9.99e-06	yes	down	2.56667	11.3767
Zm00001eb072860	2.24	1.1635	0.00625691	0.049529	yes	up	15.0667	2.39
Zm00001eb072870	0.247	-2.01919	7.06e-06	0.000257085	yes	down	1.43667	3.80667
Zm00001eb072900	0.028	-5.14652	8.99e-18	5.69e-15	yes	down	1.71667	35.7567
Zm00001eb072950	0.014	-6.17838	1.02e-07	6.65e-06	yes	down	0.116667	6.19667
Zm00001eb072990	0.03	-5.04309	7.93e-21	9.36e-18	yes	down	33.1167	652.983
Zm00001eb073030	0.067	-3.89447	2.06e-05	0.000634706	yes	down	0.343333	3.61
Zm00001eb073130	0.392	-1.34941	7.6e-05	0.00184545	yes	down	2.76667	4
Zm00001eb073370	4.403	2.13839	1.87e-08	1.51e-06	yes	up	4.22333	0.576667
Zm00001eb073450	14.739	3.88154	0.00372096	0.0348255	yes	up	8.73333	0.323333
Zm00001eb073500	0.151	-2.72557	0.0027248	0.0277633	yes	down	0.246667	0.913333
Zm00001eb073610	0.107	-3.22341	2.72e-06	0.000114803	yes	down	0.35	1.79
Zm00001eb073630	0.452	-1.14479	0.00279153	0.0282612	yes	down	7.38333	9.27
Zm00001eb073740	2.458	1.29743	0.000322574	0.00573828	yes	up	11.1633	2.61667
Zm00001eb073760	1.779	0.831044	0.00529473	0.0440894	yes	up	11.2833	3.75333
Zm00001eb073910	0.446	-1.16502	0.00197659	0.0222331	yes	down	39.1967	47.5
Zm00001eb074030	0.353	-1.50327	0.00111114	0.014585	yes	down	1.14333	1.97667
Zm00001eb074350	0.413	-1.27568	8.9e-05	0.00209104	yes	down	183.737	245.983
Zm00001eb074360	0.181	-2.46556	0.00118469	0.0152658	yes	down	0.896667	2.66
Zm00001eb074380	0.178	-2.48759	6.14e-05	0.00154029	yes	down	3.72	11.5667
Zm00001eb074460	4.098	2.03493	2.15e-09	2.24e-07	yes	up	7.77333	1.11333
Zm00001eb074530	4.5	2.16982	0.00607915	0.0485958	yes	up	37.47	4.39333
Zm00001eb074580	3.036	1.60233	0.002316	0.024723	yes	up	5.49333	1.42333
Zm00001eb074600	4.673	2.22424	0.000435547	0.00716858	yes	up	4.82333	0.603333
Zm00001eb074930	0.191	-2.38929	2.31e-12	5.04e-10	yes	down	3.54333	11.3467
Zm00001eb075020	5.523	2.46548	1.72e-06	7.82e-05	yes	up	3.61	0.373333
Zm00001eb075090	0.091	-3.45345	0.00395029	0.0363046	yes	down	0.0833333	0.48
Zm00001eb075150	2.598	1.37736	0.000428326	0.0070947	yes	up	6.80667	1.48333
Zm00001eb075470	4.141	2.05008	0.000160797	0.00334097	yes	up	3.27	0.436667
Zm00001eb075550	0.074	-3.76337	0.000473935	0.00766918	yes	down	0.156667	1.06
Zm00001eb075560	0.118	-3.08081	5.86e-07	3.03e-05	yes	down	1.99333	9.32333
Zm00001eb075600	0.01	-6.62724	0.000258201	0.00482793	yes	down	0	1.14333
Zm00001eb075660	0.096	-3.38806	0.000350867	0.00609954	yes	down	0.643333	3.67333
Zm00001eb075700	0.278	-1.8488	3.19e-06	0.000131073	yes	down	7.61333	15.32
Zm00001eb075760	0.098	-3.35689	4.69e-13	1.17e-10	yes	down	3.4	19.3
Zm00001eb075920	2.709	1.43795	0.00241891	0.0254381	yes	up	2.7	0.593333
Zm00001eb075990	2.686	1.42552	1.6e-06	7.34e-05	yes	up	20.0333	4.53333
Zm00001eb076050	0.38	-1.39686	0.000608732	0.00921328	yes	down	18.7933	31.03
Zm00001eb076160	0.438	-1.19117	6.99e-06	0.000254824	yes	down	14.0967	19.1567
Zm00001eb076420	4.45	2.15389	0.00281028	0.0283998	yes	up	0.753333	0.1
Zm00001eb076430	0.039	-4.67061	5.11e-17	2.76e-14	yes	down	0.483333	7.92667
Zm00001eb076730	0.451	-1.15019	0.00106415	0.0141444	yes	down	6.76	8.8
Zm00001eb076990	0.075	-3.73812	0.00126902	0.0160619	yes	down	0.123333	0.866667
Zm00001eb077000	0.017	-5.85217	2.53e-18	1.73e-15	yes	down	0.523333	16.74
Zm00001eb077160	0.039	-4.67724	1.58e-09	1.69e-07	yes	down	1.33667	21.9233
Zm00001eb077230	0.319	-1.64964	0.000373688	0.00639356	yes	down	5.56333	10.5633
Zm00001eb077540	0.344	-1.53868	0.00330086	0.0319173	yes	down	4.75667	7.57333
Zm00001eb077640	0.313	-1.67699	0.00023418	0.00447317	yes	down	21.9067	39.7733
Zm00001eb077690	0.472	-1.08446	0.00400863	0.0366463	yes	down	5.04333	6.48667
Zm00001eb077890	0.213	-2.23003	0.000209489	0.0041032	yes	down	1.93667	5.07
Zm00001eb078100	0.425	-1.23456	1.33e-05	0.000438446	yes	down	32.43	46.8033
Zm00001eb078110	0.507	-0.978992	0.00517584	0.0434757	yes	down	16.1	17.9233
Zm00001eb078130	3.286	1.71627	0.00418655	0.0377808	yes	up	21.08	3.90333
Zm00001eb078170	1.689	0.755952	0.00432879	0.0385818	yes	up	22.48	8.07
Zm00001eb078310	0.069	-3.8631	0.000549419	0.00858059	yes	down	0.546667	4.10667
Zm00001eb078430	0.043	-4.53739	0.000259887	0.00485248	yes	down	1.85667	21.5833
Zm00001eb078480	2.489	1.31536	0.00187793	0.0214013	yes	up	5.84667	1.39
Zm00001eb078840	25.119	4.6507	0.0045242	0.0397236	yes	up	0.983333	0.02
Zm00001eb078990	3.258	1.7041	8.7e-06	0.000308346	yes	up	2.94	0.536667
Zm00001eb079140	0.006	-7.49998	0.000577201	0.00889149	yes	down	0	0.693333
Zm00001eb079170	0.322	-1.63427	0.00148642	0.0181245	yes	down	24.27	43.4133
Zm00001eb079300	2.644	1.40285	8.72e-06	0.000308378	yes	up	5.84667	1.35667
Zm00001eb079340	2.697	1.4314	0.00148738	0.0181277	yes	up	10.3167	2.48667
Zm00001eb079390	8.409	3.07202	3.42e-05	0.000965093	yes	up	5.91	0.416667
Zm00001eb079430	0.304	-1.71678	0.00371042	0.034777	yes	down	9.44333	17.1033
Zm00001eb079440	0.268	-1.89733	2.41e-07	1.42e-05	yes	down	4.15333	8.54667
Zm00001eb079460	0.13	-2.93889	1.06e-06	5.11e-05	yes	down	2.73667	11.6933
Zm00001eb079790	0.201	-2.31534	6.18e-05	0.00154387	yes	down	2.88333	10.0233
Zm00001eb079860	4.027	2.0098	0.0051157	0.043166	yes	up	2.17	0.43
Zm00001eb079980	0.205	-2.28401	7.21e-06	0.000260767	yes	down	9.55	23.6
Zm00001eb080090	0.235	-2.08901	5.38e-05	0.00139406	yes	down	21.0633	48.3267
Zm00001eb080140	3.516	1.81377	0.00139086	0.0172181	yes	up	4.13333	0.646667
Zm00001eb080280	0.372	-1.42648	5.52e-05	0.00142064	yes	down	15.7467	24.79
Zm00001eb080320	2.756	1.46254	6.85e-05	0.00169412	yes	up	4.36667	0.976667
Zm00001eb080490	0.462	-1.11363	1.14e-05	0.000383698	yes	down	18.5367	24.7033
Zm00001eb080540	0.137	-2.86618	0.0007254	0.0105962	yes	down	10.76	41.8033
Zm00001eb080670	3.578	1.83898	0.00249151	0.0260086	yes	up	36	6.72333
Zm00001eb081280	0.07	-3.84201	1.39e-12	3.19e-10	yes	down	3.66	31.46
Zm00001eb081460	0.23	-2.12231	0.00248391	0.0259606	yes	down	1.16667	2.73333
Zm00001eb081630	2.853	1.51234	0.00363947	0.0343975	yes	up	4.39	0.84
Zm00001eb081640	3.516	1.81376	0.000113179	0.002545	yes	up	14.4433	2.27
Zm00001eb081810	6.357	2.66842	0.00631593	0.0498594	yes	up	0.746667	0.0633333
Zm00001eb082050	0.514	-0.96138	0.00102424	0.0137618	yes	down	6.78333	7.81333
Zm00001eb082330	0.055	-4.19426	0.00324609	0.0315404	yes	down	0.14	1.05333
Zm00001eb082590	6.934	2.79371	3.22e-07	1.83e-05	yes	up	7.66333	0.643333
Zm00001eb083380	2.999	1.58466	0.00178614	0.0206268	yes	up	77.1733	16.22
Zm00001eb083480	0.032	-4.94457	7.15e-18	4.76e-15	yes	down	1.35333	22.2633
Zm00001eb083650	5.689	2.50826	0.00326862	0.0316881	yes	up	4.53	0.493333
Zm00001eb083750	2.705	1.43544	0.000582717	0.00894463	yes	up	61.1233	13.6433
Zm00001eb083840	0.122	-3.03237	5.96e-09	5.34e-07	yes	down	0.72	3.60667
Zm00001eb083870	3.817	1.93238	0.000616291	0.00928979	yes	up	43.61	6.88333
Zm00001eb084470	0.012	-6.33602	9.9e-05	0.00227773	yes	down	0.05	5.64333
Zm00001eb084480	0.135	-2.88654	3.2e-06	0.000131254	yes	down	10.6967	46.49
Zm00001eb084490	0.159	-2.65599	0.00191664	0.0216996	yes	down	13.2067	56.51
Zm00001eb084590	0.418	-1.25781	2.3e-06	9.94e-05	yes	down	173.03	238.103
Zm00001eb084620	0.061	-4.03206	0.00209743	0.023106	yes	down	0.17	1.79667
Zm00001eb084670	0.602	-0.731512	0.00102346	0.0137585	yes	down	16.6733	17.1067
Zm00001eb085220	0.123	-3.02352	0.00071075	0.0104233	yes	down	0.436667	1.90333
Zm00001eb085300	5.277	2.3998	0.00478172	0.0411774	yes	up	35.18	4.67333
Zm00001eb085320	0.395	-1.34183	1.48e-05	0.000479201	yes	down	25.3	36.2267
Zm00001eb085680	0.306	-1.70654	0.000330023	0.0058269	yes	down	52.77	113.7
Zm00001eb085690	0.008	-6.94636	0.000109006	0.00246613	yes	down	0	0.86
Zm00001eb086030	2.315	1.21129	0.000333231	0.00587554	yes	up	12.0567	3.09
Zm00001eb086280	0.419	-1.25464	1.72e-05	0.000547795	yes	down	6.94667	9.80667
Zm00001eb086320	2.077	1.05424	0.00120259	0.0154393	yes	up	20.2367	5.97333
Zm00001eb086640	1.834	0.875289	0.00484769	0.04158	yes	up	13.96	4.59667
Zm00001eb086670	0.132	-2.9166	0.0011163	0.0146132	yes	down	1.54333	6.77
Zm00001eb086800	0.39	-1.35729	0.000435189	0.00716858	yes	down	11.5433	14.2533
Zm00001eb087090	0.02	-5.66516	3.99e-05	0.00108785	yes	down	0.17	4.20333
Zm00001eb088150	0.436	-1.19793	0.00233101	0.0248322	yes	down	5.48667	8.05
Zm00001eb088740	0.126	-2.98675	9.83e-09	8.4e-07	yes	down	10.3833	44.9567
Zm00001eb088960	2.255	1.17342	0.00475394	0.0410197	yes	up	6.77333	1.86667
Zm00001eb089070	0.377	-1.40568	0.000115674	0.00257904	yes	down	3.05333	4.96
Zm00001eb089470	0.157	-2.66761	0.00550676	0.0453128	yes	down	1.36667	5.37333
Zm00001eb089590	0.524	-0.931521	0.00563559	0.0461145	yes	down	22.5567	26.0933
Zm00001eb089720	2.46	1.2989	0.00161079	0.0191929	yes	up	2.2	1.58667
Zm00001eb089960	2.173	1.11959	0.000518788	0.00822586	yes	up	11.66	2.99667
Zm00001eb090060	3.195	1.67578	0.000219311	0.00424753	yes	up	41.7933	7.52667
Zm00001eb090200	0.146	-2.77679	0.00463352	0.0404374	yes	down	1.9	12.6533
Zm00001eb090350	3.346	1.74252	0.00470563	0.0408237	yes	up	1.78	0.31
Zm00001eb090510	0.443	-1.17351	0.00606578	0.0485486	yes	down	14.9733	18.68
Zm00001eb090540	0.351	-1.5117	0.000902297	0.0124984	yes	down	29.54	46.0567
Zm00001eb090800	0.248	-2.00891	5.87e-06	0.000219956	yes	down	13.1467	32.4967
Zm00001eb090870	15.927	3.99339	0.000553164	0.00861318	yes	up	1.41667	0.06
Zm00001eb091230	0.339	-1.56064	0.00060492	0.00917697	yes	down	24.4767	40.0633
Zm00001eb091470	0.463	-1.11168	0.00307047	0.0302527	yes	down	26.2167	32.43
Zm00001eb091750	5.47	2.45147	5.51e-05	0.00142022	yes	up	4.98667	0.55
Zm00001eb092090	2.465	1.30148	0.000924018	0.0126977	yes	up	18.29	4.68333
Zm00001eb092180	2.496	1.3195	0.000253935	0.00477567	yes	up	5.31	1.31667
Zm00001eb092750	0.31	-1.6893	0.00369597	0.0347292	yes	down	0.34	0.63
Zm00001eb092850	4.377	2.12991	0.00199841	0.0224008	yes	up	0.886667	0.12
Zm00001eb093300	2.057	1.04046	0.00111185	0.014585	yes	up	8.77667	2.58667
Zm00001eb093440	7.787	2.96106	0.00156528	0.0188211	yes	up	5.37	0.363333
Zm00001eb093560	3.132	1.64694	3.72e-12	7.54e-10	yes	up	142.587	28.3967
Zm00001eb093650	0.119	-3.07428	0.000297118	0.0054001	yes	down	2.81667	12.6267
Zm00001eb093980	1.637	0.710616	0.00149489	0.0181681	yes	up	11.89	4.31333
Zm00001eb094320	2.128	1.08978	0.000591323	0.00903934	yes	up	12.9633	3.71667
Zm00001eb094710	0.092	-3.43549	0.00135198	0.0168492	yes	down	0.21	1.41333
Zm00001eb094730	2.52	1.33364	0.0045748	0.0400326	yes	up	281.02	68.9333
Zm00001eb095000	0.6	-0.736442	0.000705274	0.0103664	yes	down	31.7933	31.09
Zm00001eb095210	0.155	-2.69122	1.2e-05	0.000400611	yes	down	225.077	782.043
Zm00001eb095430	1.906	0.930746	0.0022621	0.0243783	yes	up	9.48333	2.82667
Zm00001eb095620	6.69	2.74205	1.22e-05	0.000406318	yes	up	2.07667	0.18
Zm00001eb095660	4.113	2.04006	2.02e-07	1.22e-05	yes	up	3.15667	0.466667
Zm00001eb095690	3.426	1.77656	0.00213107	0.0233635	yes	up	4.04333	0.696667
Zm00001eb095750	0.257	-1.95807	0.000756618	0.0109843	yes	down	3.70667	7.66333
Zm00001eb095820	0.501	-0.996332	0.00279337	0.0282612	yes	down	40.5167	45.3
Zm00001eb095840	2.179	1.12381	0.00422901	0.038045	yes	up	13.8967	3.66333
Zm00001eb095930	0.413	-1.27681	0.000434106	0.00716758	yes	down	4.43	6.22333
Zm00001eb095970	0.038	-4.73606	0.00281804	0.0284123	yes	down	0.0666667	1.24
Zm00001eb096030	0.224	-2.15921	0.000158479	0.00329661	yes	down	20.9767	49.6767
Zm00001eb096280	3.202	1.67907	5.39e-05	0.00139523	yes	up	7.15	1.54667
Zm00001eb096560	3.068	1.61722	6.07e-05	0.00153179	yes	up	5.76333	1.12667
Zm00001eb096970	0.249	-2.00365	2.35e-09	2.39e-07	yes	down	13.4	32.4433
Zm00001eb096980	0.497	-1.00838	0.000133155	0.00286047	yes	down	39.72	46.3833
Zm00001eb097410	0.003	-8.38605	1.83e-06	8.26e-05	yes	down	0	20.1233
Zm00001eb097620	0.22	-2.18468	0.000862468	0.0121212	yes	down	0.36	0.906667
Zm00001eb097690	2.938	1.55474	7.79e-05	0.00188395	yes	up	192.387	39.23
Zm00001eb097940	0.323	-1.62908	3.42e-05	0.000965093	yes	down	23.4767	38.5267
Zm00001eb098070	3.539	1.82352	4.95e-10	6.04e-08	yes	up	16.0433	2.75
Zm00001eb098130	0.163	-2.61788	2.25e-05	0.000682837	yes	down	0.29	1.07
Zm00001eb098170	0.048	-4.37956	9.88e-12	1.76e-09	yes	down	1.03333	16.7533
Zm00001eb098280	1.666	0.736235	0.00594863	0.0479297	yes	up	26.88	9.91667
Zm00001eb098340	6.398	2.67755	2.33e-05	0.000701706	yes	up	15.5833	1.42333
Zm00001eb098350	0.004	-7.90528	2.09e-08	1.66e-06	yes	down	0	1.08
Zm00001eb098600	150.113	7.2299	0.00018035	0.00367666	yes	up	3.24667	0.01
Zm00001eb098620	0.096	-3.38508	3.91e-05	0.00106998	yes	down	8.36667	46.1633
Zm00001eb098660	17.291	4.11193	1.94e-10	2.69e-08	yes	up	50.6833	1.88333
Zm00001eb098760	2.301	1.20251	0.00307767	0.0303007	yes	up	89.0567	25.0167
Zm00001eb098880	2.566	1.35926	0.000915931	0.0126132	yes	up	10.1267	2.29667
Zm00001eb099000	2.43	1.28109	0.000470847	0.00762872	yes	up	5.49333	1.39667
Zm00001eb099020	0.113	-3.14122	0.000284695	0.00521814	yes	down	4.36	22.0633
Zm00001eb099240	0.203	-2.29716	1.07e-15	4.35e-13	yes	down	4.84667	14.4833
Zm00001eb099440	0.118	-3.0825	6.48e-06	0.000238576	yes	down	0.41	2.16
Zm00001eb099490	0.265	-1.91728	1.75e-06	7.91e-05	yes	down	2.73333	6.16333
Zm00001eb099520	2.288	1.19383	1.87e-06	8.37e-05	yes	up	11.8067	3.10333
Zm00001eb099570	0.259	-1.95017	0.00317682	0.0309832	yes	down	3.18667	7.39667
Zm00001eb099710	0.055	-4.17192	0.00541266	0.0447985	yes	down	0.02	0.183333
Zm00001eb099950	0.061	-4.02764	3.78e-13	9.82e-11	yes	down	1257.63	11563.6
Zm00001eb099980	0.408	-1.29316	0.000646052	0.00965435	yes	down	8.80333	12.55
Zm00001eb100230	6.187	2.62934	0.00056648	0.00876995	yes	up	5.13667	0.526667
Zm00001eb100340	1.916	0.937847	0.00149204	0.0181665	yes	up	18.1867	6.37333
Zm00001eb100460	0.136	-2.87639	3.52e-10	4.46e-08	yes	down	4.06	18.1167
Zm00001eb100470	0.207	-2.27093	0.0012567	0.015937	yes	down	0.256667	0.763333
Zm00001eb100490	2.672	1.41802	0.000554888	0.00863484	yes	up	8.49333	2.06667
Zm00001eb100550	0.539	-0.89095	0.00380811	0.0353735	yes	down	45.73	48.5467
Zm00001eb100720	2.776	1.47302	0.000446225	0.00730269	yes	up	37.4833	8.91
Zm00001eb100770	0.326	-1.61762	0.00588587	0.0476372	yes	down	7.03	11.44
Zm00001eb100820	0.341	-1.5508	0.00514957	0.0433391	yes	down	0.706667	1.15333
Zm00001eb100930	5.487	2.45611	0.000170704	0.00351245	yes	up	2.07333	0.226667
Zm00001eb100960	0.068	-3.86826	3.09e-12	6.36e-10	yes	down	0.666667	5.62
Zm00001eb101080	0.394	-1.34195	6.42e-05	0.00159565	yes	down	13.3633	19.3133
Zm00001eb101190	3.925	1.97276	2.67e-09	2.7e-07	yes	up	10.9933	1.69667
Zm00001eb101280	3.356	1.74661	0.00396148	0.0363496	yes	up	40.1	7.44667
Zm00001eb101330	3.81	1.92992	0.000206325	0.00406268	yes	up	5.23333	0.896667
Zm00001eb101360	6.771	2.75947	0.00141402	0.0174535	yes	up	0.95	0.09
Zm00001eb101500	0.132	-2.92471	8.49e-19	6.49e-16	yes	down	8.23333	38.5933
Zm00001eb101660	0.052	-4.26849	0.000479662	0.00774257	yes	down	0.193333	2.00667
Zm00001eb101900	43.477	5.44219	0.000482304	0.00777554	yes	up	0.723333	0.01
Zm00001eb102000	0.109	-3.20018	0.000133502	0.00286526	yes	down	0.72	3.55333
Zm00001eb102210	0.12	-3.06269	2.92e-14	9.59e-12	yes	down	3.9	19.1567
Zm00001eb102240	7.365	2.88071	1.39e-05	0.000453347	yes	up	1.69667	0.126667
Zm00001eb102980	3.836	1.9397	0.00012882	0.00278346	yes	up	2.44	0.396667
Zm00001eb103180	2.154	1.10721	0.000235824	0.00449693	yes	up	37.8567	10.88
Zm00001eb103200	2.535	1.34213	0.00364094	0.0343989	yes	up	5.48	1.22
Zm00001eb103310	5.476	2.45325	3.86e-05	0.00106046	yes	up	15.7	1.69667
Zm00001eb103350	0.293	-1.77033	0.00262556	0.0270492	yes	down	3.82	7.73667
Zm00001eb103480	0.246	-2.02353	0.00553414	0.0454708	yes	down	0.703333	1.52333
Zm00001eb103670	0.284	-1.81692	2.64e-05	0.000780826	yes	down	5.08667	10.0667
Zm00001eb103950	0.252	-1.98961	9.14e-06	0.000320018	yes	down	1.01667	2.53333
Zm00001eb103970	0.048	-4.38257	5.93e-05	0.00150512	yes	down	0.573333	7.91667
Zm00001eb103980	0.032	-4.96122	3.19e-06	0.000131073	yes	down	0.713333	14.1467
Zm00001eb104210	2.716	1.44166	2.4e-08	1.86e-06	yes	up	19.6667	4.27333
Zm00001eb104260	4.49	2.16672	7.31e-11	1.09e-08	yes	up	4.99667	0.67
Zm00001eb104300	0.093	-3.42846	1.29e-05	0.00042698	yes	down	1.09667	6.39333
Zm00001eb104350	0.495	-1.01575	0.0028677	0.0287235	yes	down	11.7567	14.4967
Zm00001eb104790	0.382	-1.38703	2.85e-05	0.00083259	yes	down	19.4533	29.6533
Zm00001eb104820	0.231	-2.11176	0.00111582	0.0146132	yes	down	0.56	1.52667
Zm00001eb104920	4.086	2.03059	8.61e-05	0.00203566	yes	up	3.49	0.483333
Zm00001eb105030	0.18	-2.4731	4.01e-07	2.19e-05	yes	down	4.17333	11.5667
Zm00001eb105510	0.504	-0.988823	5.36e-05	0.0013884	yes	down	72.92	84.0433
Zm00001eb105660	3.724	1.89694	0.000176622	0.00360631	yes	up	4.37	0.78
Zm00001eb105690	2.456	1.29615	0.00279343	0.0282612	yes	up	3.47333	0.896667
Zm00001eb105740	2.598	1.37763	0.00146023	0.0178724	yes	up	3.75	1.36333
Zm00001eb106010	0.3	-1.7377	0.000386519	0.00656982	yes	down	4.05	7.36
Zm00001eb106130	2.598	1.37734	6.15e-05	0.00154029	yes	up	5.77667	1.36667
Zm00001eb106140	0.4	-1.32028	0.00156265	0.0188068	yes	down	5.35	7.6
Zm00001eb106600	0.373	-1.42432	0.000643354	0.00962511	yes	down	8.43333	12.9
Zm00001eb106660	3.212	1.68334	0.00375832	0.0350866	yes	up	16.26	2.65
Zm00001eb106890	2.013	1.00965	0.000120017	0.00264832	yes	up	10.6233	3.10333
Zm00001eb106940	0.395	-1.33973	0.00150598	0.0182773	yes	down	8.79	12.2867
Zm00001eb107020	0.283	-1.81911	8.87e-08	5.88e-06	yes	down	7.08667	15.6467
Zm00001eb107050	2.524	1.33592	0.00530071	0.0441108	yes	up	14.3067	4.16
Zm00001eb107090	0.003	-8.59697	1.02e-08	8.71e-07	yes	down	0	1.89667
Zm00001eb107430	0.113	-3.13977	0.00483932	0.0415768	yes	down	0.443333	2.17333
Zm00001eb107630	4.041	2.01455	0.000519591	0.00823357	yes	up	5.32667	0.823333
Zm00001eb107640	0.354	-1.49906	2.58e-06	0.000109748	yes	down	3.92333	6.32333
Zm00001eb108850	2.982	1.57618	0.00157128	0.0188757	yes	up	10.6167	2.51
Zm00001eb109190	0.318	-1.65095	9.54e-05	0.00220578	yes	down	12.24	22.87
Zm00001eb109270	0.233	-2.1003	0.000202522	0.00401825	yes	down	15.9867	38.5133
Zm00001eb109290	2.054	1.03825	0.000769335	0.0110883	yes	up	63.1433	18.1333
Zm00001eb109770	0.437	-1.19479	0.000144331	0.00304268	yes	down	9.26667	12.0267
Zm00001eb110020	0.422	-1.24337	0.00402875	0.0367656	yes	down	11.5567	15.5667
Zm00001eb110040	0.118	-3.08568	2.14e-06	9.44e-05	yes	down	2.30333	12.2267
Zm00001eb110050	0.132	-2.92345	5.88e-05	0.00149529	yes	down	1.03333	4.74333
Zm00001eb110240	0.154	-2.69461	0.00014048	0.00297705	yes	down	64.5533	229.093
Zm00001eb110330	0.338	-1.56533	0.000418013	0.00696982	yes	down	15.39	28.7367
Zm00001eb110350	0.605	-0.725516	0.00628574	0.0497269	yes	down	21.88	21.16
Zm00001eb110370	0.422	-1.24349	0.000992704	0.0134354	yes	down	43.71	57.3633
Zm00001eb110450	0.35	-1.51638	0.000441979	0.00725188	yes	down	2.78	4.22
Zm00001eb110590	0.336	-1.57417	4.44e-07	2.39e-05	yes	down	15.6667	26.17
Zm00001eb110610	0.356	-1.49098	0.000367193	0.00630979	yes	down	1.56667	2.42
Zm00001eb110680	0.333	-1.58679	0.00235851	0.0250622	yes	down	12.72	21.3633
Zm00001eb110700	0.241	-2.05532	4.89e-06	0.0001891	yes	down	3.6	8.83667
Zm00001eb110880	0.072	-3.79527	0.000125706	0.00273698	yes	down	4.66333	43.9967
Zm00001eb111230	0.508	-0.976957	0.0050152	0.0425654	yes	down	21.12	23.2933
Zm00001eb111330	1.928	0.94702	0.000885694	0.012321	yes	up	13.1033	4.21667
Zm00001eb111350	0.374	-1.41861	0.00629284	0.0497593	yes	down	335.373	554.957
Zm00001eb111380	8.303	3.05362	2.36e-08	1.84e-06	yes	up	9.72667	0.62
Zm00001eb111490	1.796	0.84444	0.00502645	0.0426322	yes	up	5.4	1.79
Zm00001eb111550	0.121	-3.05159	9.46e-08	6.24e-06	yes	down	2.89667	13.5267
Zm00001eb111570	0.248	-2.01168	0.000578471	0.00890051	yes	down	0.773333	1.14667
Zm00001eb111590	5.574	2.47869	0.00191475	0.0216877	yes	up	9.51333	0.903333
Zm00001eb111960	1.534	0.617542	0.0021885	0.0238322	yes	up	14.7367	5.12333
Zm00001eb112070	0.066	-3.9112	0.000375976	0.00642846	yes	down	0.276667	2.35667
Zm00001eb112130	65.398	6.03117	0.000419644	0.00699102	yes	up	2.25667	0.01
Zm00001eb112260	0.015	-6.04555	0.00394626	0.0362933	yes	down	0	0.46
Zm00001eb112290	0.231	-2.11185	0.00460386	0.0402543	yes	down	0.0666667	0.163333
Zm00001eb112330	0.148	-2.75888	3.44e-09	3.34e-07	yes	down	5.03333	18.94
Zm00001eb112360	0.119	-3.06758	2.08e-19	1.64e-16	yes	down	2.52	12.9367
Zm00001eb112550	1.683	0.751102	0.00188049	0.0214162	yes	up	10.4367	3.62333
Zm00001eb113220	0.062	-4.02254	2.02e-05	0.000622526	yes	down	2.23333	18.56
Zm00001eb113530	3.515	1.81366	0.00302534	0.0299216	yes	up	3.14667	0.58
Zm00001eb113580	0.281	-1.83174	0.00435277	0.0387556	yes	down	0.93	1.94333
Zm00001eb113780	0.207	-2.27465	3.43e-05	0.000966166	yes	down	2.13667	6.61333
Zm00001eb113950	3.129	1.64559	0.000190447	0.00381952	yes	up	16.5233	3.28
Zm00001eb114120	3.822	1.9342	0.000340068	0.00597581	yes	up	1.16667	0.183333
Zm00001eb114280	3.802	1.9269	0.00042725	0.00708139	yes	up	2.45	0.37
Zm00001eb114560	0.135	-2.89371	1.16e-06	5.52e-05	yes	down	0.41	1.66
Zm00001eb115060	0.096	-3.37756	2.1e-12	4.67e-10	yes	down	0.743333	4.42
Zm00001eb115130	0.088	-3.50459	9.32e-05	0.00217541	yes	down	0.423333	2.86
Zm00001eb115460	0.011	-6.56365	0.00623441	0.0494111	yes	down	0	3.02
Zm00001eb115490	0.384	-1.38124	9.46e-06	0.000328389	yes	down	9.47	14.2833
Zm00001eb115900	0.353	-1.50241	0.000387336	0.00657939	yes	down	11.7167	15.4
Zm00001eb116120	0.15	-2.73661	0.000325242	0.00577388	yes	down	0.133333	0.446667
Zm00001eb116230	0.293	-1.7702	0.00370209	0.0347617	yes	down	40.41	78.5133
Zm00001eb116680	0.039	-4.67593	3.5e-09	3.39e-07	yes	down	1.50333	21.6433
Zm00001eb116940	0.476	-1.07176	0.00469511	0.0407967	yes	down	7.51333	9.37667
Zm00001eb116960	5.675	2.50457	0.00592563	0.0478695	yes	up	2.36	0.243333
Zm00001eb117000	0.329	-1.60542	5.52e-06	0.000208922	yes	down	8.52	15.0267
Zm00001eb117060	2.128	1.08964	0.00273267	0.0278216	yes	up	3.58	0.93
Zm00001eb117100	0.223	-2.16704	6.63e-08	4.55e-06	yes	down	24.58	60.2
Zm00001eb117610	4.554	2.18704	1.39e-06	6.45e-05	yes	up	15.51	2.29
Zm00001eb117900	2.15	1.10435	0.00262069	0.0270097	yes	up	14.1533	4.81
Zm00001eb118220	0.574	-0.799879	0.000398217	0.00671591	yes	down	17.36	17.89
Zm00001eb118440	0.299	-1.74291	0.00497491	0.0423495	yes	down	0.37	0.853333
Zm00001eb118510	2.099	1.06997	0.00122949	0.0156685	yes	up	14.55	4.12667
Zm00001eb118710	0.01	-6.6769	2.74e-05	0.000807577	yes	down	0.13	6.02333
Zm00001eb118790	0.521	-0.941436	0.00033977	0.00597581	yes	down	11.67	13.0733
Zm00001eb118850	1.616	0.692068	0.00388739	0.0358916	yes	up	29.4633	10.6667
Zm00001eb118870	4.119	2.04237	1.55e-09	1.68e-07	yes	up	5.55333	0.803333
Zm00001eb118900	2.763	1.46644	0.00279434	0.0282612	yes	up	7.35333	1.36667
Zm00001eb119210	1.822	0.865591	0.000621108	0.00935154	yes	up	25.1133	8.39
Zm00001eb119910	0.444	-1.17196	0.000857241	0.0120739	yes	down	25.89	33.09
Zm00001eb120250	0.046	-4.45732	0.00413103	0.0374489	yes	down	0.04	0.55
Zm00001eb120320	0.427	-1.22936	2.77e-05	0.000814936	yes	down	26.4233	36.8067
Zm00001eb120430	0.029	-5.08409	5.66e-05	0.0014499	yes	down	0.06	1.09333
Zm00001eb120600	2.216	1.14771	9.48e-06	0.000328708	yes	up	10.8933	3.07
Zm00001eb120740	0.344	-1.53894	0.000104595	0.00238502	yes	down	1.97667	3.42
Zm00001eb120780	5.021	2.32807	0.000443603	0.00727352	yes	up	4.45	0.52
Zm00001eb121250	0.168	-2.57636	0.00118614	0.0152658	yes	down	1.08	4.46667
Zm00001eb121400	0.14	-2.833	2.61e-06	0.000110875	yes	down	47.92	177.757
Zm00001eb121640	0.488	-1.03563	8.44e-05	0.00200653	yes	down	7.30333	8.96667
Zm00001eb121770	0.003	-8.48298	1.98e-07	1.2e-05	yes	down	0	1.20333
Zm00001eb121780	62.79	5.97246	0.00188282	0.0214195	yes	up	0.576667	0
Zm00001eb121810	0.513	-0.961911	0.00057785	0.00889621	yes	down	29.8067	33.4967
Zm00001eb122060	0.213	-2.22933	0.00210982	0.0231898	yes	down	0.4	1.00333
Zm00001eb122180	2.705	1.43539	0.000322156	0.00573477	yes	up	5.89667	1.39333
Zm00001eb122190	4.18	2.06351	0.000126832	0.00275599	yes	up	4.11	0.633333
Zm00001eb122200	1.942	0.95747	0.00250102	0.026066	yes	up	8.30667	2.55
Zm00001eb122300	0.071	-3.82037	3.5e-05	0.000981495	yes	down	0.3	2.25667
Zm00001eb122530	7.489	2.90472	0.0043245	0.03857	yes	up	1	0.0933333
Zm00001eb122620	0.081	-3.61827	0.00088999	0.0123741	yes	down	0.216667	1.66333
Zm00001eb122670	0.122	-3.03761	1.68e-16	7.92e-14	yes	down	5.75667	28.7933
Zm00001eb122740	0.364	-1.4575	3.09e-09	3.07e-07	yes	down	20.7167	32.7767
Zm00001eb122890	0.337	-1.56916	0.000640113	0.00959321	yes	down	4.92	8.48
Zm00001eb122960	5.809	2.53836	6.27e-12	1.2e-09	yes	up	6.44333	0.663333
Zm00001eb123040	12.043	3.59012	0.0045519	0.0398994	yes	up	1.46	0.0733333
Zm00001eb123160	0.484	-1.04766	0.000222318	0.00429125	yes	down	12.4	15.3
Zm00001eb123520	3.68	1.8798	4.2e-05	0.00113707	yes	up	2.36	0.406667
Zm00001eb123650	0.054	-4.20837	6.56e-14	2.05e-11	yes	down	0.993333	10.7433
Zm00001eb123660	0.217	-2.20733	0.00220727	0.0239662	yes	down	3.29333	8.76667
Zm00001eb123730	82.523	6.36672	0.000319996	0.00570807	yes	up	1.51	0
Zm00001eb124110	0.108	-3.2086	0.000319153	0.00569693	yes	down	1.17667	6.88333
Zm00001eb124430	2.077	1.05464	0.00460479	0.0402543	yes	up	46.6567	13.62
Zm00001eb124630	0.275	-1.86308	0.0013746	0.0170819	yes	down	3.58333	7.07333
Zm00001eb124740	0.073	-3.783	1.85e-06	8.31e-05	yes	down	0.153333	1.19
Zm00001eb124770	3.356	1.74664	1.5e-05	0.000483886	yes	up	11.0433	1.92667
Zm00001eb124780	2.654	1.40837	0.000175504	0.00359196	yes	up	13.0167	3.01667
Zm00001eb124820	0.196	-2.35126	0.000243819	0.0046155	yes	down	3.33667	8.88333
Zm00001eb124830	3.279	1.71341	0.00592754	0.04787	yes	up	16.5167	3.29333
Zm00001eb125070	0.217	-2.20598	1.15e-07	7.34e-06	yes	down	13.77	28.8133
Zm00001eb125460	0.477	-1.06926	0.000301038	0.00544848	yes	down	52.0433	63.1067
Zm00001eb125530	3.603	1.84908	0.00358513	0.0340325	yes	up	3.74	0.623333
Zm00001eb125730	2.689	1.42701	0.000796418	0.0113902	yes	up	13.6867	3.10667
Zm00001eb126430	2.441	1.28776	0.000290161	0.00529589	yes	up	13.98	3.54667
Zm00001eb126490	0.025	-5.32883	0.000651248	0.00972082	yes	down	0.0766667	1.73
Zm00001eb126760	0.105	-3.25324	0.00304992	0.0300845	yes	down	0.186667	0.986667
Zm00001eb127020	2.009	1.00655	0.00263983	0.0271287	yes	up	19.1167	5.4
Zm00001eb127130	0.607	-0.719373	0.00474827	0.0410197	yes	down	25.7367	24.0533
Zm00001eb127490	0.306	-1.70897	0.000370583	0.00635299	yes	down	42.1767	86.67
Zm00001eb127720	0.445	-1.16651	4.07e-05	0.00110628	yes	down	15.0033	19.46
Zm00001eb127770	0.166	-2.59382	1.23e-05	0.00040968	yes	down	10.6967	41.89
Zm00001eb127860	0.253	-1.98473	6.12e-08	4.23e-06	yes	down	2.48667	5.77333
Zm00001eb127970	0.475	-1.07506	0.00032581	0.00578001	yes	down	45.95	56.27
Zm00001eb128220	0.536	-0.898363	0.00199411	0.0223719	yes	down	19.3733	20.8633
Zm00001eb128530	2.35	1.23262	8.1e-05	0.00193627	yes	up	23.0033	5.84667
Zm00001eb128650	0.042	-4.55977	5.7e-05	0.00145874	yes	down	0.113333	1.69333
Zm00001eb128790	0.078	-3.67618	0.00087556	0.0122522	yes	down	1.25333	7.59667
Zm00001eb128890	0.349	-1.51983	0.000861729	0.0121174	yes	down	14.9967	27.7633
Zm00001eb128900	57.318	5.84092	0.00078992	0.0113347	yes	up	13.8933	0
Zm00001eb129000	0.163	-2.61952	4.26e-06	0.000166962	yes	down	5.89	18.97
Zm00001eb129820	0.226	-2.1461	1.8e-12	4.06e-10	yes	down	29.1333	73.2233
Zm00001eb129890	28.348	4.82518	0.00496234	0.0422841	yes	up	0.863333	0.0166667
Zm00001eb130260	0.231	-2.11487	0.000168169	0.00346917	yes	down	7.47667	20.5
Zm00001eb130290	0.064	-3.95893	2.11e-05	0.000646643	yes	down	1.97333	15.5367
Zm00001eb130300	3.324	1.73285	2.35e-08	1.83e-06	yes	up	10.2633	1.86
Zm00001eb130390	0.403	-1.31012	0.000764888	0.0110374	yes	down	3.87333	5.66
Zm00001eb130430	0.035	-4.83394	0.000105106	0.00239458	yes	down	0.0966667	1.43667
Zm00001eb130440	0.092	-3.44337	0.0044766	0.0394524	yes	down	0.0433333	0.25
Zm00001eb130510	0.229	-2.12773	0.00056706	0.00876995	yes	down	23.3733	60.2033
Zm00001eb130520	0.118	-3.07889	0.00518426	0.0435043	yes	down	0.186667	1.02333
Zm00001eb130580	0.102	-3.29867	2.93e-06	0.000122252	yes	down	0.873333	5.03667
Zm00001eb130740	0.045	-4.46356	3.48e-13	9.14e-11	yes	down	2.34667	32.8733
Zm00001eb130770	0.028	-5.16801	0.00243957	0.0256106	yes	down	0.04	1.00333
Zm00001eb130790	13.129	3.71473	1.14e-07	7.29e-06	yes	up	22.5133	1.05667
Zm00001eb130940	2.671	1.41729	6.87e-05	0.0016947	yes	up	8.58	1.96
Zm00001eb131140	0.59	-0.760397	0.00592188	0.0478541	yes	down	70.8333	64.2067
Zm00001eb131320	0.464	-1.10932	0.000995146	0.0134607	yes	down	20.0367	24.6433
Zm00001eb131420	0.295	-1.7627	3.35e-06	0.000136908	yes	down	16.3467	34.4833
Zm00001eb131520	0.435	-1.19974	0.000495668	0.00793681	yes	down	41.4133	56.8167
Zm00001eb132080	0.635	-0.656089	0.00368412	0.034643	yes	down	24.9033	22.3067
Zm00001eb132160	0.162	-2.62153	3.64e-08	2.66e-06	yes	down	0.77	2.19
Zm00001eb132290	0.033	-4.89997	9.56e-14	2.85e-11	yes	down	0.616667	11.3367
Zm00001eb132450	2.099	1.06992	0.00114199	0.0148298	yes	up	12.7433	3.80333
Zm00001eb132480	0.098	-3.34665	2.25e-09	2.32e-07	yes	down	0.61	3.88333
Zm00001eb132750	2.269	1.18216	0.0014632	0.0179002	yes	up	7.64333	2
Zm00001eb132780	6.516	2.704	0.00386156	0.0357628	yes	up	12.4533	1.18667
Zm00001eb133460	0.043	-4.53845	4.63e-05	0.00122535	yes	down	0.0933333	1.19333
Zm00001eb133480	0.42	-1.25247	0.00114004	0.0148268	yes	down	95.7767	128.643
Zm00001eb133750	2.323	1.21622	0.00436656	0.0388	yes	up	4.14333	1.06667
Zm00001eb134100	2.412	1.27022	0.00532379	0.0442321	yes	up	14.68	3.88333
Zm00001eb134200	0.504	-0.989374	0.00370888	0.0347751	yes	down	10.7367	12.1833
Zm00001eb134290	0.461	-1.11568	0.00156202	0.0188068	yes	down	4.04667	5.06667
Zm00001eb134360	0.027	-5.23395	8.5e-10	9.73e-08	yes	down	0.393333	6.00333
Zm00001eb134460	0.215	-2.21818	0.00115528	0.0149503	yes	down	7.44667	5.21667
Zm00001eb134560	0.228	-2.134	1.73e-09	1.83e-07	yes	down	4.36667	11.92
Zm00001eb134570	0.141	-2.82909	3.36e-05	0.000955079	yes	down	0.69	4.06667
Zm00001eb134590	0.28	-1.83864	0.00296943	0.0295261	yes	down	0.91	1.95
Zm00001eb134630	0.051	-4.29005	4.79e-05	0.00126068	yes	down	0.0733333	0.72
Zm00001eb134850	0.491	-1.02496	0.00064205	0.00961114	yes	down	5.26667	6.19667
Zm00001eb135270	0.204	-2.29304	0.00219186	0.0238576	yes	down	1.27333	3.94333
Zm00001eb135390	0.463	-1.10944	0.0021374	0.0234231	yes	down	4.81	5.92667
Zm00001eb135430	0.04	-4.65353	5.85e-12	1.13e-09	yes	down	0.216667	4.55
Zm00001eb136060	3.031	1.59965	0.00282053	0.0284212	yes	up	12.0367	2.62
Zm00001eb136130	3.269	1.70873	6.11e-05	0.00153837	yes	up	11.9367	2.31667
Zm00001eb136170	0.445	-1.1688	0.00455499	0.039913	yes	down	11.4167	14.46
Zm00001eb136220	3.46	1.79087	0.000944895	0.0129298	yes	up	1.21333	0.206667
Zm00001eb136550	0.17	-2.5593	1.44e-08	1.19e-06	yes	down	5.09667	10.5633
Zm00001eb136680	0.077	-3.69621	0.00198739	0.0223406	yes	down	0.15	1.06333
Zm00001eb136690	0.006	-7.43792	1.33e-19	1.19e-16	yes	down	0.126667	7.72667
Zm00001eb136700	0.011	-6.45326	3.37e-08	2.5e-06	yes	down	0.123333	5.55333
Zm00001eb136840	4.089	2.03184	3.38e-06	0.000138059	yes	up	22.64	3.67667
Zm00001eb136980	0.342	-1.54984	5.1e-06	0.000195637	yes	down	5.17667	9.15667
Zm00001eb137730	2.502	1.32302	0.00275236	0.0279672	yes	up	5.58333	1.32667
Zm00001eb137740	0.432	-1.20996	0.000377818	0.00644723	yes	down	30.8367	42.5533
Zm00001eb137790	0.137	-2.86536	0.00589937	0.0477167	yes	down	0.283333	1.13
Zm00001eb137880	0.468	-1.09607	0.000340615	0.00598137	yes	down	8.28	10.6
Zm00001eb137900	1.907	0.931323	0.00531033	0.0441485	yes	up	109.38	36.0633
Zm00001eb138150	1.851	0.887986	0.00583	0.0473177	yes	up	21.1867	6.94667
Zm00001eb138180	4.255	2.08929	0.000214228	0.00418656	yes	up	68.8633	9.75667
Zm00001eb138290	9.363	3.22696	0.00520258	0.0436016	yes	up	2.57	0.166667
Zm00001eb138320	0.282	-1.82831	0.00534116	0.044348	yes	down	3.01	6.25667
Zm00001eb138510	0.086	-3.54668	1.35e-05	0.000443977	yes	down	0.466667	3.13333
Zm00001eb139060	1.743	0.801986	0.0039974	0.0365823	yes	up	25.44	8.97667
Zm00001eb139110	3.019	1.59395	1.85e-06	8.3e-05	yes	up	23.83	4.78667
Zm00001eb139250	2.638	1.39971	0.00235935	0.0250622	yes	up	22.69	5.79667
Zm00001eb139600	0.188	-2.41357	0.000768499	0.0110824	yes	down	6.59333	18.9433
Zm00001eb140100	0.576	-0.796019	0.00229934	0.0246068	yes	down	12.9467	13.0767
Zm00001eb140210	0.163	-2.61679	0.000398536	0.00671693	yes	down	103.787	359.86
Zm00001eb140340	1.914	0.936811	0.000230778	0.00442344	yes	up	17.26	5.44667
Zm00001eb140410	2.393	1.25858	5.26e-06	0.000200737	yes	up	9.53667	2.33667
Zm00001eb140580	0.272	-1.87703	0.00316184	0.0309068	yes	down	0.953333	1.94
Zm00001eb140600	0.232	-2.10705	0.00210238	0.0231452	yes	down	6.68667	16.0833
Zm00001eb141210	0.143	-2.80433	3.57e-06	0.000143871	yes	down	5.18333	19.2867
Zm00001eb141260	0.283	-1.82196	0.00202694	0.0226425	yes	down	1.57	4.62
Zm00001eb141560	0.492	-1.02297	0.00489751	0.0419243	yes	down	70.85	81.3567
Zm00001eb141890	0.341	-1.55106	0.000156141	0.00325727	yes	down	8.32	13.9167
Zm00001eb142190	0.469	-1.09348	0.00472703	0.0409371	yes	down	12.4333	14.0467
Zm00001eb142210	0.366	-1.44975	0.00241787	0.0254381	yes	down	10.1467	15.4967
Zm00001eb142400	0.377	-1.40926	0.00207574	0.0229507	yes	down	27.7733	44.86
Zm00001eb142410	0.065	-3.9359	0.000391663	0.00663987	yes	down	1.79	3.70333
Zm00001eb142500	0.198	-2.33921	0.000277959	0.00511272	yes	down	43.0767	120.693
Zm00001eb142580	2.968	1.5696	1.54e-06	7.12e-05	yes	up	11.59	3.70667
Zm00001eb143140	4.414	2.14198	0.000151338	0.00317236	yes	up	3.55333	0.48
Zm00001eb143160	0.006	-7.47906	4.92e-07	2.61e-05	yes	down	0	2.81
Zm00001eb143390	1.993	0.99525	0.00623679	0.0494149	yes	up	14.6433	4.29
Zm00001eb143560	1.936	0.95343	0.00503833	0.0426935	yes	up	4.49667	1.57333
Zm00001eb144150	23.396	4.54816	8.49e-06	0.000301884	yes	up	3.22	0.0766667
Zm00001eb144240	0.351	-1.50898	0.00347125	0.0332187	yes	down	573.547	1022.88
Zm00001eb144260	0.24	-2.05869	3.77e-06	0.00015003	yes	down	14.4467	34.89
Zm00001eb144310	1.634	0.708387	0.00314176	0.0307452	yes	up	13.64	4.98
Zm00001eb144590	0.024	-5.37573	1.22e-18	9.06e-16	yes	down	1.04	25.3233
Zm00001eb144680	0.4	-1.32161	0.00217603	0.0237461	yes	down	36.3033	53.4833
Zm00001eb144910	0.582	-0.780359	0.0058183	0.0472671	yes	down	32.7533	33.62
Zm00001eb144930	0.106	-3.24002	3.85e-14	1.23e-11	yes	down	3.55667	19.9067
Zm00001eb144960	0.127	-2.97144	5e-11	7.68e-09	yes	down	5.2	25.3
Zm00001eb145050	0.11	-3.18321	0.00206549	0.0229056	yes	down	0.343333	1.58667
Zm00001eb145140	3.127	1.64477	0.00541559	0.0448017	yes	up	0.723333	0.14
Zm00001eb145270	0.053	-4.23915	3.79e-30	1.41e-26	yes	down	3.36333	36.6
Zm00001eb145280	0.112	-3.16001	3.67e-11	5.77e-09	yes	down	12.57	65.14
Zm00001eb145420	4.294	2.10235	3.28e-08	2.45e-06	yes	up	14.73	2.05667
Zm00001eb145460	0.238	-2.07175	0.00298369	0.0296225	yes	down	2.22667	5.91667
Zm00001eb145490	1.756	0.812275	0.00506767	0.0428303	yes	up	38.9133	13.4667
Zm00001eb145570	0.391	-1.35424	0.00143373	0.0176478	yes	down	5.88667	9.66333
Zm00001eb145580	0.211	-2.24789	1.04e-13	3.06e-11	yes	down	24.7667	67.4367
Zm00001eb145640	0.565	-0.823099	0.000955386	0.0130528	yes	down	23.45	25.2
Zm00001eb145720	2.38	1.25082	0.00427234	0.0383286	yes	up	3.92	1.03
Zm00001eb145750	0.351	-1.51185	0.00185401	0.0212062	yes	down	14.6467	26.69
Zm00001eb145870	0.217	-2.2042	8.4e-09	7.32e-07	yes	down	2.52667	6.64
Zm00001eb146000	0.151	-2.72493	0.00597397	0.0480657	yes	down	1.26333	4.48
Zm00001eb146040	0.078	-3.68051	0.000665152	0.00987444	yes	down	0.0433333	0.303333
Zm00001eb146180	0.345	-1.53576	5.17e-08	3.65e-06	yes	down	4.79333	7.96
Zm00001eb146220	1.926	0.945503	0.0048695	0.0417395	yes	up	24.9533	7.78667
Zm00001eb146550	1.863	0.897411	0.00152454	0.0184421	yes	up	22.6633	7.38667
Zm00001eb146760	0.581	-0.782657	0.00163681	0.019403	yes	down	17.87	18.8267
Zm00001eb146790	0.104	-3.25991	0.0026674	0.0273393	yes	down	0.7	4.48333
Zm00001eb147050	0.323	-1.6305	4.25e-05	0.00114753	yes	down	29.9733	51.5167
Zm00001eb147340	1.738	0.797154	0.0025604	0.0265233	yes	up	16.55	6.35667
Zm00001eb147350	3.071	1.61893	0.00146714	0.0179381	yes	up	25.4133	5.66
Zm00001eb147440	0.182	-2.4588	5.1e-10	6.19e-08	yes	down	0.976667	3.17667
Zm00001eb148030	0.437	-1.19441	4.53e-05	0.0012075	yes	down	58.4667	76.4067
Zm00001eb148040	0.068	-3.88816	4.43e-08	3.2e-06	yes	down	2.99	24.3467
Zm00001eb148060	0.648	-0.625613	0.0060775	0.0485958	yes	down	18.18	16.2433
Zm00001eb148110	0.452	-1.14644	1.45e-05	0.00047128	yes	down	24.3433	31.2167
Zm00001eb148210	2.431	1.28143	0.00106475	0.0141451	yes	up	10.42	2.43333
Zm00001eb148220	0.347	-1.52668	0.000140531	0.00297705	yes	down	7.81333	13.0133
Zm00001eb148320	0.551	-0.860756	0.000985826	0.0133702	yes	down	20.52	21.73
Zm00001eb148520	0.54	-0.890033	0.000915495	0.0126132	yes	down	46.01	50.88
Zm00001eb148590	0.187	-2.41934	3.44e-08	2.54e-06	yes	down	4.76667	14.8033
Zm00001eb148620	2.646	1.40361	0.00131688	0.0165065	yes	up	11.43	2.79667
Zm00001eb148650	0.108	-3.21018	0.00448503	0.0394839	yes	down	0.42	2.06
Zm00001eb148890	0.235	-2.08929	2.62e-05	0.000777163	yes	down	34.67	81.0267
Zm00001eb148930	0.504	-0.989311	0.00263841	0.0271278	yes	down	10.54	12.88
Zm00001eb148940	566.166	9.14508	2.35e-12	5.04e-10	yes	up	3.85667	0
Zm00001eb149000	0.244	-2.0335	0.000127947	0.00277151	yes	down	3.17	7.87
Zm00001eb149130	1.91	0.933373	0.000240091	0.00456489	yes	up	18.2167	5.16667
Zm00001eb149230	0.364	-1.45792	0.00479053	0.0412259	yes	down	5.55667	8.29
Zm00001eb149290	23.481	4.55345	0.00227123	0.0244158	yes	up	1.44	0.0266667
Zm00001eb149330	0.462	-1.11312	0.0036893	0.0346792	yes	down	25.0667	30.2867
Zm00001eb149420	0.256	-1.96435	0.000132527	0.00284933	yes	down	2.31667	5.13667
Zm00001eb149520	0.353	-1.50221	0.00347697	0.0332443	yes	down	8.29667	12.3167
Zm00001eb149590	0.012	-6.41987	8.23e-05	0.0019623	yes	down	0.266667	5.61667
Zm00001eb149680	2.145	1.10069	0.00021751	0.00423176	yes	up	21.1833	5.67333
Zm00001eb149810	0.172	-2.53679	0.00038182	0.00649419	yes	down	2.7	8.11333
Zm00001eb149820	2.342	1.22749	0.00238995	0.0252736	yes	up	9.13	3.09
Zm00001eb149860	0.513	-0.962414	0.000329538	0.00582229	yes	down	100.077	116.833
Zm00001eb149900	0.112	-3.15796	1.37e-09	1.49e-07	yes	down	25.3133	115.907
Zm00001eb150050	0.334	-1.58172	0.000910432	0.0125909	yes	down	18.3733	33.83
Zm00001eb150140	0.326	-1.6179	0.00109345	0.0144377	yes	down	9.25333	16.0467
Zm00001eb150360	2.904	1.53809	2.32e-09	2.38e-07	yes	up	28.0167	5.62333
Zm00001eb150420	1.646	0.719295	0.00347777	0.0332443	yes	up	139.843	52.0733
Zm00001eb150650	0.357	-1.48716	0.00247355	0.025899	yes	down	16.7267	30.2767
Zm00001eb150990	0.069	-3.85326	3.46e-05	0.000974134	yes	down	5.22	42.6333
Zm00001eb151000	0.058	-4.11067	1.82e-06	8.21e-05	yes	down	0.606667	6.09
Zm00001eb151100	1.822	0.86551	0.00203395	0.0226914	yes	up	17.8433	5.94667
Zm00001eb151200	0.253	-1.9856	0.0018555	0.0212109	yes	down	11.0533	22.7267
Zm00001eb151300	0.277	-1.85295	0.00200345	0.022438	yes	down	5.41333	10.5167
Zm00001eb151310	0.242	-2.04679	0.0035869	0.0340368	yes	down	0.926667	2.66333
Zm00001eb151380	1.679	0.747256	0.00371251	0.034784	yes	up	29.4967	11.1033
Zm00001eb151550	2.756	1.46252	8.06e-06	0.000288642	yes	up	11.2733	2.54333
Zm00001eb151720	2.698	1.43162	0.000120772	0.00266272	yes	up	14.04	3.13667
Zm00001eb151770	0.389	-1.36315	0.00392866	0.0361698	yes	down	21.24	29.9067
Zm00001eb152450	0.516	-0.953207	0.000525525	0.00829219	yes	down	740.05	865.35
Zm00001eb152480	0.026	-5.29327	0.000658967	0.0098059	yes	down	0.9	18.47
Zm00001eb152510	0.31	-1.69101	8.11e-10	9.36e-08	yes	down	22.4267	39.42
Zm00001eb152750	1.967	0.975715	0.00503632	0.0426903	yes	up	64.4833	19.9133
Zm00001eb152780	0.195	-2.35858	3.72e-07	2.05e-05	yes	down	2.63333	7.88333
Zm00001eb152830	0.219	-2.19192	0.000978785	0.0132886	yes	down	3.30333	8.07
Zm00001eb152900	1.6	0.677667	0.00114075	0.0148286	yes	up	14.0967	5.16667
Zm00001eb152940	3.119	1.64106	9.22e-06	0.000321829	yes	up	12.34	2.28
Zm00001eb152990	2.075	1.05329	0.00284483	0.0286047	yes	up	21.8267	6.80333
Zm00001eb153280	0.272	-1.88052	3.62e-07	2e-05	yes	down	10.4567	21.7067
Zm00001eb153300	9.163	3.19577	0.000251708	0.00473721	yes	up	1.54	0.0933333
Zm00001eb153360	0.099	-3.34261	2.78e-12	5.9e-10	yes	down	2.6	15.4333
Zm00001eb153370	0.291	-1.78097	0.00225498	0.0243317	yes	down	2.54333	5.2
Zm00001eb153380	1.603	0.680797	0.00290557	0.029058	yes	up	38.77	15.9033
Zm00001eb153590	2.065	1.04639	0.00436687	0.0388	yes	up	19.66	5.79667
Zm00001eb153780	0.117	-3.09577	0.000441706	0.00725188	yes	down	5.16	27.74
Zm00001eb154000	0.041	-4.59154	2.31e-05	0.000696704	yes	down	0.303333	3.81667
Zm00001eb154070	4.968	2.31258	0.00227932	0.0244824	yes	up	3.06667	0.36
Zm00001eb154220	0.295	-1.76002	8.23e-08	5.54e-06	yes	down	9.38	19.3733
Zm00001eb154230	0.09	-3.47948	7.01e-09	6.21e-07	yes	down	1.44333	9.47333
Zm00001eb154420	2.589	1.37217	0.00170625	0.019994	yes	up	14.7133	3.58
Zm00001eb154540	0.057	-4.12782	2.14e-06	9.44e-05	yes	down	1.97	17.1967
Zm00001eb154600	0.297	-1.75143	0.00404536	0.0368782	yes	down	5.92333	10.8833
Zm00001eb154730	3.085	1.62526	5.48e-05	0.00141434	yes	up	8.87	1.82
Zm00001eb154820	0.195	-2.35779	0.000396311	0.00670117	yes	down	8.99333	25.01
Zm00001eb155070	0.071	-3.81127	7.03e-11	1.06e-08	yes	down	2.3	17.2967
Zm00001eb155310	0.421	-1.24832	7.09e-05	0.00174333	yes	down	38.6167	52.74
Zm00001eb155320	0.265	-1.91773	0.00310801	0.0305329	yes	down	4.41667	10.1933
Zm00001eb155360	0.128	-2.96656	1.56e-05	0.000502221	yes	down	1.94333	8.27
Zm00001eb155550	0.216	-2.21183	0.000315042	0.00564581	yes	down	1.96333	5.95667
Zm00001eb155680	0.093	-3.42648	0.00040222	0.00677023	yes	down	0.79	4.28
Zm00001eb156000	0.165	-2.59984	0.00105831	0.0140812	yes	down	0.616667	1.95333
Zm00001eb156010	0.545	-0.874764	0.00169248	0.0198811	yes	down	11.6	12.55
Zm00001eb156040	0.128	-2.96269	3.49e-11	5.53e-09	yes	down	4.98333	24.7833
Zm00001eb156080	0.071	-3.81121	0.00206525	0.0229056	yes	down	0.0933333	0.793333
Zm00001eb156150	0.216	-2.21168	1.4e-15	5.42e-13	yes	down	9.6	26.77
Zm00001eb156330	0.372	-1.42725	0.00620286	0.0493045	yes	down	3.7	5.65333
Zm00001eb156380	2.182	1.12561	0.00102118	0.013735	yes	up	10.9133	3.01
Zm00001eb156610	0.532	-0.910034	0.000218747	0.00424012	yes	down	34.3467	38.7833
Zm00001eb156740	2.961	1.56601	1.06e-06	5.11e-05	yes	up	3.98333	0.776667
Zm00001eb156790	0.194	-2.36261	0.00363245	0.0343561	yes	down	1.55667	4.21
Zm00001eb156900	0.029	-5.11483	0.00055735	0.00866277	yes	down	0.06	1.05
Zm00001eb156930	0.48	-1.05774	0.000273	0.00505731	yes	down	10.2133	12.2133
Zm00001eb157010	0.256	-1.96671	9.13e-05	0.00213136	yes	down	9.33	18.8433
Zm00001eb157410	0.2	-2.32153	0.0035765	0.0339754	yes	down	3.52667	9.12667
Zm00001eb157430	3.174	1.66617	0.00251242	0.0261429	yes	up	3.23	0.65
Zm00001eb157440	0.291	-1.78022	0.00122712	0.0156613	yes	down	10.8733	20.6433
Zm00001eb157710	0.346	-1.52941	0.000996577	0.0134667	yes	down	3.78667	6.02333
Zm00001eb157810	0.442	-1.17922	0.000666863	0.00987444	yes	down	91.3967	112.967
Zm00001eb157870	2.36	1.23876	0.00151371	0.0183368	yes	up	55.2133	14.7467
Zm00001eb158040	0.227	-2.13621	4.83e-09	4.46e-07	yes	down	11.7633	29.7133
Zm00001eb158380	0.208	-2.26609	0.00266697	0.0273393	yes	down	4.36333	13.1233
Zm00001eb158420	0.313	-1.67508	4.37e-06	0.000170615	yes	down	8.10667	14.7867
Zm00001eb158770	2.816	1.49381	7.47e-05	0.00181984	yes	up	15.6067	4.12
Zm00001eb158890	0.012	-6.38554	2.55e-06	0.000109227	yes	down	0.0333333	1.25
Zm00001eb159000	5.549	2.4723	0.000764806	0.0110374	yes	up	2.55667	0.306667
Zm00001eb159060	0.095	-3.39493	7.58e-08	5.13e-06	yes	down	175.437	973.787
Zm00001eb159280	0.137	-2.86782	3.69e-09	3.55e-07	yes	down	0.553333	2.35333
Zm00001eb159400	3.103	1.63348	3.29e-05	0.000939106	yes	up	20.5233	4.24
Zm00001eb159520	0.305	-1.71519	0.000276511	0.00510205	yes	down	14.5133	27.1833
Zm00001eb159640	0.579	-0.788289	0.00400295	0.0366201	yes	down	11.5067	11.5933
Zm00001eb159800	2.572	1.36296	0.00180319	0.0207775	yes	up	26.4967	5.87667
Zm00001eb159810	0.422	-1.24487	0.00442853	0.0391484	yes	down	12.43	18.4867
Zm00001eb159880	0.364	-1.45703	9e-06	0.000315909	yes	down	213.7	432.727
Zm00001eb160250	3.356	1.74695	0.000912419	0.0125916	yes	up	2.26	0.423333
Zm00001eb160390	0.229	-2.12829	3.76e-06	0.000150025	yes	down	3.77333	10.73
Zm00001eb160400	0.035	-4.84843	0.00170359	0.0199755	yes	down	0.15	1.66333
Zm00001eb160480	4.841	2.27545	0.000209238	0.00410139	yes	up	1.34333	0.156667
Zm00001eb160780	2.665	1.41406	0.00179397	0.0206988	yes	up	2.36667	0.56
Zm00001eb161360	0.334	-1.58243	0.00420203	0.0378678	yes	down	5.96667	10.49
Zm00001eb161550	2.807	1.48901	0.0011378	0.014815	yes	up	3.97333	0.85
Zm00001eb161610	0.188	-2.4079	0.00454504	0.0398528	yes	down	1.77667	6.87333
Zm00001eb161780	0.205	-2.28704	0.00111191	0.014585	yes	down	13.1367	39.0267
Zm00001eb161920	0.475	-1.07477	0.000367913	0.00631556	yes	down	16.01	18.71
Zm00001eb162090	0.522	-0.938955	0.00102575	0.013775	yes	down	25.6467	28.42
Zm00001eb162400	2.576	1.36495	0.00198788	0.0223406	yes	up	8.72	2.03333
Zm00001eb162430	0.322	-1.63268	0.00138738	0.0171957	yes	down	9.11	16.5433
Zm00001eb162560	0.492	-1.02309	0.000272657	0.00505456	yes	down	32.0033	38.07
Zm00001eb162630	4.161	2.05684	0.000890875	0.0123798	yes	up	1.17333	0.166667
Zm00001eb162880	0.267	-1.90329	0.00119663	0.015378	yes	down	1.06667	2.4
Zm00001eb164010	0.516	-0.955421	4.37e-05	0.00117437	yes	down	10.8133	11.5833
Zm00001eb164790	1.806	0.853052	0.000762588	0.011034	yes	up	21.08	6.85333
Zm00001eb164860	0.417	-1.26334	0.00168693	0.0198338	yes	down	89.9667	130.767
Zm00001eb165030	8.069	3.01239	0.00205815	0.0228709	yes	up	29.42	1.75
Zm00001eb165180	0.144	-2.79815	1.97e-06	8.78e-05	yes	down	0.623333	2.39667
Zm00001eb165280	3.299	1.72197	0.000808529	0.0115253	yes	up	1.90667	0.336667
Zm00001eb165340	3.251	1.70073	2.61e-05	0.000775298	yes	up	3.18	0.61
Zm00001eb165370	1.909	0.933022	0.00145513	0.0178351	yes	up	25.0267	7.76667
Zm00001eb165430	0.42	-1.25214	0.00259041	0.0267827	yes	down	4.41	5.99333
Zm00001eb165450	5.393	2.43106	0.000196925	0.00392218	yes	up	15.7567	1.25333
Zm00001eb165470	22.999	4.52352	3.8e-05	0.00105159	yes	up	10.6933	0.266667
Zm00001eb166070	210.675	7.71887	1.16e-05	0.000389584	yes	up	4.21	0
Zm00001eb166180	0.508	-0.975928	0.00602014	0.0483473	yes	down	21.4967	23.8733
Zm00001eb166190	2.833	1.50254	2.04e-05	0.000628281	yes	up	18.3767	3.69333
Zm00001eb166390	4.924	2.29993	6.58e-07	3.36e-05	yes	up	21.1967	3.14667
Zm00001eb166460	0.567	-0.818505	0.00220246	0.023934	yes	down	18.1533	19.64
Zm00001eb166580	0.001	-9.6172	1.69e-40	2.19e-36	yes	down	39.8533	16644
Zm00001eb166590	0.017	-5.91903	5.31e-13	1.31e-10	yes	down	5.79333	243.507
Zm00001eb166600	0.057	-4.12268	1.28e-06	5.99e-05	yes	down	3244.58	16976.6
Zm00001eb166610	0.102	-3.2959	0.000124374	0.00272135	yes	down	836.77	4873.54
Zm00001eb166630	0.111	-3.17131	2.19e-06	9.59e-05	yes	down	0.666667	3.37333
Zm00001eb166640	0.016	-6.00323	4.3e-16	1.87e-13	yes	down	122.913	4991.67
Zm00001eb166650	0.078	-3.67231	1.59e-05	0.000509838	yes	down	507.103	3847.93
Zm00001eb166660	0.001	-9.99048	6.77e-33	4.4e-29	yes	down	3.61667	2302.63
Zm00001eb166670	0.031	-5.00267	5.36e-11	8.19e-09	yes	down	19.72	5585.29
Zm00001eb166850	0.116	-3.10834	4.21e-08	3.05e-06	yes	down	4.04333	19.0133
Zm00001eb166940	0.046	-4.45155	2.36e-07	1.39e-05	yes	down	355.91	5169.61
Zm00001eb166950	0.063	-3.99592	2.07e-08	1.65e-06	yes	down	4119	36233.2
Zm00001eb166960	0.003	-8.37153	4.27e-56	1.11e-51	yes	down	67.9167	7949.47
Zm00001eb167010	4.621	2.20835	9.07e-09	7.88e-07	yes	up	4.26333	0.586667
Zm00001eb167080	2	1.00012	0.0017301	0.0201828	yes	up	87.7567	26.98
Zm00001eb167230	0.069	-3.86461	3.71e-12	7.54e-10	yes	down	4.99667	38.4
Zm00001eb167560	4.497	2.16897	0.0011061	0.0145554	yes	up	4.72	0.53
Zm00001eb167630	0.083	-3.59813	0.000144875	0.00305166	yes	down	1.56667	9.82
Zm00001eb167740	0.184	-2.4426	0.000137421	0.00292789	yes	down	2.08	6.75333
Zm00001eb167750	1.929	0.948191	0.00350724	0.0334399	yes	up	15.8333	4.50333
Zm00001eb167770	0.204	-2.29564	0.000532341	0.00837002	yes	down	6.67333	20.14
Zm00001eb167780	3.317	1.72977	2.84e-08	2.14e-06	yes	up	13.8833	2.50667
Zm00001eb167790	0.296	-1.75456	0.000116508	0.00258628	yes	down	44.98	84.6767
Zm00001eb167890	0.095	-3.39464	8.48e-10	9.73e-08	yes	down	5.45333	47.7967
Zm00001eb167910	4.713	2.23668	0.00462178	0.0403621	yes	up	0.59	0.0766667
Zm00001eb167990	47.691	5.57564	0.00421899	0.0379812	yes	up	1.19333	0
Zm00001eb168120	8.16	3.02864	8.07e-09	7.08e-07	yes	up	5.27	0.4
Zm00001eb168220	0.268	-1.90046	1.63e-09	1.74e-07	yes	down	6.91333	16.03
Zm00001eb168450	0.576	-0.795153	0.00563352	0.0461121	yes	down	13.9667	14.06
Zm00001eb168560	0.139	-2.84957	0.00294106	0.0292776	yes	down	11.7067	42.3433
Zm00001eb168570	0.099	-3.34352	0.000233347	0.00446281	yes	down	4.45	23.01
Zm00001eb168740	0.082	-3.61698	4.99e-06	0.000192166	yes	down	1.2	7.88333
Zm00001eb168870	1.621	0.696916	0.00175336	0.0203751	yes	up	26.1833	10.5367
Zm00001eb168890	0.053	-4.22721	4.04e-06	0.00015934	yes	down	0.13	1.30667
Zm00001eb168910	0.523	-0.934069	3.33e-05	0.000947219	yes	down	307.247	332.533
Zm00001eb168940	31.464	4.97563	0.00174974	0.0203512	yes	up	3.07333	0.00666667
Zm00001eb169520	4.08	2.02846	2.96e-05	0.000859758	yes	up	52.2867	7.84
Zm00001eb169920	0.5	-1.00076	0.0013468	0.0168159	yes	down	17.5033	21.03
Zm00001eb169990	0.33	-1.59803	2.03e-07	1.22e-05	yes	down	3.92667	7.17667
Zm00001eb170050	0.11	-3.17919	0.000217519	0.00423176	yes	down	0.486667	2.51667
Zm00001eb170060	0.018	-5.7747	2.97e-06	0.000123316	yes	down	0.17	3.91667
Zm00001eb170070	0.034	-4.8755	1.39e-10	1.96e-08	yes	down	1038.17	17559.5
Zm00001eb170080	0.061	-4.04373	3.83e-08	2.79e-06	yes	down	12.7133	114.443
Zm00001eb170140	0.523	-0.934241	0.00221753	0.0240475	yes	down	8.44	9.09667
Zm00001eb170230	8.92	3.15702	0.000321291	0.00572723	yes	up	1.9	0.136667
Zm00001eb170440	6.675	2.73874	0.00123111	0.0156814	yes	up	2.67333	0.216667
Zm00001eb170560	0.024	-5.35805	9.19e-09	7.96e-07	yes	down	0.16	3.36
Zm00001eb170690	0.547	-0.869839	0.00301766	0.029857	yes	down	457.31	480.057
Zm00001eb170720	3.735	1.90129	0.00171	0.0200235	yes	up	8.91667	1.46
Zm00001eb171010	0.51	-0.970359	0.000839438	0.0118732	yes	down	25.3167	28.6833
Zm00001eb171020	0.621	-0.686531	0.00121002	0.0154995	yes	down	39.4367	37.13
Zm00001eb171110	0.596	-0.746373	0.000897566	0.0124461	yes	down	12.23	12.44
Zm00001eb171130	12.877	3.68675	0.00431115	0.038517	yes	up	1.74333	0.0833333
Zm00001eb171230	0.037	-4.77245	0.00184481	0.0211539	yes	down	0.0733333	1.15
Zm00001eb171260	1.681	0.749349	0.00460892	0.0402769	yes	up	20.5333	7.03667
Zm00001eb171400	0.201	-2.31259	2.89e-05	0.000842001	yes	down	56.39	149.757
Zm00001eb171490	0.085	-3.55232	0.00535077	0.0444136	yes	down	0.15	0.906667
Zm00001eb171930	0.051	-4.30613	1.92e-06	8.6e-05	yes	down	1327.82	14387.9
Zm00001eb171940	0.055	-4.18238	8.46e-08	5.68e-06	yes	down	2028.26	22042.9
Zm00001eb171950	0.106	-3.24349	7.97e-07	4.01e-05	yes	down	1050.6	7852.96
Zm00001eb171970	0.183	-2.44999	0.00287501	0.0287745	yes	down	135.037	418.687
Zm00001eb171990	0.415	-1.2673	0.00316095	0.0309068	yes	down	30.7267	40.4
Zm00001eb172170	0.264	-1.91872	0.000442004	0.00725188	yes	down	1.26	2.81667
Zm00001eb172210	0.108	-3.20688	7.38e-05	0.00180205	yes	down	1.72333	7.64333
Zm00001eb172350	2.985	1.57787	4.1e-05	0.00111296	yes	up	8.14667	1.69667
Zm00001eb172450	2.808	1.48946	1.62e-07	1.01e-05	yes	up	44.4133	9.49333
Zm00001eb172630	1.845	0.883383	0.000416032	0.00695314	yes	up	12.47	4.04
Zm00001eb172650	0.499	-1.00145	0.000717299	0.0104956	yes	down	95.2667	108.047
Zm00001eb172690	0.059	-4.08171	7.13e-06	0.000258564	yes	down	11.6667	103.997
Zm00001eb172800	3.316	1.72943	0.00105295	0.0140243	yes	up	5.11333	0.933333
Zm00001eb172900	1.778	0.830343	0.00238288	0.0252396	yes	up	11.6967	3.97
Zm00001eb172920	5.517	2.4638	0.00483008	0.0415112	yes	up	1.53333	0.16
Zm00001eb173090	0.172	-2.53568	0.00203017	0.022659	yes	down	9.21333	21.95
Zm00001eb173170	1.842	0.881339	0.000563384	0.00874086	yes	up	22.97	7.63667
Zm00001eb173320	0.067	-3.90289	8.04e-15	2.9e-12	yes	down	6.86667	68.01
Zm00001eb173470	0.407	-1.29605	0.00618551	0.0492338	yes	down	3.87	5.55333
Zm00001eb173640	10.456	3.38632	1.28e-25	3.03e-22	yes	up	17.6033	0.976667
Zm00001eb173770	0.095	-3.39247	5.84e-05	0.00148724	yes	down	0.643333	6.17333
Zm00001eb174590	0.325	-1.62185	0.000959446	0.0130944	yes	down	39.4733	68.18
Zm00001eb174640	3.331	1.73596	0.000240509	0.00456929	yes	up	9.12	1.76
Zm00001eb174670	0.505	-0.986102	0.00411773	0.0373674	yes	down	80.3667	90.67
Zm00001eb174680	0.235	-2.09181	0.00206848	0.022929	yes	down	6.49333	18.59
Zm00001eb174730	0.491	-1.02753	3.92e-05	0.00107227	yes	down	23.3267	27.7633
Zm00001eb174780	2.867	1.51963	0.00238383	0.0252396	yes	up	3.44	0.696667
Zm00001eb175250	1.824	0.867498	0.00410667	0.0372996	yes	up	9.18333	3.05333
Zm00001eb175350	2.317	1.21252	0.00122509	0.0156431	yes	up	31.1933	8.26667
Zm00001eb175610	2.24	1.16377	0.0011787	0.0152002	yes	up	15.2767	4.28667
Zm00001eb175840	0.436	-1.19774	0.00242485	0.0254766	yes	down	29.2767	36.9
Zm00001eb175850	1.824	0.867264	0.00194747	0.0220008	yes	up	6.2	1.96667
Zm00001eb175860	5.017	2.32694	0.000186926	0.00376636	yes	up	3.89667	0.496667
Zm00001eb176030	2.287	1.19345	0.00082689	0.0117163	yes	up	7.7	2.1
Zm00001eb176160	0.326	-1.61748	4.76e-05	0.00125509	yes	down	18.04	31.6833
Zm00001eb176330	0.04	-4.6599	8.79e-08	5.85e-06	yes	down	0.166667	2.10333
Zm00001eb176470	0.178	-2.48785	0.000579894	0.00891184	yes	down	0.25	0.866667
Zm00001eb176720	0.099	-3.33191	1e-09	1.14e-07	yes	down	5.85	32.33
Zm00001eb176800	0.075	-3.74333	2.53e-11	4.19e-09	yes	down	137.757	1034.9
Zm00001eb176850	0.384	-1.38247	0.000360497	0.00622529	yes	down	17.6167	26.0767
Zm00001eb177050	5.79	2.53348	0.00258699	0.026758	yes	up	2.47333	0.553333
Zm00001eb177100	2.079	1.05609	0.000420559	0.00700177	yes	up	7.77	2.04
Zm00001eb177190	1.902	0.927335	0.000800679	0.0114448	yes	up	8.82	2.69333
Zm00001eb177200	0.092	-3.44933	2.3e-07	1.36e-05	yes	down	2.89333	17.8967
Zm00001eb177210	0.055	-4.17287	0.00129617	0.0163497	yes	down	2.07	23.2267
Zm00001eb177300	0.239	-2.06725	0.00223249	0.0241593	yes	down	4.21	9.03333
Zm00001eb177930	2.13	1.0909	0.0023642	0.0250829	yes	up	13.88	5.30667
Zm00001eb178000	2.308	1.20686	1.82e-05	0.000576527	yes	up	12.41	3.2
Zm00001eb178030	1.941	0.957164	0.00260897	0.026921	yes	up	31.74	9.44667
Zm00001eb178040	2.127	1.08865	8.95e-05	0.00210063	yes	up	23.8967	7.17
Zm00001eb178070	1.918	0.93962	0.00431753	0.0385344	yes	up	14.0167	4.26667
Zm00001eb178180	0.172	-2.54059	1.13e-05	0.000381769	yes	down	9.48	31.16
Zm00001eb178190	0.393	-1.34654	0.00261849	0.0269978	yes	down	14.5467	17.87
Zm00001eb178400	0.373	-1.4236	0.00366204	0.0345104	yes	down	1.59	2.57667
Zm00001eb178470	0.449	-1.15408	3.82e-05	0.00105561	yes	down	46.8033	49.3933
Zm00001eb178500	0.518	-0.948929	0.00130236	0.0163979	yes	down	23.2633	26.27
Zm00001eb178930	0.529	-0.917606	0.0015373	0.0185619	yes	down	195.43	218.097
Zm00001eb179000	1.888	0.916964	0.000568634	0.00878558	yes	up	27.4033	8.43333
Zm00001eb179170	0.247	-2.01512	3.4e-09	3.32e-07	yes	down	71.89	154.433
Zm00001eb179230	0.091	-3.4524	1.11e-07	7.18e-06	yes	down	0.756667	4.99
Zm00001eb179260	0.143	-2.80359	0.000448037	0.00731896	yes	down	0.573333	2.34333
Zm00001eb179590	0.35	-1.51567	0.00422262	0.0380007	yes	down	2.89667	4.70333
Zm00001eb179730	2.148	1.10274	6.78e-06	0.00024776	yes	up	54.3333	14.9433
Zm00001eb179760	0.037	-4.76589	6.86e-05	0.00169412	yes	down	0.143333	2.04667
Zm00001eb179790	68.574	6.09958	0.000865543	0.0121447	yes	up	0.683333	0
Zm00001eb179820	0.321	-1.64085	0.000228582	0.00438981	yes	down	73.3867	129.093
Zm00001eb180180	3.278	1.71299	0.000220894	0.00427275	yes	up	3.79333	0.723333
Zm00001eb180260	2.386	1.25479	1.23e-06	5.83e-05	yes	up	47.38	11.6
Zm00001eb180480	0.28	-1.83455	5.74e-06	0.000215924	yes	down	5.42667	11
Zm00001eb180490	0.095	-3.3917	0.000140757	0.00297941	yes	down	0.17	0.87
Zm00001eb180610	0.111	-3.17426	9.5e-12	1.71e-09	yes	down	0.723333	3.95667
Zm00001eb180670	0.472	-1.08197	0.00391424	0.0360754	yes	down	117.457	141.413
Zm00001eb180790	2.358	1.2374	0.00117608	0.0151815	yes	up	19.71	5.1
Zm00001eb181150	1.761	0.816242	0.00475065	0.0410197	yes	up	17.1667	5.78667
Zm00001eb181320	78.302	6.29098	8.33e-09	7.29e-07	yes	up	2.62333	0.0166667
Zm00001eb181370	0.417	-1.26237	0.000626554	0.00941539	yes	down	12.3333	16.28
Zm00001eb181400	0.207	-2.27181	1.28e-09	1.41e-07	yes	down	4.3	12.08
Zm00001eb181440	0.019	-5.72757	1.48e-17	8.76e-15	yes	down	0.563333	11.84
Zm00001eb181580	0.092	-3.44301	0.00618987	0.0492384	yes	down	0.0933333	0.61
Zm00001eb181660	3.222	1.68798	0.00221894	0.0240527	yes	up	12.0667	2.13667
Zm00001eb181730	722.306	9.49647	3.97e-13	1.02e-10	yes	up	15.1267	0
Zm00001eb181800	7.613	2.9285	0.000508556	0.00809327	yes	up	2.49333	0.216667
Zm00001eb181850	0.189	-2.40473	5.49e-05	0.00141511	yes	down	0.256667	0.786667
Zm00001eb182090	0.422	-1.24475	0.00114172	0.0148298	yes	down	60.1867	86.7367
Zm00001eb182510	0.069	-3.8541	0.00579367	0.0470965	yes	down	0.393333	2.89
Zm00001eb182690	0.265	-1.91571	2.9e-10	3.79e-08	yes	down	8.43333	18.6367
Zm00001eb183310	0.156	-2.68088	3.51e-07	1.95e-05	yes	down	0.713333	2.37667
Zm00001eb183350	2.729	1.44816	0.00157107	0.0188757	yes	up	3	0.693333
Zm00001eb183750	2.056	1.03972	0.00585508	0.047462	yes	up	12.5167	3.66333
Zm00001eb184030	0.199	-2.32883	1.88e-07	1.15e-05	yes	down	22.1433	60.48
Zm00001eb184320	0.488	-1.03443	0.000603416	0.00916465	yes	down	11.6367	14.1167
Zm00001eb184400	0.058	-4.11284	0.00049556	0.00793681	yes	down	0.903333	8.44333
Zm00001eb184470	3.701	1.88774	1.17e-07	7.48e-06	yes	up	99.56	15.2033
Zm00001eb184630	0.446	-1.16381	0.000279724	0.0051379	yes	down	16.5133	21.28
Zm00001eb184940	0.169	-2.56281	0.000324634	0.00576703	yes	down	1.59	5.22333
Zm00001eb184970	0.453	-1.14396	0.000227234	0.00437142	yes	down	2.48333	3.3
Zm00001eb185220	2.689	1.42705	0.000879603	0.0122691	yes	up	23.0567	4.83333
Zm00001eb185240	0.162	-2.62881	3.3e-09	3.24e-07	yes	down	6.49333	25.0633
Zm00001eb185330	2.384	1.25362	0.00246541	0.0258297	yes	up	40.6167	10.9367
Zm00001eb185420	0.146	-2.7729	0.00214997	0.0235508	yes	down	1.17	3.62333
Zm00001eb185470	38.967	5.2842	0.00530278	0.0441139	yes	up	0.866667	0.01
Zm00001eb185500	10.774	3.42951	0.00427734	0.0383337	yes	up	1.84667	0.0866667
Zm00001eb185610	1.932	0.950397	0.00432838	0.0385818	yes	up	28.55	8.51333
Zm00001eb185980	0.342	-1.54626	0.000118794	0.00262804	yes	down	52.55	87.5633
Zm00001eb186070	6.628	2.72862	0.00114787	0.0148839	yes	up	1.95333	0.186667
Zm00001eb186140	81.192	6.34327	0.00058398	0.00895872	yes	up	2.91667	0.0166667
Zm00001eb186170	4.247	2.08642	9.38e-06	0.000327075	yes	up	10.3833	1.51
Zm00001eb186410	12.73	3.67019	0.00593294	0.0478924	yes	up	2.14667	0.116667
Zm00001eb186770	2.32	1.21402	8.6e-05	0.00203469	yes	up	10.96	2.65667
Zm00001eb186850	1.597	0.675209	0.00477886	0.0411663	yes	up	14.14	6.31
Zm00001eb186960	0.071	-3.81032	6.15e-06	0.000228941	yes	down	4.73667	32.65
Zm00001eb187000	2.529	1.33843	0.00196547	0.0221559	yes	up	13.0733	2.90333
Zm00001eb187010	0.264	-1.92399	0.00281511	0.0284048	yes	down	41.45	88.6067
Zm00001eb187030	0.178	-2.49178	0.00217544	0.0237461	yes	down	0.25	0.763333
Zm00001eb187070	1.859	0.894297	0.00251541	0.0261635	yes	up	34.8833	11.3867
Zm00001eb187230	3.991	1.99661	0.000257272	0.00481983	yes	up	7.26	1.50667
Zm00001eb187310	0.159	-2.65702	0.00156062	0.0188068	yes	down	0.193333	0.696667
Zm00001eb187410	0.037	-4.7541	9.24e-12	1.69e-09	yes	down	1.36667	24.3067
Zm00001eb187660	0.388	-1.36723	0.00122224	0.015622	yes	down	5.08333	7.38333
Zm00001eb187880	6.133	2.61655	0.00110669	0.0145554	yes	up	3.17333	0.34
Zm00001eb188030	2.285	1.19225	0.00277976	0.0281746	yes	up	25.4867	7.17667
Zm00001eb188400	1.734	0.793852	0.00529995	0.0441108	yes	up	10.39	3.63667
Zm00001eb188420	0.227	-2.13832	0.00196745	0.0221686	yes	down	0.446667	0.73
Zm00001eb188430	0.182	-2.45728	0.000564467	0.00875245	yes	down	0.236667	0.756667
Zm00001eb188500	8.216	3.03846	0.00351046	0.0334582	yes	up	3.77333	0.236667
Zm00001eb188580	7.559	2.91825	0.00157581	0.0189185	yes	up	1.69667	0.12
Zm00001eb188660	0.361	-1.47187	5.44e-06	0.000206625	yes	down	45.6833	71.4967
Zm00001eb188690	8.3	3.05314	6.98e-05	0.00171719	yes	up	15.16	1.25
Zm00001eb188960	1.859	0.89459	0.000926631	0.0127201	yes	up	10.3067	3.15333
Zm00001eb188980	0.287	-1.79896	0.00535641	0.0444463	yes	down	0.493333	0.953333
Zm00001eb188990	1.737	0.796325	0.00337834	0.0324971	yes	up	185.25	66.71
Zm00001eb189110	0.001	-10.4854	8.02e-16	3.31e-13	yes	down	0	7.79333
Zm00001eb189140	0.479	-1.06102	0.0008952	0.0124266	yes	down	10.1767	12.25
Zm00001eb189190	0.661	-0.597198	0.00390572	0.0360097	yes	down	45.5767	40.02
Zm00001eb189300	6.104	2.60977	0.00596707	0.0480548	yes	up	4.50333	0.463333
Zm00001eb189860	1.969	0.977509	0.00061721	0.00929825	yes	up	91.65	27.96
Zm00001eb189910	0.319	-1.64619	4.24e-06	0.000166333	yes	down	2.55	4.78667
Zm00001eb189960	0.005	-7.53188	0.000613111	0.00926336	yes	down	0	0.993333
Zm00001eb190080	0.083	-3.59648	0.00360673	0.0341876	yes	down	0.0566667	0.356667
Zm00001eb190190	0.461	-1.11691	0.000266805	0.0049638	yes	down	9.95667	13.35
Zm00001eb190410	2.488	1.31523	0.00347548	0.0332443	yes	up	3.21333	0.823333
Zm00001eb190510	0.618	-0.693225	0.00484379	0.04158	yes	down	11.9867	11.68
Zm00001eb190790	0.619	-0.690856	0.00408603	0.0371707	yes	down	38.7767	37.1367
Zm00001eb190810	0.547	-0.870144	0.0047858	0.0411988	yes	down	106.28	118.143
Zm00001eb190840	1.561	0.642855	0.00364236	0.0343998	yes	up	73.28	28.2833
Zm00001eb190960	0.585	-0.774049	0.00399193	0.0365631	yes	down	15.36	15.3967
Zm00001eb191080	0.38	-1.39733	0.000536291	0.00841096	yes	down	19.1167	28.41
Zm00001eb191400	0.48	-1.05769	0.00341427	0.0327828	yes	down	28.7533	34.27
Zm00001eb191440	5.098	2.34998	3.65e-09	3.53e-07	yes	up	3.96667	0.48
Zm00001eb191580	3.357	1.74716	0.000589066	0.00902076	yes	up	9.31333	1.75
Zm00001eb191610	0.049	-4.36463	2.3e-17	1.33e-14	yes	down	1.03667	13.2033
Zm00001eb191720	0.502	-0.992924	0.00106989	0.0141844	yes	down	18.6733	21.27
Zm00001eb191940	2.785	1.47742	0.00232939	0.0248252	yes	up	57.39	11.18
Zm00001eb191950	0.235	-2.08629	0.00101968	0.0137219	yes	down	0.263333	0.833333
Zm00001eb191960	0.103	-3.27818	0.00221018	0.0239858	yes	down	0.183333	1.16333
Zm00001eb192050	2.005	1.00379	0.00193224	0.0218575	yes	up	38.5867	11.5067
Zm00001eb192200	0.095	-3.40135	1.58e-11	2.77e-09	yes	down	6.19667	35.76
Zm00001eb192590	2.434	1.28322	0.000820151	0.0116526	yes	up	23.7233	5.49
Zm00001eb192680	0.18	-2.47563	2.18e-10	2.97e-08	yes	down	10.35	32.2467
Zm00001eb192690	0.261	-1.94047	0.00183434	0.0210524	yes	down	37.3867	76.66
Zm00001eb192910	0.089	-3.49714	2.54e-16	1.18e-13	yes	down	28.46	181.743
Zm00001eb193160	0.338	-1.56686	8.22e-05	0.00196197	yes	down	52.2533	68.98
Zm00001eb193260	0.379	-1.39836	0.00197415	0.0222248	yes	down	3.47333	5.30667
Zm00001eb193270	0.036	-4.79294	8.07e-09	7.08e-07	yes	down	4.87	66.5
Zm00001eb193350	0.154	-2.70339	0.00484747	0.04158	yes	down	19.2267	64.6833
Zm00001eb193360	0.159	-2.65514	0.00013418	0.00287298	yes	down	1.45333	4.74667
Zm00001eb193510	0.502	-0.993845	0.000299788	0.00542963	yes	down	9.74333	10.8467
Zm00001eb193570	0.147	-2.76876	0.00229076	0.0245646	yes	down	0.253333	0.963333
Zm00001eb193640	0.266	-1.90792	0.000286866	0.005251	yes	down	1.43	3.16333
Zm00001eb193660	0.231	-2.1157	9.54e-05	0.00220578	yes	down	1.14667	3.34667
Zm00001eb193750	8.534	3.09315	0.00169348	0.0198838	yes	up	2.18333	0.163333
Zm00001eb193790	0.272	-1.88026	0.00469961	0.0408086	yes	down	1.79667	3.74333
Zm00001eb193840	0.632	-0.661521	0.00254565	0.0264356	yes	down	40.0433	37.6433
Zm00001eb194010	3.281	1.71432	0.00521452	0.0436735	yes	up	36.97	6.27667
Zm00001eb194060	0.064	-3.96821	2.18e-10	2.97e-08	yes	down	1.4	12.4033
Zm00001eb194130	0.53	-0.914746	0.00122295	0.0156234	yes	down	13.2133	14.51
Zm00001eb194140	2.132	1.09224	2.48e-05	0.000741509	yes	up	9.02333	2.49667
Zm00001eb194210	16.615	4.0544	0.00107409	0.0142183	yes	up	0.953333	0.04
Zm00001eb194220	0.255	-1.97366	3.58e-06	0.000144055	yes	down	7.98	17.9633
Zm00001eb194510	0.487	-1.03745	0.00020489	0.00404454	yes	down	35.4567	42.1767
Zm00001eb194570	3.819	1.93317	0.00156415	0.0188161	yes	up	20.81	3.08333
Zm00001eb194580	0.136	-2.88064	2.59e-09	2.63e-07	yes	down	8.28	33.2967
Zm00001eb194640	8.8	3.13752	0.00101538	0.0136852	yes	up	0.893333	0.06
Zm00001eb194680	0.529	-0.919175	0.00216616	0.0236783	yes	down	22.8633	26.2833
Zm00001eb194770	4.627	2.21021	0.00625395	0.0495206	yes	up	4.37667	0.596667
Zm00001eb195010	2.097	1.06825	0.00597809	0.0480707	yes	up	134.343	41.4167
Zm00001eb195190	0.424	-1.23833	0.00175063	0.0203525	yes	down	3.72667	5.29
Zm00001eb195340	67.098	6.06819	6.86e-05	0.00169412	yes	up	6.36333	0.04
Zm00001eb195360	29.827	4.89856	1.17e-11	2.06e-09	yes	up	19.2	0.373333
Zm00001eb195370	31.623	4.98292	8.86e-12	1.63e-09	yes	up	36.7567	0.716667
Zm00001eb195390	0.231	-2.11421	3.39e-07	1.91e-05	yes	down	49.8633	118.48
Zm00001eb195460	2.759	1.46395	0.000958915	0.0130941	yes	up	13.91	2.06333
Zm00001eb195510	0.458	-1.12638	2.42e-05	0.00072349	yes	down	10.39	12.99
Zm00001eb195610	0.187	-2.42046	0.00098273	0.0133351	yes	down	1.76667	4.97333
Zm00001eb195690	80.302	6.32736	2.97e-17	1.68e-14	yes	up	3.67	0.0333333
Zm00001eb195760	7.844	2.97154	0.00030132	0.00544978	yes	up	25.91	2.24
Zm00001eb195800	2.481	1.31112	0.00157834	0.0189341	yes	up	4.37	1.21667
Zm00001eb195920	10.793	3.432	1.86e-10	2.6e-08	yes	up	199.417	14.6433
Zm00001eb196040	5.239	2.38921	0.000274953	0.00508739	yes	up	4.49333	0.57
Zm00001eb196090	4.883	2.28786	0.00142052	0.0175018	yes	up	20.11	2.26333
Zm00001eb196100	2.845	1.50857	0.000492727	0.00792882	yes	up	15.65	3.50333
Zm00001eb196170	2.363	1.24056	0.00176949	0.0204801	yes	up	13.1267	3.11667
Zm00001eb196240	6.269	2.64828	0.00190159	0.0215949	yes	up	1.42	0.153333
Zm00001eb196310	2.159	1.1102	0.00586932	0.0475329	yes	up	3.81	1.07667
Zm00001eb196510	1.932	0.950153	0.000674968	0.00997081	yes	up	22.75	7.25333
Zm00001eb196780	37.554	5.23088	3.29e-13	8.72e-11	yes	up	14.4467	0.236667
Zm00001eb196830	18.433	4.20418	0.000572154	0.00883471	yes	up	1.21	0.04
Zm00001eb196910	6.904	2.78751	3.84e-05	0.00105847	yes	up	4.71	0.41
Zm00001eb196930	2.615	1.38687	0.00550294	0.0453003	yes	up	10.3167	2.53667
Zm00001eb196970	0.077	-3.69684	3.38e-09	3.31e-07	yes	down	7.90333	57.27
Zm00001eb197180	0.597	-0.743823	0.0020978	0.023106	yes	down	16.6367	16.2533
Zm00001eb197260	0.047	-4.39978	0.00211936	0.0232646	yes	down	0.29	3.66333
Zm00001eb197300	4.776	2.25591	0.00565357	0.046218	yes	up	5.43	0.743333
Zm00001eb198050	71.362	6.15709	0.00312436	0.030598	yes	up	1.62667	0.0133333
Zm00001eb198190	0.047	-4.41871	0.000208949	0.00410139	yes	down	0.15	1.69333
Zm00001eb198430	3.607	1.85076	3.11e-05	0.000897695	yes	up	21.5833	4.70333
Zm00001eb198440	3.699	1.88719	0.000136529	0.00291128	yes	up	5.04	0.84
Zm00001eb198460	0.505	-0.986206	0.00426149	0.0382577	yes	down	28.55	33.22
Zm00001eb198590	1.766	0.820689	0.00159613	0.0190687	yes	up	51.66	17.6067
Zm00001eb198620	0.306	-1.70937	0.00380323	0.0353735	yes	down	5.82	10.5933
Zm00001eb198690	2.627	1.39364	0.000843246	0.0119091	yes	up	19.9333	4.80333
Zm00001eb198750	0.58	-0.785484	0.00352698	0.0335911	yes	down	18.0167	17.9367
Zm00001eb198840	0.153	-2.7064	1.14e-05	0.000383698	yes	down	9.57333	28.41
Zm00001eb198910	0.406	-1.30173	0.00156198	0.0188068	yes	down	2.53667	3.82667
Zm00001eb199080	0.182	-2.46017	6.15e-06	0.000228941	yes	down	7.76667	22.1767
Zm00001eb199130	45.012	5.49222	0.00066686	0.00987444	yes	up	1	0.0133333
Zm00001eb199570	2.264	1.17898	0.00530571	0.0441242	yes	up	4.72	1.26333
Zm00001eb199880	8.255	3.04522	0.000477083	0.00771052	yes	up	1.78333	0.16
Zm00001eb200160	0.142	-2.81325	1.22e-06	5.77e-05	yes	down	2.78	10.4967
Zm00001eb200230	0.224	-2.15792	0.00367417	0.034587	yes	down	0.44	1.08
Zm00001eb200300	0.538	-0.894758	0.000682241	0.010062	yes	down	20.66	22.3633
Zm00001eb200390	2.034	1.024	0.00269326	0.0275391	yes	up	25.35	7.72333
Zm00001eb200460	0.208	-2.26297	9.49e-05	0.00219923	yes	down	7.67667	19.3067
Zm00001eb200470	1.978	0.983689	0.00239342	0.0252833	yes	up	5.84333	1.75667
Zm00001eb200700	19.507	4.28591	0.00130898	0.0164474	yes	up	0.83	0.02
Zm00001eb200830	0.01	-6.61726	6.55e-06	0.000240698	yes	down	0.0266667	1.34
Zm00001eb200870	1.662	0.732786	0.00466041	0.0406175	yes	up	110.817	39.7333
Zm00001eb200890	2.01	1.0071	0.000752664	0.010933	yes	up	9.29	2.95
Zm00001eb200930	4.627	2.20998	0.000105765	0.00240326	yes	up	4.31667	0.566667
Zm00001eb201110	22.758	4.50833	6.07e-05	0.00153114	yes	up	0.903333	0.02
Zm00001eb201140	1.808	0.854035	0.00333419	0.0321439	yes	up	13.6	4.63333
Zm00001eb201290	0.278	-1.84499	2.57e-08	1.97e-06	yes	down	4.21667	9.09667
Zm00001eb201330	0.496	-1.01272	1.19e-05	0.000396888	yes	down	41.7067	50.05
Zm00001eb201460	0.319	-1.64626	0.00525438	0.0438659	yes	down	0.393333	0.873333
Zm00001eb201580	0.146	-2.77545	2.43e-08	1.88e-06	yes	down	7.12	31.1167
Zm00001eb201810	2.159	1.11031	0.00202803	0.0226449	yes	up	16.52	4.72
Zm00001eb201890	0.014	-6.15137	4.19e-05	0.00113626	yes	down	0.01	0.383333
Zm00001eb202130	2.894	1.53329	4.26e-07	2.31e-05	yes	up	19.5967	3.83
Zm00001eb202420	2.127	1.08887	1.04e-06	5.07e-05	yes	up	59.7433	16.0833
Zm00001eb202570	0.04	-4.64088	0.00210987	0.0231898	yes	down	0.0766667	0.92
Zm00001eb202580	0.593	-0.753395	0.00419951	0.0378583	yes	down	98.25	95.9367
Zm00001eb202640	0.03	-5.04838	1.76e-07	1.08e-05	yes	down	0.133333	2.22333
Zm00001eb202700	0.291	-1.77941	0.00270054	0.0276027	yes	down	13.4033	25.6967
Zm00001eb202710	0.015	-6.05588	0.00463604	0.0404458	yes	down	0.926667	34.0567
Zm00001eb202730	2.497	1.32042	0.00577141	0.0469596	yes	up	7.34667	1.83
Zm00001eb202840	0.159	-2.65195	0.00270606	0.0276373	yes	down	1.57667	5.20333
Zm00001eb203410	0.195	-2.36163	0.00441302	0.0390419	yes	down	0.433333	1.27333
Zm00001eb203470	0.623	-0.682899	0.00362102	0.0342855	yes	down	72.2333	67.38
Zm00001eb203800	0.398	-1.32784	0.000686645	0.0101212	yes	down	29.3267	41.4767
Zm00001eb203820	4.875	2.28529	0.000894344	0.0124213	yes	up	6.26	0.713333
Zm00001eb204020	0.429	-1.22106	0.000600946	0.00913804	yes	down	8.85333	11.8533
Zm00001eb204160	4.662	2.22097	4.89e-06	0.0001891	yes	up	11.2667	1.38667
Zm00001eb204420	0.106	-3.24091	0.00152378	0.0184421	yes	down	0.223333	1.40667
Zm00001eb204500	2.001	1.0005	0.000138161	0.00293884	yes	up	17.5267	5.72333
Zm00001eb204560	0.562	-0.830693	0.00504896	0.0427556	yes	down	11.4833	12.1667
Zm00001eb204660	0.046	-4.44464	0.00144131	0.0177234	yes	down	0.0333333	0.406667
Zm00001eb204710	0.607	-0.720383	0.00453758	0.0398007	yes	down	73.79	72.2633
Zm00001eb205040	21.997	4.45922	0.000238398	0.00453602	yes	up	2.55	0.0633333
Zm00001eb205090	0.256	-1.96826	2.33e-05	0.000701613	yes	down	6.79667	17.6567
Zm00001eb205140	0.326	-1.61907	0.000116158	0.00258293	yes	down	11.6633	20.4133
Zm00001eb205200	2.364	1.2412	0.00405423	0.0369332	yes	up	7.33667	1.84333
Zm00001eb205470	0.6	-0.737934	0.00612556	0.0488652	yes	down	6.72	6.82
Zm00001eb205600	0.084	-3.56894	4.8e-07	2.56e-05	yes	down	3.63	24.47
Zm00001eb205630	1.63	0.705174	0.00476478	0.0410996	yes	up	148.81	54.65
Zm00001eb205830	0.536	-0.898441	0.00594834	0.0479297	yes	down	22.0867	23.8733
Zm00001eb206040	0.086	-3.5478	0.000550459	0.00858135	yes	down	0.76	6.16667
Zm00001eb206130	1.874	0.906411	0.00311798	0.0305735	yes	up	2.79333	0.873333
Zm00001eb206400	0.156	-2.67751	9.51e-14	2.85e-11	yes	down	3.54333	13.8867
Zm00001eb206870	0.435	-1.20091	0.00524336	0.0438064	yes	down	8.37	11.1933
Zm00001eb206880	0.574	-0.800171	0.00274791	0.027933	yes	down	11.1733	11.17
Zm00001eb206910	1.749	0.80626	0.00395946	0.0363496	yes	up	14.19	4.84
Zm00001eb207060	0.547	-0.870163	0.00507917	0.0428995	yes	down	17.4767	19.4333
Zm00001eb207410	0.497	-1.00897	0.000493861	0.00793607	yes	down	22.6767	27.0233
Zm00001eb207430	2.141	1.09801	0.00493693	0.0421505	yes	up	17.0333	5.06667
Zm00001eb207550	0.208	-2.26763	0.000603389	0.00916465	yes	down	1.70333	4.51667
Zm00001eb207630	0.406	-1.29933	0.00022739	0.00437142	yes	down	247.773	343.257
Zm00001eb207760	2.057	1.04042	0.00186101	0.0212458	yes	up	47.4	14.26
Zm00001eb207770	2.24	1.16377	0.00484734	0.04158	yes	up	6.56	1.76667
Zm00001eb207800	0.084	-3.56513	0.00616724	0.0491035	yes	down	0.226667	1.46
Zm00001eb208110	0.167	-2.57807	0.000113479	0.00254735	yes	down	3.77667	11.81
Zm00001eb208350	0.176	-2.50693	1.21e-05	0.000405093	yes	down	2.13	6.33667
Zm00001eb208800	0.489	-1.03287	0.00180637	0.0208049	yes	down	43.8767	50.3067
Zm00001eb209080	1.592	0.670907	0.00542223	0.0448062	yes	up	21.8433	8.04
Zm00001eb209360	0.305	-1.71458	0.000590376	0.00903019	yes	down	2.28333	4.58
Zm00001eb209480	0.646	-0.629434	0.00632898	0.0499472	yes	down	50.6033	44.8733
Zm00001eb209550	0.375	-1.41626	3.79e-07	2.08e-05	yes	down	51.9267	80.5767
Zm00001eb209570	0.224	-2.15739	0.000395996	0.0067002	yes	down	7.45333	18.9967
Zm00001eb209880	2.382	1.25195	0.000483315	0.007787	yes	up	6.97667	1.78
Zm00001eb210110	3.558	1.83087	0.00126299	0.0159968	yes	up	9.08333	1.7
Zm00001eb210120	0.575	-0.798838	0.000339954	0.00597581	yes	down	27.03	27.63
Zm00001eb210210	2.615	1.38665	0.00131119	0.0164672	yes	up	7.72667	1.85
Zm00001eb210510	0.254	-1.9789	7.03e-07	3.56e-05	yes	down	67.1767	172.32
Zm00001eb210530	0.589	-0.762446	0.00597169	0.0480657	yes	down	7.61667	7.41
Zm00001eb210630	0.264	-1.92134	8.54e-05	0.00202683	yes	down	35.7333	76.54
Zm00001eb210870	6.864	2.77902	0.00489947	0.0419272	yes	up	1.91	0.19
Zm00001eb212120	0.095	-3.39452	3.45e-06	0.000140334	yes	down	35.9433	258.62
Zm00001eb212610	0.539	-0.890488	0.00156153	0.0188068	yes	down	7.76333	8.39667
Zm00001eb212800	4.399	2.13716	0.000295411	0.00538038	yes	up	5.64	0.723333
Zm00001eb213250	0.343	-1.54282	0.00169424	0.0198838	yes	down	7.94333	13.6267
Zm00001eb213310	0.391	-1.35346	1.79e-05	0.000566869	yes	down	58.1067	84.52
Zm00001eb213320	0.605	-0.724135	0.00475296	0.0410197	yes	down	11.1067	10.77
Zm00001eb213480	1.977	0.983204	0.00370863	0.0347751	yes	up	14.99	3.97667
Zm00001eb213670	0.056	-4.16662	0.000346545	0.0060515	yes	down	0.32	2.86
Zm00001eb213730	0.243	-2.04309	0.00256124	0.0265233	yes	down	2.22333	4.91667
Zm00001eb213850	0.001	-10.6081	1.25e-06	5.89e-05	yes	down	0.0466667	38.9567
Zm00001eb213900	0.17	-2.55484	0.00123952	0.0157576	yes	down	1.26	4.11
Zm00001eb214040	3.962	1.98638	0.00448626	0.0394839	yes	up	9.60333	1.76667
Zm00001eb214110	0.209	-2.26054	0.000184151	0.0037278	yes	down	14.68	32.2367
Zm00001eb214130	0.343	-1.54446	0.000212298	0.00415509	yes	down	16.5233	28.12
Zm00001eb214190	0.368	-1.44262	0.000234233	0.00447317	yes	down	8.63	13.5633
Zm00001eb214200	0.018	-5.81367	0.00229764	0.0246068	yes	down	0	0.256667
Zm00001eb214290	0.363	-1.4639	8.26e-06	0.000294645	yes	down	32.64	51.4433
Zm00001eb214300	0.616	-0.699162	0.00606395	0.0485486	yes	down	12.4133	12.2433
Zm00001eb214660	1.985	0.989205	0.000119816	0.00264784	yes	up	40.8167	12.1233
Zm00001eb214790	2.516	1.33121	0.000606983	0.0092029	yes	up	14.8933	3.88667
Zm00001eb214900	0.429	-1.22197	0.00558072	0.0457954	yes	down	22.0967	28.0367
Zm00001eb214950	0.443	-1.17502	0.00437915	0.03887	yes	down	0.506667	0.673333
Zm00001eb215000	1.715	0.778419	0.00436567	0.0388	yes	up	22.49	8.01667
Zm00001eb215010	0.271	-1.88117	0.00352171	0.0335531	yes	down	0.64	1.53
Zm00001eb215060	1.821	0.865069	0.00604054	0.0484512	yes	up	45.8567	14.0867
Zm00001eb215180	0.174	-2.5201	0.000633348	0.00950827	yes	down	2.13667	6.51
Zm00001eb215350	3.198	1.67701	0.00450466	0.0396191	yes	up	3.07333	0.603333
Zm00001eb215400	0.084	-3.56576	0.000122028	0.00267984	yes	down	9.86333	63.54
Zm00001eb215470	2.209	1.14339	0.000816644	0.0116091	yes	up	12.19	3.06
Zm00001eb215580	4.911	2.29602	0.000296304	0.00539178	yes	up	6.31667	0.846667
Zm00001eb215710	1.97	0.978439	1.02e-07	6.65e-06	yes	up	572.087	171.447
Zm00001eb215810	0.269	-1.89173	3.81e-06	0.000151552	yes	down	4.86667	9.81667
Zm00001eb216070	2.531	1.33971	0.000517502	0.00821985	yes	up	22.2433	5.47
Zm00001eb216080	0.309	-1.69648	1.95e-08	1.56e-06	yes	down	8.13667	14.5833
Zm00001eb216430	0.354	-1.4975	0.000358057	0.00619897	yes	down	8.27	12.8933
Zm00001eb216450	2.232	1.15814	0.0028211	0.0284212	yes	up	11.21	2.99333
Zm00001eb216510	3.218	1.68596	2.82e-06	0.000118388	yes	up	2.65333	0.49
Zm00001eb216570	0.109	-3.19134	2.48e-08	1.91e-06	yes	down	5.25667	27.2267
Zm00001eb216590	2.103	1.07252	0.00335302	0.0323014	yes	up	10.3767	2.93333
Zm00001eb216620	0.373	-1.42196	0.000528892	0.00833013	yes	down	20.22	29.0333
Zm00001eb216660	2.085	1.05992	2.41e-05	0.000721767	yes	up	13.3033	3.86667
Zm00001eb216860	3.62	1.85598	1.05e-09	1.18e-07	yes	up	40.4067	7.01
Zm00001eb216870	0.171	-2.54915	0.000315764	0.00564808	yes	down	8.80333	31.38
Zm00001eb216980	3.209	1.68221	0.00392708	0.0361681	yes	up	2.47	0.52
Zm00001eb217080	2.835	1.50351	2.21e-05	0.00067249	yes	up	17.74	3.68667
Zm00001eb217110	2.36	1.2389	0.00379752	0.0353383	yes	up	2.64667	0.666667
Zm00001eb217170	5.257	2.3943	0.00145896	0.0178652	yes	up	2	0.196667
Zm00001eb217190	0.343	-1.54526	0.000115685	0.00257904	yes	down	4.17667	7.44333
Zm00001eb217200	0.118	-3.0817	4.23e-06	0.000166165	yes	down	6.37667	30.85
Zm00001eb217440	2.286	1.19297	0.00201954	0.0225831	yes	up	15.9333	3.31333
Zm00001eb217860	2.111	1.07798	0.00299659	0.0297165	yes	up	12.7867	3.79
Zm00001eb218090	0.486	-1.04119	0.000114132	0.00255537	yes	down	36.2067	44.9333
Zm00001eb218110	7.866	2.97556	3e-05	0.000869238	yes	up	4.40667	0.443333
Zm00001eb218140	0.483	-1.04945	0.00137394	0.0170818	yes	down	17.44	21.3267
Zm00001eb218420	3.826	1.93565	6.13e-05	0.00154029	yes	up	6.89667	1.14333
Zm00001eb218610	3.797	1.92472	0.00401742	0.0366938	yes	up	2.63	0.363333
Zm00001eb218730	3.869	1.95207	2.2e-06	9.6e-05	yes	up	10.0633	1.62333
Zm00001eb218760	4.784	2.25814	3.75e-05	0.00104068	yes	up	5.98333	0.76
Zm00001eb219190	2.703	1.43432	0.00330021	0.0319173	yes	up	10.7767	2.65
Zm00001eb219230	0.501	-0.995711	0.00203726	0.0227187	yes	down	25.5433	29.5933
Zm00001eb219240	0.232	-2.10487	1.58e-05	0.00050598	yes	down	8.52	21.4333
Zm00001eb219360	0.631	-0.664564	0.00467282	0.040712	yes	down	13.0933	12.86
Zm00001eb219580	0.124	-3.01404	8.28e-18	5.37e-15	yes	down	4.66333	22.1367
Zm00001eb219680	0.342	-1.54644	5.82e-05	0.00148514	yes	down	10.3533	19.7133
Zm00001eb219770	0.444	-1.17138	0.000261269	0.00487128	yes	down	6.33	8.78
Zm00001eb219840	0.34	-1.55838	0.000821699	0.0116564	yes	down	0.8	1.43
Zm00001eb219970	0.212	-2.24011	0.000503406	0.00804087	yes	down	7.27333	18.1767
Zm00001eb220030	0.383	-1.38582	0.00273719	0.0278567	yes	down	2.46333	3.99667
Zm00001eb220240	2.856	1.51406	0.000363842	0.00625807	yes	up	16.01	3.03
Zm00001eb220530	0.219	-2.19112	0.0057569	0.0468709	yes	down	2.03667	5.83333
Zm00001eb220550	0.151	-2.72625	9.68e-06	0.000333826	yes	down	3.60333	13.9267
Zm00001eb220610	2.485	1.3132	0.00300311	0.0297535	yes	up	12.57	2.94
Zm00001eb220630	0.65	-0.621616	0.00414082	0.0375181	yes	down	16.6733	13.92
Zm00001eb220760	0.026	-5.2803	5.28e-07	2.77e-05	yes	down	0.393333	10.47
Zm00001eb220870	3.084	1.62461	0.000203043	0.00402245	yes	up	6.6	1.29
Zm00001eb220920	0.348	-1.52322	5.28e-05	0.00137063	yes	down	22.3367	37.8333
Zm00001eb221110	0.376	-1.40934	0.00147634	0.018027	yes	down	12.2133	19.4933
Zm00001eb221160	0.328	-1.60812	0.00113213	0.0147609	yes	down	15.2567	25.91
Zm00001eb221170	0.249	-2.00334	0.00259446	0.0268032	yes	down	1.12667	2.50333
Zm00001eb221490	0.431	-1.2127	0.000974282	0.0132413	yes	down	7.91667	11.2433
Zm00001eb221810	3.139	1.65013	9.05e-05	0.00211623	yes	up	7.41	1.45
Zm00001eb221940	0.001	-9.56159	3.37e-08	2.5e-06	yes	down	0	8.86333
Zm00001eb222000	0.641	-0.640731	0.00498571	0.0423997	yes	down	48.3133	44.1433
Zm00001eb222070	0.067	-3.91018	5.56e-07	2.91e-05	yes	down	2.17333	18.4167
Zm00001eb222220	2.165	1.11434	0.00392151	0.0361296	yes	up	9.21667	3.18
Zm00001eb222350	2.6	1.37846	4.57e-05	0.00121307	yes	up	3.28333	0.78
Zm00001eb222370	5.218	2.38357	0.00501666	0.0425654	yes	up	21.38	2.64333
Zm00001eb222430	0.539	-0.892556	0.000986832	0.0133768	yes	down	10.2867	11.1767
Zm00001eb222610	2.326	1.21781	3.01e-05	0.000869238	yes	up	27.07	7.17
Zm00001eb222630	0.165	-2.60356	5.03e-08	3.58e-06	yes	down	1.21667	4.15333
Zm00001eb222840	2.446	1.29027	0.000507615	0.00808325	yes	up	9.72333	2.13667
Zm00001eb222960	0.148	-2.75379	0.000408426	0.00683482	yes	down	1.25	4.70667
Zm00001eb223020	4.89	2.2899	0.00470594	0.0408237	yes	up	24.6767	1.34667
Zm00001eb223090	2.494	1.31829	0.000245387	0.0046418	yes	up	3.73667	0.876667
Zm00001eb223160	0.387	-1.36828	0.000242874	0.00460096	yes	down	5.18	7.56667
Zm00001eb223570	0.043	-4.54404	6.27e-10	7.5e-08	yes	down	2.55333	36.7533
Zm00001eb223580	0.162	-2.62629	2.69e-09	2.71e-07	yes	down	17.42	65.7367
Zm00001eb223680	0.29	-1.78417	0.00115225	0.0149258	yes	down	311.973	679.803
Zm00001eb223830	0.366	-1.45173	0.00124889	0.0158689	yes	down	7.22333	7.76333
Zm00001eb224180	0.264	-1.91975	0.00052441	0.00828465	yes	down	3.63333	7.55
Zm00001eb224680	2.996	1.58312	2.95e-06	0.000122889	yes	up	21.3833	4.44333
Zm00001eb224860	2.29	1.1955	9.37e-05	0.00218434	yes	up	6.23667	1.65667
Zm00001eb225440	0.246	-2.02604	5.08e-07	2.68e-05	yes	down	54.85	128.503
Zm00001eb225460	0.019	-5.73349	1.41e-09	1.53e-07	yes	down	0.916667	32.7933
Zm00001eb225480	4.17	2.0602	0.000224154	0.004322	yes	up	2.67333	0.36
Zm00001eb225580	0.008	-6.90865	2.11e-13	5.9e-11	yes	down	0.0966667	7.58
Zm00001eb225770	0.377	-1.40635	0.000257397	0.00481983	yes	down	50.7367	79.2733
Zm00001eb225850	3.053	1.61027	0.00120799	0.0154857	yes	up	8.19	2.09
Zm00001eb225950	1.94	0.956263	0.00086075	0.0121102	yes	up	14.9267	4.53
Zm00001eb226040	2.792	1.48114	0.00165291	0.0195667	yes	up	19.8567	4.48333
Zm00001eb226180	2.115	1.08044	0.00138834	0.0171957	yes	up	23.9433	7.27333
Zm00001eb226210	5.434	2.4419	0.00183243	0.0210397	yes	up	1.72	0.206667
Zm00001eb226230	0.518	-0.947818	0.000322851	0.00573927	yes	down	42.0333	47.5833
Zm00001eb226310	2.126	1.08845	0.00574481	0.0468018	yes	up	5.54667	1.62
Zm00001eb226380	0.456	-1.13388	0.00277554	0.0281478	yes	down	32.2767	41.1967
Zm00001eb226390	0.464	-1.10868	0.000151648	0.00317373	yes	down	33.8767	42.76
Zm00001eb226440	10.695	3.41884	2.29e-10	3.09e-08	yes	up	3.02333	0.173333
Zm00001eb226560	0.624	-0.679264	0.00425689	0.0382428	yes	down	36.4	34.8133
Zm00001eb226680	0.046	-4.44968	0.000299373	0.00542963	yes	down	0.09	1.08333
Zm00001eb226810	0.515	-0.957951	0.00017448	0.00357381	yes	down	14.49	16.83
Zm00001eb226840	0.069	-3.84838	2.68e-06	0.000113372	yes	down	0.31	2.81667
Zm00001eb226850	1.69	0.75744	0.00594969	0.0479297	yes	up	14.59	5.06667
Zm00001eb227280	0.056	-4.14583	2.3e-05	0.000696045	yes	down	0.546667	5.67
Zm00001eb227320	0.483	-1.04854	0.00131606	0.0165045	yes	down	4.45667	4.81333
Zm00001eb227380	0.45	-1.15162	0.0035384	0.0336874	yes	down	3.54667	4.68333
Zm00001eb227560	0.137	-2.87184	3.91e-10	4.86e-08	yes	down	2.34667	9.45333
Zm00001eb227640	0.224	-2.15864	0.00448213	0.0394743	yes	down	2.95333	7.60667
Zm00001eb227750	0.003	-8.36484	1.3e-06	6.08e-05	yes	down	0	2.38333
Zm00001eb228100	0.068	-3.87927	0.00059258	0.00905323	yes	down	0.18	1.54333
Zm00001eb228120	0.516	-0.955606	0.0010784	0.0142662	yes	down	70.04	78.3533
Zm00001eb228310	1.844	0.882805	0.00263147	0.0270886	yes	up	3.26333	1.07333
Zm00001eb228320	2.604	1.38066	0.00230489	0.0246348	yes	up	55.5667	12.45
Zm00001eb228550	4.519	2.17603	0.00121027	0.0154995	yes	up	0.98	0.126667
Zm00001eb228600	0.126	-2.9861	0.000201973	0.00401043	yes	down	19.9233	77.7167
Zm00001eb228780	0.176	-2.50353	0.000506674	0.00807817	yes	down	0.486667	2.05667
Zm00001eb229310	1.892	0.91956	0.00018711	0.00376714	yes	up	31.5467	9.37
Zm00001eb229390	0.423	-1.2421	0.00375158	0.0350363	yes	down	24.7667	32.2633
Zm00001eb229420	0.33	-1.60022	0.00221092	0.0239858	yes	down	1.25	2.39333
Zm00001eb229440	0.013	-6.28367	1.45e-12	3.29e-10	yes	down	0.0866667	4.04
Zm00001eb229670	1.816	0.860597	0.00163683	0.019403	yes	up	21.8833	6.99667
Zm00001eb229930	0.414	-1.27207	0.000127018	0.00275599	yes	down	140.973	193.943
Zm00001eb230060	3.429	1.77766	0.000165164	0.00342077	yes	up	4.34667	0.79
Zm00001eb230280	0.032	-4.96055	3.9e-12	7.85e-10	yes	down	0.28	4.21333
Zm00001eb230430	0.083	-3.59028	2.39e-05	0.00071547	yes	down	0.36	2.48333
Zm00001eb230780	0.532	-0.91123	0.00185424	0.0212062	yes	down	47.2067	50.9533
Zm00001eb230820	0.142	-2.81791	5.24e-05	0.00136583	yes	down	90.25	350.143
Zm00001eb231070	0.583	-0.777781	0.004721	0.0409121	yes	down	19.5267	19.09
Zm00001eb231160	0.055	-4.18823	6.49e-11	9.85e-09	yes	down	0.28	2.83
Zm00001eb231170	0.384	-1.38058	0.000773487	0.0111235	yes	down	16.2367	24.2233
Zm00001eb231210	3.737	1.90182	0.00332269	0.0320687	yes	up	1.6	0.263333
Zm00001eb231280	0.277	-1.85357	0.000534795	0.00839763	yes	down	0.72	1.52667
Zm00001eb231360	2.692	1.42886	0.00272433	0.0277633	yes	up	26.82	6.34667
Zm00001eb231680	0.044	-4.49215	0.00076478	0.0110374	yes	down	0.0433333	0.613333
Zm00001eb231700	0.086	-3.53666	1.6e-11	2.79e-09	yes	down	7.02333	43.76
Zm00001eb231860	2.447	1.29087	0.00173961	0.0202516	yes	up	15.2767	3.86
Zm00001eb232000	0.067	-3.89438	9.53e-06	0.000329426	yes	down	1.11	7.97333
Zm00001eb232050	5.662	2.50132	2.11e-09	2.2e-07	yes	up	5.49333	0.703333
Zm00001eb232150	2.031	1.02199	0.00239379	0.0252833	yes	up	22.95	6.41
Zm00001eb232240	0.595	-0.749361	0.00103311	0.0138595	yes	down	43.8967	41.9767
Zm00001eb232360	0.526	-0.927865	0.00226212	0.0243783	yes	down	77.5833	83.97
Zm00001eb232530	1.888	0.916907	0.00179922	0.0207501	yes	up	89.3933	28.92
Zm00001eb232560	0.251	-1.99643	0.00176385	0.020451	yes	down	5.42	13.05
Zm00001eb232670	0.423	-1.24002	0.000737742	0.0107342	yes	down	13.5033	18.1
Zm00001eb233370	0.048	-4.38335	2.58e-08	1.97e-06	yes	down	0.146667	1.73667
Zm00001eb233690	3.723	1.8965	0.00163055	0.019355	yes	up	4.28	1.43667
Zm00001eb233880	0.376	-1.4105	0.00244512	0.0256377	yes	down	5.48667	8.70333
Zm00001eb233930	0.181	-2.4662	0.00100245	0.013532	yes	down	0.626667	1.95
Zm00001eb234120	0.225	-2.15145	0.000582495	0.00894463	yes	down	11.66	32.23
Zm00001eb234350	0.159	-2.6487	0.000597248	0.00910313	yes	down	0.693333	2.39667
Zm00001eb234360	39.995	5.32175	2.19e-10	2.97e-08	yes	up	21.02	0.366667
Zm00001eb234480	0.04	-4.63222	0.000116322	0.00258436	yes	down	0.23	3.64333
Zm00001eb234690	2.193	1.13322	0.00103484	0.0138683	yes	up	41.8033	11.1533
Zm00001eb234770	2.487	1.31431	0.00388208	0.0358809	yes	up	5.87667	1.4
Zm00001eb234810	4.46	2.15694	0.00414417	0.0375181	yes	up	3.57	0.453333
Zm00001eb235290	0.176	-2.50273	0.00160685	0.01917	yes	down	2.34	7.98
Zm00001eb235350	4.68	2.2264	0.00113857	0.014815	yes	up	2.28333	0.313333
Zm00001eb235450	2.955	1.5633	7.39e-06	0.000266962	yes	up	58.3333	12.14
Zm00001eb235570	0.162	-2.63	0.000183885	0.00372614	yes	down	43.3233	148.313
Zm00001eb235650	0.411	-1.28129	0.00104122	0.0139108	yes	down	0.463333	0.666667
Zm00001eb235820	0.06	-4.05019	2.71e-10	3.58e-08	yes	down	0.303333	3.04333
Zm00001eb236060	0.212	-2.23729	0.00252874	0.0262736	yes	down	13.52	35.8567
Zm00001eb236370	0.168	-2.57479	1.1e-09	1.22e-07	yes	down	17.98	61.8733
Zm00001eb236420	0.263	-1.92798	3e-05	0.000869238	yes	down	1.04	2.39667
Zm00001eb236620	0.091	-3.45715	6.74e-17	3.37e-14	yes	down	1.97667	12.7567
Zm00001eb236750	0.047	-4.42122	0.000125356	0.00273624	yes	down	0.313333	2.85333
Zm00001eb237240	13.332	3.73679	0.000327461	0.00580533	yes	up	2.35667	0.123333
Zm00001eb237390	0.362	-1.46687	6.29e-05	0.00156989	yes	down	37.48	39.9567
Zm00001eb237500	5.042	2.334	0.000458225	0.00745211	yes	up	3.42	0.403333
Zm00001eb237650	4.109	2.03866	0.00284929	0.0286163	yes	up	2.82	0.386667
Zm00001eb237720	1.698	0.764035	0.00263661	0.02712	yes	up	7.98333	2.86
Zm00001eb237920	0.463	-1.11045	0.000524176	0.00828465	yes	down	12.0767	14.77
Zm00001eb238060	2.302	1.20299	0.0012391	0.0157576	yes	up	18.35	5.13333
Zm00001eb238170	2.428	1.27993	0.00429319	0.038436	yes	up	8.23667	2.07
Zm00001eb238320	0.619	-0.691049	0.00531635	0.0441844	yes	down	16.5533	15.8733
Zm00001eb238390	0.122	-3.03624	3.33e-05	0.000947219	yes	down	0.623333	3.08667
Zm00001eb238510	0.455	-1.13651	0.00473592	0.0410005	yes	down	8.77	11.3567
Zm00001eb238550	0.038	-4.7182	8.15e-07	4.09e-05	yes	down	0.09	1.41
Zm00001eb238940	0.518	-0.949684	0.005934	0.0478924	yes	down	11.82	14.0567
Zm00001eb239010	0.147	-2.76374	0.00438457	0.0388712	yes	down	0.53	1.97333
Zm00001eb239090	0.246	-2.02223	0.000203409	0.00402662	yes	down	1.68667	3.71
Zm00001eb239520	2.183	1.12631	0.00489574	0.0419229	yes	up	36.0833	9.68333
Zm00001eb239690	0.513	-0.962356	0.00374954	0.0350299	yes	down	17.88	20.0433
Zm00001eb239740	0.31	-1.69121	0.000943151	0.0129196	yes	down	17.61	31.04
Zm00001eb239920	0.254	-1.97805	4.12e-09	3.9e-07	yes	down	5.67667	13.2767
Zm00001eb240040	0.325	-1.62084	0.00630667	0.0498164	yes	down	3.00333	5.36667
Zm00001eb240200	0.193	-2.37522	0.00335485	0.0323071	yes	down	2.15	6.02
Zm00001eb240210	2.481	1.3111	0.00166025	0.0196268	yes	up	7.21333	1.77667
Zm00001eb240410	0.479	-1.06301	0.0018519	0.0212062	yes	down	7.24	8.79
Zm00001eb240650	0.25	-2.00175	3.79e-09	3.62e-07	yes	down	7.11667	16.1633
Zm00001eb240770	0.086	-3.54447	5.26e-05	0.00136733	yes	down	13.97	106.397
Zm00001eb240820	0.52	-0.943517	0.00130887	0.0164474	yes	down	28.7333	33.9833
Zm00001eb240910	0.18	-2.47625	2.46e-08	1.9e-06	yes	down	12.24	41.7467
Zm00001eb241040	0.17	-2.56054	9.49e-11	1.39e-08	yes	down	5.14	16.97
Zm00001eb241130	0.459	-1.12397	8.55e-06	0.000303811	yes	down	33.13	41.88
Zm00001eb241520	2.411	1.26958	0.00154074	0.0185948	yes	up	10.3133	3.08667
Zm00001eb241690	0.4	-1.32083	5.92e-05	0.00150247	yes	down	17.3967	24.97
Zm00001eb241840	1.775	0.828198	0.00550795	0.0453128	yes	up	88.4467	29.6533
Zm00001eb241870	0.266	-1.91316	0.00197566	0.0222321	yes	down	4.58	10.7433
Zm00001eb241900	0.203	-2.30025	1.4e-05	0.000458083	yes	down	1.35	3.57333
Zm00001eb241920	0.099	-3.33257	0.00035441	0.00614469	yes	down	7.73333	48.82
Zm00001eb242360	0.265	-1.91626	0.00291175	0.0290861	yes	down	3.08	7.4
Zm00001eb242390	0.12	-3.0639	0.000257941	0.00482654	yes	down	14.9867	62.2033
Zm00001eb242420	0.212	-2.23499	0.00279023	0.0282612	yes	down	13.5633	32.9467
Zm00001eb242610	0.24	-2.05672	7.9e-05	0.00190416	yes	down	117.24	274.3
Zm00001eb242800	0.093	-3.42357	3.15e-06	0.000129934	yes	down	11.7667	48.43
Zm00001eb242820	0.301	-1.73172	0.00112041	0.0146448	yes	down	3.87667	7.20333
Zm00001eb242910	0.01	-6.60785	0.00104648	0.0139667	yes	down	0	0.966667
Zm00001eb243200	0.331	-1.59416	0.00354236	0.0337004	yes	down	5.71	9.74667
Zm00001eb243270	5.141	2.36215	0.000840309	0.011874	yes	up	6.24	0.83
Zm00001eb243690	2.628	1.39389	0.00159483	0.0190687	yes	up	7.12667	1.68
Zm00001eb243700	0.088	-3.50429	1.31e-14	4.59e-12	yes	down	8.15333	52.9667
Zm00001eb243880	0.518	-0.948782	2.22e-05	0.000675667	yes	down	41.6833	46.7733
Zm00001eb243970	0.025	-5.31114	0.000118497	0.00262541	yes	down	0.02	0.516667
Zm00001eb244100	2.819	1.49543	0.00083979	0.0118732	yes	up	5.15667	1.05
Zm00001eb244500	1.821	0.864471	0.00210927	0.0231898	yes	up	7.06667	2.30667
Zm00001eb244610	0.007	-7.07739	0.000237761	0.00452868	yes	down	0	1.76667
Zm00001eb244630	2.322	1.21558	0.0046137	0.0403051	yes	up	34.1433	8.56333
Zm00001eb244830	0.088	-3.50801	0.000493614	0.00793607	yes	down	1.01333	6.44
Zm00001eb244910	0.392	-1.34997	0.000750239	0.0109039	yes	down	21.6633	30.72
Zm00001eb245310	1.779	0.830898	0.00112735	0.0147208	yes	up	13.11	4.23667
Zm00001eb245390	0.403	-1.31123	0.00310948	0.0305329	yes	down	1.53333	2.14667
Zm00001eb245430	0.184	-2.44143	0.0019369	0.0219004	yes	down	0.953333	3.13
Zm00001eb245590	0.384	-1.37948	0.00185707	0.0212194	yes	down	30.2333	44.6433
Zm00001eb245800	0.062	-4.01967	0.00018963	0.00380903	yes	down	0.0633333	3.94
Zm00001eb245840	0.127	-2.97605	3.16e-31	1.64e-27	yes	down	26.2967	125.447
Zm00001eb246010	0.088	-3.50989	0.00020152	0.00400451	yes	down	0.51	2.88333
Zm00001eb246170	0.548	-0.867849	0.00477029	0.0411198	yes	down	2.96333	3.25
Zm00001eb246190	0.417	-1.26323	0.00241894	0.0254381	yes	down	2.05333	2.97667
Zm00001eb246360	0.546	-0.87434	0.00126326	0.0159968	yes	down	48.0267	51.2967
Zm00001eb246640	0.128	-2.97038	1.11e-06	5.35e-05	yes	down	3.16333	13.4633
Zm00001eb246710	0.53	-0.916529	0.00348578	0.0332988	yes	down	3.06667	3.60333
Zm00001eb246720	0.481	-1.05712	0.00468335	0.0407385	yes	down	76.22	88.9167
Zm00001eb247050	0.247	-2.01601	0.00240763	0.0253882	yes	down	23.3067	52.0267
Zm00001eb247160	2.348	1.23141	0.00469831	0.0408086	yes	up	10.11	2.64333
Zm00001eb247170	3.343	1.74126	0.0036785	0.0346152	yes	up	3.70333	0.713333
Zm00001eb247320	0.406	-1.30208	5.85e-05	0.00149082	yes	down	73.1267	91.5367
Zm00001eb247610	0.093	-3.43277	2.18e-07	1.3e-05	yes	down	0.196667	1.41667
Zm00001eb247620	0.177	-2.49671	5.04e-08	3.58e-06	yes	down	31.58	111.393
Zm00001eb247680	0.273	-1.87185	0.00470624	0.0408237	yes	down	18.41	37.2633
Zm00001eb248450	2.539	1.34452	6.31e-05	0.00157367	yes	up	21.0933	4.57667
Zm00001eb248490	0.009	-6.82697	4.56e-05	0.00121307	yes	down	0	0.203333
Zm00001eb248690	0.168	-2.57502	0.000455005	0.00740903	yes	down	0.496667	1.68
Zm00001eb248860	2.07	1.04995	0.00403829	0.0368267	yes	up	16.2867	4.66
Zm00001eb248920	6.872	2.78063	5.95e-08	4.15e-06	yes	up	8.81667	0.883333
Zm00001eb248990	0.139	-2.84453	6.53e-06	0.000240166	yes	down	0.853333	3.30333
Zm00001eb249150	1.919	0.940454	0.00585198	0.0474517	yes	up	10.1133	3.06667
Zm00001eb249190	3.152	1.65612	0.000378945	0.00646223	yes	up	37.6533	7.81333
Zm00001eb249230	3.18	1.66897	0.000534789	0.00839763	yes	up	8.59333	1.63
Zm00001eb249290	0.112	-3.1572	5.41e-05	0.00139784	yes	down	0.56	3.35
Zm00001eb249360	0.489	-1.0327	0.00456236	0.0399641	yes	down	10.8067	13.08
Zm00001eb249580	0.181	-2.46823	0.000764951	0.0110374	yes	down	5.55333	17.25
Zm00001eb249840	2.82	1.49557	8.19e-06	0.000293002	yes	up	11.2767	2.45
Zm00001eb249850	2.698	1.43177	1.07e-05	0.000363705	yes	up	4.61	1.02
Zm00001eb249940	1.987	0.990926	0.00612393	0.0488652	yes	up	181.283	57.1767
Zm00001eb250110	0.215	-2.21863	0.000896234	0.0124343	yes	down	29.5633	83.2
Zm00001eb250120	0.112	-3.1569	5.6e-06	0.0002117	yes	down	10.8867	52.5133
Zm00001eb250190	1.619	0.695433	0.00562027	0.0460182	yes	up	156.9	58.22
Zm00001eb250240	0.518	-0.948764	0.00444978	0.0393094	yes	down	7.57	8.92667
Zm00001eb250330	3.074	1.62003	1.69e-07	1.04e-05	yes	up	44.85	8.49
Zm00001eb250390	2.307	1.20589	0.00451937	0.039708	yes	up	6.18	1.63333
Zm00001eb250590	3.694	1.885	0.00241498	0.0254347	yes	up	5.58333	1.05667
Zm00001eb250690	2.614	1.38623	0.00330422	0.0319217	yes	up	5.58333	1.31333
Zm00001eb250730	0.309	-1.6954	0.000657585	0.00979288	yes	down	4.91	9.41667
Zm00001eb250770	0.065	-3.9372	3.64e-06	0.000146038	yes	down	0.14	1.33333
Zm00001eb250800	0.034	-4.87511	1.75e-29	5.68e-26	yes	down	1.89	34.5733
Zm00001eb250930	3.922	1.97158	0.00190435	0.0215981	yes	up	2.29	0.363333
Zm00001eb250950	4.355	2.1228	1.17e-06	5.56e-05	yes	up	5.86	0.773333
Zm00001eb250990	0.141	-2.82663	0.000152035	0.00317927	yes	down	0.993333	4.20333
Zm00001eb251070	0.122	-3.03401	0.000246507	0.0046562	yes	down	0.196667	0.973333
Zm00001eb251230	0.234	-2.09349	2.95e-06	0.000122889	yes	down	2.9	7.73667
Zm00001eb251250	0.426	-1.23254	0.00168434	0.0198266	yes	down	11.2067	15.54
Zm00001eb251370	3.898	1.96288	0.00419508	0.0378315	yes	up	15.7167	2.13333
Zm00001eb252000	2.389	1.2564	0.00286031	0.0286605	yes	up	4.71	1.24333
Zm00001eb252120	0.3	-1.73573	0.000237838	0.00452868	yes	down	5.60667	10.92
Zm00001eb252670	0.063	-3.9947	9.61e-05	0.00221807	yes	down	0.183333	1.57333
Zm00001eb252890	0.468	-1.09659	0.00272851	0.0277902	yes	down	6.21	7.45
Zm00001eb252970	3.44	1.78235	0.00149336	0.0181665	yes	up	14.6133	5.83667
Zm00001eb253110	0.118	-3.08902	4.46e-07	2.4e-05	yes	down	2.39333	11.08
Zm00001eb253150	0.216	-2.20845	0.00022506	0.00433347	yes	down	2.13	5.79333
Zm00001eb253220	2.015	1.01096	0.00409279	0.0372062	yes	up	10.0733	2.79333
Zm00001eb253410	1.915	0.93699	0.000854485	0.0120547	yes	up	106.553	33.43
Zm00001eb253500	0.444	-1.17257	0.00224748	0.024275	yes	down	18.4067	23.83
Zm00001eb253510	0.545	-0.874552	0.00428021	0.0383462	yes	down	26.32	28.55
Zm00001eb253660	9.689	3.27627	0.00016642	0.00344129	yes	up	1.14333	0.0666667
Zm00001eb253960	0.023	-5.45593	0.00141967	0.0174996	yes	down	0.0133333	0.316667
Zm00001eb254080	1.851	0.888657	0.00447968	0.0394662	yes	up	52.25	16.53
Zm00001eb254390	3.082	1.62402	0.000553117	0.00861318	yes	up	4.79	0.976667
Zm00001eb254570	0.407	-1.29585	0.000184867	0.00373647	yes	down	6.80333	9.51667
Zm00001eb255140	4.378	2.13024	0.00283743	0.0285413	yes	up	31.46	4.55333
Zm00001eb255400	1645.18	10.684	5.65e-13	1.38e-10	yes	up	23.2	0
Zm00001eb255420	8.111	3.01994	3.44e-07	1.93e-05	yes	up	82.45	5.26333
Zm00001eb255510	5.745	2.52228	5.04e-07	2.66e-05	yes	up	12.64	1.33
Zm00001eb255560	1.891	0.918864	0.000214223	0.00418656	yes	up	20.12	6.25333
Zm00001eb256100	0.167	-2.5805	0.00140166	0.0173352	yes	down	1.11	3.42
Zm00001eb256170	0.489	-1.03064	0.00365127	0.0344445	yes	down	10.7167	12.2333
Zm00001eb256240	0.284	-1.81664	7.57e-05	0.00184288	yes	down	12.3833	23.92
Zm00001eb256340	24.85	4.63515	5.98e-06	0.00022341	yes	up	4.32333	0.0933333
Zm00001eb256400	0.215	-2.2161	0.00104813	0.0139781	yes	down	5.23	13.34
Zm00001eb256460	0.228	-2.13146	0.00506523	0.0428236	yes	down	33.6633	80.56
Zm00001eb256560	0.084	-3.58091	0.00115674	0.0149616	yes	down	1.09667	6.65667
Zm00001eb256650	2.916	1.54418	0.000859189	0.0120948	yes	up	35.8667	7.02667
Zm00001eb256690	0.636	-0.653018	0.00609229	0.0486559	yes	down	18.8833	17.6767
Zm00001eb257440	2.12	1.08376	0.0026366	0.02712	yes	up	7.95333	2.35667
Zm00001eb257510	0.166	-2.58743	3.51e-10	4.46e-08	yes	down	17.14	59.7833
Zm00001eb257620	7.435	2.89443	3e-11	4.84e-09	yes	up	8.35333	1.53
Zm00001eb257660	1.932	0.950066	0.000138307	0.00293952	yes	up	11.5167	3.62667
Zm00001eb257720	0.43	-1.21741	0.00224053	0.0242261	yes	down	8.62667	11.3367
Zm00001eb257840	2.215	1.14736	0.00136214	0.0169595	yes	up	245.137	68.0467
Zm00001eb257880	3.005	1.58717	0.00226421	0.0243907	yes	up	4.50333	0.9
Zm00001eb257920	1.717	0.779476	0.00573492	0.0467653	yes	up	70.62	24.1433
Zm00001eb257990	0.083	-3.58897	1.88e-20	2.03e-17	yes	down	2.26667	15.8267
Zm00001eb258220	0.177	-2.50058	0.000328269	0.00581569	yes	down	0.876667	3.29667
Zm00001eb258240	1.964	0.974141	0.00277386	0.0281416	yes	up	23.3467	7.4
Zm00001eb258460	0.432	-1.21113	4.53e-05	0.0012075	yes	down	44.6733	58.4733
Zm00001eb258590	0.254	-1.9748	0.000790641	0.0113354	yes	down	30.4133	62.8533
Zm00001eb258860	1.679	0.747504	0.00376228	0.035111	yes	up	23.7467	8.52333
Zm00001eb258950	0.441	-1.18253	2.68e-06	0.000113372	yes	down	120.633	160.773
Zm00001eb258980	30.547	4.93294	1.48e-05	0.000479102	yes	up	1.45	0.02
Zm00001eb259240	1.917	0.938608	0.000307859	0.00555258	yes	up	34.9667	10.77
Zm00001eb259460	4.133	2.04707	0.00231987	0.0247542	yes	up	1.10667	0.16
Zm00001eb259720	0.042	-4.57575	1.97e-11	3.34e-09	yes	down	6.07667	77.8467
Zm00001eb260030	2.184	1.12681	0.00217459	0.0237461	yes	up	63.5433	17.5
Zm00001eb260040	2.019	1.01336	0.00547166	0.0451392	yes	up	3.58333	1.24
Zm00001eb260700	15.464	3.9508	0.00618983	0.0492384	yes	up	0.876667	0.0333333
Zm00001eb260730	0.483	-1.05097	4.76e-05	0.00125464	yes	down	40.9167	49.7467
Zm00001eb261190	2.773	1.47128	5.1e-05	0.00133171	yes	up	24.78	5.56
Zm00001eb261410	0.021	-5.58095	0.000322063	0.00573477	yes	down	0.02	0.523333
Zm00001eb261440	0.294	-1.76535	0.00370878	0.0347751	yes	down	3.91333	8.76
Zm00001eb261620	0.008	-6.90044	1.32e-09	1.45e-07	yes	down	0.0933333	5.50333
Zm00001eb261670	0.595	-0.749846	0.00380585	0.0353735	yes	down	11.6067	11.8633
Zm00001eb261810	0.561	-0.834674	0.0035476	0.0337255	yes	down	11.6333	12.25
Zm00001eb262070	0.358	-1.48164	0.0058951	0.047697	yes	down	89.9	133.957
Zm00001eb262080	0.354	-1.49726	0.00386973	0.0358177	yes	down	186.603	282.227
Zm00001eb262480	0.302	-1.72516	0.00107881	0.0142662	yes	down	8.75	15.4167
Zm00001eb262500	0.35	-1.51285	0.00529465	0.0440894	yes	down	1.85333	2.89
Zm00001eb262620	0.238	-2.06809	0.0023114	0.0246841	yes	down	9.47333	19.7633
Zm00001eb262680	0.222	-2.16828	2.39e-11	4.03e-09	yes	down	34.0367	89.6833
Zm00001eb262690	0.142	-2.81686	7.12e-11	1.07e-08	yes	down	120.537	537.373
Zm00001eb262720	14.102	3.81787	0.00107356	0.0142183	yes	up	3.33333	0.113333
Zm00001eb262780	0.071	-3.82335	5.78e-05	0.00147679	yes	down	0.396667	2.88667
Zm00001eb262980	0.114	-3.13673	2.35e-06	0.000101167	yes	down	1.15333	5.64333
Zm00001eb263010	2.653	1.40737	0.00379738	0.0353383	yes	up	6.34	1.24333
Zm00001eb263030	0.298	-1.74768	0.000181761	0.00369671	yes	down	16.2533	31.0767
Zm00001eb263220	1.939	0.955277	0.00432391	0.03857	yes	up	5.42	1.64667
Zm00001eb263270	0.258	-1.95609	0.00472406	0.040925	yes	down	1.80667	3.49
Zm00001eb263790	0.183	-2.44889	2.08e-07	1.25e-05	yes	down	0.506667	3.85333
Zm00001eb264170	0.11	-3.18194	0.00184722	0.0211721	yes	down	0.203333	0.91
Zm00001eb264480	0.317	-1.65755	0.00109971	0.014495	yes	down	163.45	236.607
Zm00001eb264540	0.058	-4.10254	0.00441348	0.0390419	yes	down	0.09	0.906667
Zm00001eb264550	0.432	-1.21	0.00040403	0.00679189	yes	down	8.50667	10.6033
Zm00001eb264660	0.516	-0.95347	0.000317155	0.00566647	yes	down	93.3067	106.857
Zm00001eb264730	1.778	0.830301	0.00113816	0.014815	yes	up	21.89	6.88333
Zm00001eb264880	2.608	1.38288	0.000133599	0.00286526	yes	up	92.9433	20.44
Zm00001eb265090	0.137	-2.8656	0.000100845	0.00231367	yes	down	0.896667	3.30667
Zm00001eb265100	0.298	-1.74737	0.000745179	0.0108364	yes	down	0.493333	1.00333
Zm00001eb265150	0.078	-3.68431	1.06e-08	8.99e-07	yes	down	0.28	2.19667
Zm00001eb265270	0.395	-1.33966	0.00149418	0.018168	yes	down	30.24	40.6933
Zm00001eb265290	3.828	1.93644	0.000125721	0.00273698	yes	up	1.84	0.276667
Zm00001eb265480	0.017	-5.87715	0.00333105	0.0321272	yes	down	0.31	9.6
Zm00001eb265540	3.028	1.59849	0.00630123	0.0497887	yes	up	6.16667	1.31667
Zm00001eb265850	0.065	-3.94291	4.6e-12	9.05e-10	yes	down	33.2733	188.71
Zm00001eb266160	0.118	-3.08787	0.00181176	0.0208577	yes	down	0.106667	0.463333
Zm00001eb266380	0.037	-4.7708	0.00529188	0.0440894	yes	down	0.166667	3.53667
Zm00001eb266580	0.076	-3.71055	0.000347504	0.0060573	yes	down	0.156667	1.81
Zm00001eb266600	8.603	3.10484	1.49e-07	9.36e-06	yes	up	3.57333	0.233333
Zm00001eb266860	0.287	-1.80033	0.00027679	0.00510205	yes	down	55.7733	106.51
Zm00001eb267000	0.028	-5.14148	2.44e-14	8.24e-12	yes	down	117.573	2060.15
Zm00001eb267010	0.137	-2.86478	3.16e-05	0.00090898	yes	down	514.217	2392.1
Zm00001eb267350	0.603	-0.730528	0.00202075	0.0225831	yes	down	9.28	8.96
Zm00001eb267390	2.069	1.04867	0.00249878	0.0260532	yes	up	19.6033	5.75667
Zm00001eb267410	0.169	-2.5675	1.42e-05	0.000461508	yes	down	9.52	29.6867
Zm00001eb267570	0.152	-2.72002	0.000194852	0.00388685	yes	down	4275.84	14868.8
Zm00001eb267730	0.442	-1.17641	0.00349205	0.0333439	yes	down	10.6267	14.04
Zm00001eb267770	7.554	2.91717	0.000536108	0.00841096	yes	up	3.00667	0.266667
Zm00001eb268410	0.237	-2.07901	0.000450328	0.00734668	yes	down	0.21	0.863333
Zm00001eb268580	3.532	1.82033	0.000276631	0.00510205	yes	up	11.2	2.00333
Zm00001eb269030	0.077	-3.70483	2.22e-06	9.66e-05	yes	down	0.123333	2.76
Zm00001eb269040	0.002	-9.32811	2.93e-13	7.91e-11	yes	down	0	2.47333
Zm00001eb269050	3.467	1.79388	3.55e-08	2.61e-06	yes	up	15.9767	2.89667
Zm00001eb269120	461.95	8.85159	4.33e-11	6.69e-09	yes	up	8.47667	0
Zm00001eb269320	0.007	-7.18202	4.89e-06	0.0001891	yes	down	0	3.14667
Zm00001eb269860	0.081	-3.63267	1.34e-05	0.000440248	yes	down	0.156667	0.786667
Zm00001eb269950	0.288	-1.79689	0.00285895	0.0286579	yes	down	0.633333	1.38333
Zm00001eb270090	3.907	1.96603	1.87e-05	0.000586543	yes	up	27.95	4.62667
Zm00001eb270210	0.169	-2.56563	2.96e-06	0.000122889	yes	down	0.683333	2.31667
Zm00001eb270230	0.129	-2.95618	0.000397457	0.0067118	yes	down	0.833333	3.41333
Zm00001eb270470	1.784	0.835121	0.00168663	0.0198338	yes	up	19.6067	6.53667
Zm00001eb270730	0.008	-6.90666	0.00560399	0.0459313	yes	down	0	1.76
Zm00001eb270810	0.134	-2.89792	4.33e-09	4.06e-07	yes	down	2.45	4.5
Zm00001eb271490	0.615	-0.701924	0.00280911	0.0283995	yes	down	21.7767	20.74
Zm00001eb271540	0.553	-0.854311	0.00076031	0.0110224	yes	down	27.92	30.47
Zm00001eb271830	15.726	3.97505	9e-05	0.00210861	yes	up	4.32	0.396667
Zm00001eb272190	0.525	-0.929506	0.00439287	0.0389133	yes	down	3.54667	3.89
Zm00001eb272290	0.664	-0.590608	0.00282299	0.0284291	yes	down	71.8167	64.8033
Zm00001eb272340	0.059	-4.08181	0.00220633	0.023966	yes	down	0.2	1.00333
Zm00001eb272490	0.198	-2.3342	6.84e-05	0.00169412	yes	down	4.73333	12.9633
Zm00001eb272500	3.451	1.7869	4.59e-05	0.00121704	yes	up	3.78667	0.61
Zm00001eb272620	0.168	-2.57559	4.91e-07	2.61e-05	yes	down	0.896667	3.39667
Zm00001eb272730	0.002	-8.85725	5.33e-10	6.44e-08	yes	down	0	3.41333
Zm00001eb272790	2.781	1.47584	0.00141516	0.0174535	yes	up	10.9767	2.18333
Zm00001eb272950	1.634	0.707999	0.00367034	0.0345635	yes	up	25.3733	9.79333
Zm00001eb273300	0.54	-0.888782	0.004532	0.0397652	yes	down	7.48667	8.33
Zm00001eb273340	0.381	-1.39299	0.00229218	0.0245697	yes	down	5.25	7.97333
Zm00001eb273360	1.936	0.952735	0.0044027	0.038973	yes	up	23.6033	7.34333
Zm00001eb273390	0.443	-1.17518	0.00168454	0.0198266	yes	down	3.72	5.15333
Zm00001eb273540	3.764	1.91211	0.000692369	0.0101998	yes	up	2.42333	0.393333
Zm00001eb273560	0.51	-0.970023	0.00363407	0.034359	yes	down	9.86	10.2433
Zm00001eb273570	0.328	-1.60759	0.000417228	0.00696418	yes	down	7.64667	12.82
Zm00001eb273710	0.171	-2.54999	0.00594402	0.0479297	yes	down	0.44	1.21333
Zm00001eb273840	3.185	1.67127	5.61e-05	0.00144064	yes	up	7.01	1.55
Zm00001eb273850	1.642	0.71517	0.00541917	0.0448062	yes	up	7.52333	2.58333
Zm00001eb273870	2.028	1.01973	0.000772427	0.0111144	yes	up	8.87667	2.60667
[truncated: 1,290 more rows]
