# Supplementary material for: Comparative transcriptomic and metabolomic analysis reveals mechanisms of selenium-regulated anthocyanin synthesis in waxy maize (Zea mays L.)
Source: Front Plant Sci. 2024 Oct 3;15:1466756. doi: 10.3389/fpls.2024.1466756 (PMC11484008; doi:10.3389/fpls.2024.1466756)
Supplement: Supplementary file 1 [file DataSheet1.zip › Table S4.xlsx]

## Sheet: Table S4
Table S4 GO enrichment analysis in HN5-Se vs. HN5-CK
GO ID	Term Type	Description	Ratio_in_study	Ratio_in_pop	Rich factor	Pvalue	Padjust	Gene_ids
GO:0045735	MF	nutrient reservoir activity	25/ 812	85/ 43671	0.294118	5.24973e-07	0.00331733	Zm00001eb030130;Zm00001eb166670;Zm00001eb166650;Zm00001eb166610;Zm00001eb171970;Zm00001eb166960;Zm00001eb166590;Zm00001eb166940;Zm00001eb313810;Zm00001eb313790;Zm00001eb291840;Zm00001eb267570;Zm00001eb166660;Zm00001eb030160;Zm00001eb267120;Zm00001eb030140;Zm00001eb166620;Zm00001eb099950;Zm00001eb166580;Zm00001eb166600;Zm00001eb171940;Zm00001eb166950;Zm00001eb313800;Zm00001eb170070;Zm00001eb303160
GO:0019252	BP	starch biosynthetic process	11/ 812	73/ 43671	0.150685	1.01001e-06	0.00331733	Zm00001eb228530;Zm00001eb413290;Zm00001eb180610;Zm00001eb088740;Zm00001eb056340;Zm00001eb376100;Zm00001eb159060;Zm00001eb365810;Zm00001eb378140;Zm00001eb176800;Zm00001eb231700
GO:0005982	BP	starch metabolic process	11/ 812	113/ 43671	0.0973451	8.93894e-06	0.00400956	Zm00001eb228530;Zm00001eb413290;Zm00001eb180610;Zm00001eb088740;Zm00001eb056340;Zm00001eb376100;Zm00001eb159060;Zm00001eb365810;Zm00001eb378140;Zm00001eb176800;Zm00001eb231700
GO:0010951	BP	negative regulation of endopeptidase activity	8/ 812	57/ 43671	0.140351	1.02036e-05	0.00400956	Zm00001eb095210;Zm00001eb291840;Zm00001eb125560;Zm00001eb267010;Zm00001eb267000;Zm00001eb335210;Zm00001eb079730;Zm00001eb289210
GO:0010466	BP	negative regulation of peptidase activity	8/ 812	57/ 43671	0.140351	1.02036e-05	0.00400956	Zm00001eb095210;Zm00001eb291840;Zm00001eb125560;Zm00001eb267010;Zm00001eb267000;Zm00001eb335210;Zm00001eb079730;Zm00001eb289210
GO:0052548	BP	regulation of endopeptidase activity	8/ 812	57/ 43671	0.140351	1.02036e-05	0.00400956	Zm00001eb095210;Zm00001eb291840;Zm00001eb125560;Zm00001eb267010;Zm00001eb267000;Zm00001eb335210;Zm00001eb079730;Zm00001eb289210
GO:0052547	BP	regulation of peptidase activity	8/ 812	58/ 43671	0.137931	1.16444e-05	0.00437677	Zm00001eb095210;Zm00001eb291840;Zm00001eb125560;Zm00001eb267010;Zm00001eb267000;Zm00001eb335210;Zm00001eb079730;Zm00001eb289210
GO:0045861	BP	negative regulation of proteolysis	8/ 812	59/ 43671	0.135593	1.32527e-05	0.00477373	Zm00001eb095210;Zm00001eb291840;Zm00001eb125560;Zm00001eb267010;Zm00001eb267000;Zm00001eb335210;Zm00001eb079730;Zm00001eb289210
GO:0009250	BP	glucan biosynthetic process	17/ 812	283/ 43671	0.0600707	2.69652e-05	0.0083255	Zm00001eb365810;Zm00001eb002100;Zm00001eb176800;Zm00001eb026200;Zm00001eb228530;Zm00001eb413290;Zm00001eb180610;Zm00001eb238590;Zm00001eb088740;Zm00001eb259580;Zm00001eb056340;Zm00001eb376100;Zm00001eb159060;Zm00001eb378140;Zm00001eb185910;Zm00001eb326990;Zm00001eb231700
GO:0051346	BP	negative regulation of hydrolase activity	8/ 812	70/ 43671	0.114286	4.71523e-05	0.0135877	Zm00001eb095210;Zm00001eb291840;Zm00001eb125560;Zm00001eb267010;Zm00001eb267000;Zm00001eb335210;Zm00001eb079730;Zm00001eb289210
GO:0043086	BP	negative regulation of catalytic activity	15/ 812	246/ 43671	0.0609756	6.65577e-05	0.0174361	Zm00001eb079730;Zm00001eb291840;Zm00001eb083160;Zm00001eb149160;Zm00001eb095210;Zm00001eb013990;Zm00001eb242990;Zm00001eb125560;Zm00001eb267010;Zm00001eb072730;Zm00001eb267000;Zm00001eb227740;Zm00001eb227750;Zm00001eb335210;Zm00001eb289210
GO:0044092	BP	negative regulation of molecular function	15/ 812	256/ 43671	0.0585938	0.000103871	0.0256562	Zm00001eb079730;Zm00001eb291840;Zm00001eb083160;Zm00001eb149160;Zm00001eb095210;Zm00001eb013990;Zm00001eb242990;Zm00001eb125560;Zm00001eb267010;Zm00001eb072730;Zm00001eb267000;Zm00001eb227740;Zm00001eb227750;Zm00001eb335210;Zm00001eb289210
GO:0044262	BP	cellular carbohydrate metabolic process	37/ 812	1023/ 43671	0.0361681	0.00014472	0.0338137	Zm00001eb414340;Zm00001eb228780;Zm00001eb413290;Zm00001eb180610;Zm00001eb094300;Zm00001eb301500;Zm00001eb098650;Zm00001eb259580;Zm00001eb441830;Zm00001eb333050;Zm00001eb121400;Zm00001eb365810;Zm00001eb238590;Zm00001eb374090;Zm00001eb051200;Zm00001eb335870;Zm00001eb376100;Zm00001eb024810;Zm00001eb176800;Zm00001eb174880;Zm00001eb187870;Zm00001eb056340;Zm00001eb378140;Zm00001eb122060;Zm00001eb326990…
GO:0042436	BP	indole-containing compound catabolic process	3/ 812	7/ 43671	0.428571	0.000211986	0.0458155	Zm00001eb147510;Zm00001eb147520;Zm00001eb307270
GO:0006569	BP	tryptophan catabolic process	3/ 812	7/ 43671	0.428571	0.000211986	0.0458155	Zm00001eb147510;Zm00001eb147520;Zm00001eb307270
GO:0019441	BP	tryptophan catabolic process to kynurenine	3/ 812	7/ 43671	0.428571	0.000211986	0.0458155	Zm00001eb147510;Zm00001eb147520;Zm00001eb307270
GO:0004857	MF	enzyme inhibitor activity	16/ 812	305/ 43671	0.052459	0.000221023	0.0463339	Zm00001eb079730;Zm00001eb021050;Zm00001eb149160;Zm00001eb095210;Zm00001eb013990;Zm00001eb242990;Zm00001eb125560;Zm00001eb267010;Zm00001eb072730;Zm00001eb267000;Zm00001eb227740;Zm00001eb227750;Zm00001eb083160;Zm00001eb335210;Zm00001eb350820;Zm00001eb289210
GO:0033095	CC	aleurone grain	2/ 812	2/ 43671	1	0.000345303	0.0563235	Zm00001eb099950;Zm00001eb267570
GO:0052736	MF	beta-glucanase activity	2/ 812	2/ 43671	1	0.000345303	0.0563235	Zm00001eb311620;Zm00001eb378380
GO:0099638	BP	endosome to plasma membrane protein transport	2/ 812	2/ 43671	1	0.000345303	0.0563235	Zm00001eb221160;Zm00001eb044760
GO:0052861	MF	glucan endo-1,3-beta-glucanase activity, C-3 substituted reducing group	2/ 812	2/ 43671	1	0.000345303	0.0563235	Zm00001eb311620;Zm00001eb378380
GO:0052862	MF	glucan endo-1,4-beta-glucanase activity, C-3 substituted reducing group	2/ 812	2/ 43671	1	0.000345303	0.0563235	Zm00001eb311620;Zm00001eb378380
GO:0000825	MF	inositol tetrakisphosphate 6-kinase activity	2/ 812	2/ 43671	1	0.000345303	0.0563235	Zm00001eb024800;Zm00001eb024810
GO:0052743	MF	inositol tetrakisphosphate phosphatase activity	2/ 812	2/ 43671	1	0.000345303	0.0563235	Zm00001eb024800;Zm00001eb024810
GO:0051717	MF	inositol-1,3,4,5-tetrakisphosphate 3-phosphatase activity	2/ 812	2/ 43671	1	0.000345303	0.0563235	Zm00001eb024800;Zm00001eb024810
GO:0051336	BP	regulation of hydrolase activity	12/ 812	198/ 43671	0.0606061	0.000366437	0.0586639	Zm00001eb267010;Zm00001eb291840;Zm00001eb149160;Zm00001eb095210;Zm00001eb013990;Zm00001eb035750;Zm00001eb125560;Zm00001eb079730;Zm00001eb072730;Zm00001eb267000;Zm00001eb335210;Zm00001eb289210
GO:0000981	MF	DNA-binding transcription factor activity, RNA polymerase II-specific	21/ 812	473/ 43671	0.0443975	0.000388559	0.0592417	Zm00001eb119340;Zm00001eb325630;Zm00001eb291610;Zm00001eb036590;Zm00001eb171720;Zm00001eb400120;Zm00001eb145460;Zm00001eb431350;Zm00001eb202140;Zm00001eb102450;Zm00001eb248930;Zm00001eb284010;Zm00001eb411130;Zm00001eb126570;Zm00001eb327040;Zm00001eb317770;Zm00001eb415180;Zm00001eb235080;Zm00001eb403720;Zm00001eb057540;Zm00001eb070050
GO:0009501	CC	amyloplast	5/ 812	34/ 43671	0.147059	0.000390605	0.0592417	Zm00001eb378140;Zm00001eb159060;Zm00001eb376100;Zm00001eb228530;Zm00001eb413290
GO:0009074	BP	aromatic amino acid family catabolic process	6/ 812	53/ 43671	0.113208	0.000442765	0.0659949	Zm00001eb147510;Zm00001eb247610;Zm00001eb147520;Zm00001eb307270;Zm00001eb379530;Zm00001eb201770
GO:0070189	BP	kynurenine metabolic process	3/ 812	9/ 43671	0.333333	0.000494785	0.0724986	Zm00001eb147510;Zm00001eb147520;Zm00001eb307270
GO:0014070	BP	response to organic cyclic compound	7/ 812	77/ 43671	0.0909091	0.000582897	0.0826089	Zm00001eb007670;Zm00001eb312870;Zm00001eb285840;Zm00001eb013990;Zm00001eb425100;Zm00001eb145030;Zm00001eb350820
GO:0005978	BP	glycogen biosynthetic process	4/ 812	22/ 43671	0.181818	0.000664576	0.0907826	Zm00001eb159060;Zm00001eb056340;Zm00001eb176800;Zm00001eb228530
GO:0032881	BP	regulation of polysaccharide metabolic process	4/ 812	22/ 43671	0.181818	0.000664576	0.0907826	Zm00001eb005190;Zm00001eb301570;Zm00001eb002680;Zm00001eb231700
GO:0032578	CC	aleurone grain membrane	3/ 812	10/ 43671	0.3	0.000697069	0.0913055	Zm00001eb313810;Zm00001eb151560;Zm00001eb313800
GO:0004866	MF	endopeptidase inhibitor activity	8/ 812	105/ 43671	0.0761905	0.000789257	0.0996503	Zm00001eb095210;Zm00001eb021050;Zm00001eb125560;Zm00001eb267010;Zm00001eb267000;Zm00001eb335210;Zm00001eb079730;Zm00001eb289210
GO:0030414	MF	peptidase inhibitor activity	8/ 812	105/ 43671	0.0761905	0.000789257	0.0996503	Zm00001eb095210;Zm00001eb021050;Zm00001eb125560;Zm00001eb267010;Zm00001eb267000;Zm00001eb335210;Zm00001eb079730;Zm00001eb289210
GO:0044282	BP	small molecule catabolic process	21/ 812	513/ 43671	0.0409357	0.000795358	0.0996503	Zm00001eb141600;Zm00001eb379530;Zm00001eb171950;Zm00001eb263030;Zm00001eb096030;Zm00001eb282550;Zm00001eb147510;Zm00001eb117100;Zm00001eb051200;Zm00001eb247610;Zm00001eb335870;Zm00001eb005550;Zm00001eb192910;Zm00001eb304250;Zm00001eb219880;Zm00001eb147520;Zm00001eb167230;Zm00001eb122060;Zm00001eb201770;Zm00001eb174880;Zm00001eb307270
GO:0061135	MF	endopeptidase regulator activity	8/ 812	106/ 43671	0.0754717	0.000840009	0.1035	Zm00001eb095210;Zm00001eb021050;Zm00001eb125560;Zm00001eb267010;Zm00001eb267000;Zm00001eb335210;Zm00001eb079730;Zm00001eb289210
GO:0006073	BP	cellular glucan metabolic process	19/ 812	434/ 43671	0.0437788	0.000862003	0.1035	Zm00001eb365810;Zm00001eb002100;Zm00001eb176800;Zm00001eb414340;Zm00001eb228530;Zm00001eb187870;Zm00001eb413290;Zm00001eb180610;Zm00001eb238590;Zm00001eb088740;Zm00001eb259580;Zm00001eb056340;Zm00001eb376100;Zm00001eb026200;Zm00001eb159060;Zm00001eb378140;Zm00001eb185910;Zm00001eb326990;Zm00001eb231700
GO:0061134	MF	peptidase regulator activity	8/ 812	107/ 43671	0.0747664	0.000893346	0.104055	Zm00001eb095210;Zm00001eb021050;Zm00001eb125560;Zm00001eb267010;Zm00001eb267000;Zm00001eb335210;Zm00001eb079730;Zm00001eb289210
GO:0010192	BP	mucilage biosynthetic process	3/ 812	11/ 43671	0.272727	0.000945239	0.104055	Zm00001eb351320;Zm00001eb206230;Zm00001eb403720
GO:0010191	BP	mucilage metabolic process	3/ 812	11/ 43671	0.272727	0.000945239	0.104055	Zm00001eb351320;Zm00001eb206230;Zm00001eb403720
GO:2000904	BP	regulation of starch metabolic process	3/ 812	11/ 43671	0.272727	0.000945239	0.104055	Zm00001eb301570;Zm00001eb002680;Zm00001eb231700
GO:0044042	BP	glucan metabolic process	19/ 812	443/ 43671	0.0428894	0.000979906	0.104055	Zm00001eb365810;Zm00001eb002100;Zm00001eb176800;Zm00001eb414340;Zm00001eb228530;Zm00001eb187870;Zm00001eb413290;Zm00001eb180610;Zm00001eb238590;Zm00001eb088740;Zm00001eb259580;Zm00001eb056340;Zm00001eb376100;Zm00001eb026200;Zm00001eb159060;Zm00001eb378140;Zm00001eb185910;Zm00001eb326990;Zm00001eb231700
GO:0019863	MF	IgE binding	2/ 812	3/ 43671	0.666667	0.0010231	0.104055	Zm00001eb378140;Zm00001eb291840
GO:0019865	MF	immunoglobulin binding	2/ 812	3/ 43671	0.666667	0.0010231	0.104055	Zm00001eb378140;Zm00001eb291840
GO:0048281	BP	inflorescence morphogenesis	2/ 812	3/ 43671	0.666667	0.0010231	0.104055	Zm00001eb411130;Zm00001eb308350
GO:0018131	BP	oxazole or thiazole biosynthetic process	2/ 812	3/ 43671	0.666667	0.0010231	0.104055	Zm00001eb159850;Zm00001eb356910
GO:0046484	BP	oxazole or thiazole metabolic process	2/ 812	3/ 43671	0.666667	0.0010231	0.104055	Zm00001eb159850;Zm00001eb356910
GO:0052837	BP	thiazole biosynthetic process	2/ 812	3/ 43671	0.666667	0.0010231	0.104055	Zm00001eb159850;Zm00001eb356910
GO:0052838	BP	thiazole metabolic process	2/ 812	3/ 43671	0.666667	0.0010231	0.104055	Zm00001eb159850;Zm00001eb356910
GO:0030162	BP	regulation of proteolysis	9/ 812	137/ 43671	0.0656934	0.00110081	0.110657	Zm00001eb267010;Zm00001eb291840;Zm00001eb095210;Zm00001eb125560;Zm00001eb079730;Zm00001eb275020;Zm00001eb267000;Zm00001eb335210;Zm00001eb289210
GO:0004337	MF	geranyltranstransferase activity	3/ 812	12/ 43671	0.25	0.00124294	0.121489	Zm00001eb271860;Zm00001eb342550;Zm00001eb301560
GO:0009063	BP	cellular amino acid catabolic process	10/ 812	168/ 43671	0.0595238	0.00126477	0.121489	Zm00001eb171950;Zm00001eb379530;Zm00001eb247610;Zm00001eb147520;Zm00001eb192910;Zm00001eb307270;Zm00001eb263030;Zm00001eb117100;Zm00001eb005550;Zm00001eb147510
GO:1901606	BP	alpha-amino acid catabolic process	10/ 812	172/ 43671	0.0581395	0.00150827	0.141729	Zm00001eb171950;Zm00001eb379530;Zm00001eb247610;Zm00001eb147520;Zm00001eb192910;Zm00001eb307270;Zm00001eb263030;Zm00001eb005550;Zm00001eb201770;Zm00001eb147510
GO:0035337	BP	fatty-acyl-CoA metabolic process	3/ 812	13/ 43671	0.230769	0.00159356	0.144255	Zm00001eb201250;Zm00001eb119040;Zm00001eb156790
GO:0030048	BP	actin filament-based movement	5/ 812	46/ 43671	0.108696	0.00160191	0.144255	Zm00001eb361410;Zm00001eb412850;Zm00001eb214950;Zm00001eb065190;Zm00001eb193160
GO:0043178	MF	alcohol binding	5/ 812	46/ 43671	0.108696	0.00160191	0.144255	Zm00001eb013990;Zm00001eb072730;Zm00001eb191650;Zm00001eb258520;Zm00001eb149160
GO:2001070	MF	starch binding	4/ 812	28/ 43671	0.142857	0.00170293	0.151771	Zm00001eb231700;Zm00001eb289050;Zm00001eb002680;Zm00001eb413290
GO:0009395	BP	phospholipid catabolic process	5/ 812	48/ 43671	0.104167	0.00194104	0.169498	Zm00001eb064750;Zm00001eb230280;Zm00001eb241920;Zm00001eb021510;Zm00001eb019050
GO:0033692	BP	cellular polysaccharide biosynthetic process	17/ 812	398/ 43671	0.0427136	0.0019936	0.169531	Zm00001eb365810;Zm00001eb002100;Zm00001eb176800;Zm00001eb026200;Zm00001eb228530;Zm00001eb413290;Zm00001eb180610;Zm00001eb238590;Zm00001eb088740;Zm00001eb259580;Zm00001eb056340;Zm00001eb376100;Zm00001eb159060;Zm00001eb378140;Zm00001eb185910;Zm00001eb326990;Zm00001eb231700
GO:0010264	BP	myo-inositol hexakisphosphate biosynthetic process	3/ 812	14/ 43671	0.214286	0.00200025	0.169531	Zm00001eb024800;Zm00001eb056490;Zm00001eb024810
GO:0033517	BP	myo-inositol hexakisphosphate metabolic process	3/ 812	14/ 43671	0.214286	0.00200025	0.169531	Zm00001eb024800;Zm00001eb056490;Zm00001eb024810
GO:0010295	MF	(+)-abscisic acid 8'-hydroxylase activity	2/ 812	4/ 43671	0.5	0.00202094	0.169621	Zm00001eb100780;Zm00001eb176720
GO:0009266	BP	response to temperature stimulus	17/ 812	401/ 43671	0.042394	0.00208241	0.1731	Zm00001eb159850;Zm00001eb162710;Zm00001eb356910;Zm00001eb246870;Zm00001eb013990;Zm00001eb337680;Zm00001eb011930;Zm00001eb247450;Zm00001eb418610;Zm00001eb020330;Zm00001eb145030;Zm00001eb307270;Zm00001eb393250;Zm00001eb002180;Zm00001eb224010;Zm00001eb386040;Zm00001eb006020
GO:0044264	BP	cellular polysaccharide metabolic process	23/ 812	620/ 43671	0.0370968	0.00223382	0.183918	Zm00001eb414340;Zm00001eb413290;Zm00001eb180610;Zm00001eb094300;Zm00001eb301500;Zm00001eb259580;Zm00001eb441830;Zm00001eb088740;Zm00001eb376100;Zm00001eb176800;Zm00001eb187870;Zm00001eb056340;Zm00001eb159060;Zm00001eb326990;Zm00001eb231700;Zm00001eb002100;Zm00001eb026200;Zm00001eb228530;Zm00001eb283280;Zm00001eb238590;Zm00001eb365810;Zm00001eb378140;Zm00001eb185910
GO:0032456	BP	endocytic recycling	3/ 812	15/ 43671	0.2	0.00246592	0.197334	Zm00001eb221160;Zm00001eb045280;Zm00001eb044760
GO:0031225	CC	anchored component of membrane	14/ 812	314/ 43671	0.044586	0.00248501	0.197334	Zm00001eb198910;Zm00001eb212510;Zm00001eb119130;Zm00001eb236850;Zm00001eb073450;Zm00001eb151560;Zm00001eb218230;Zm00001eb215900;Zm00001eb380720;Zm00001eb351320;Zm00001eb319570;Zm00001eb339340;Zm00001eb326990;Zm00001eb313790
GO:0006066	BP	alcohol metabolic process	14/ 812	317/ 43671	0.044164	0.00270732	0.210854	Zm00001eb342550;Zm00001eb159850;Zm00001eb056490;Zm00001eb356910;Zm00001eb201300;Zm00001eb241920;Zm00001eb051200;Zm00001eb335870;Zm00001eb024800;Zm00001eb024810;Zm00001eb106910;Zm00001eb122060;Zm00001eb081460;Zm00001eb174880
GO:0005657	CC	replication fork	4/ 812	32/ 43671	0.125	0.00282037	0.215771	Zm00001eb031780;Zm00001eb225590;Zm00001eb243940;Zm00001eb191750
GO:0010962	BP	regulation of glucan biosynthetic process	3/ 812	16/ 43671	0.1875	0.00299329	0.225017	Zm00001eb005190;Zm00001eb301570;Zm00001eb231700
GO:0006629	BP	lipid metabolic process	54/ 812	1927/ 43671	0.0280228	0.00319509	0.238117	Zm00001eb292040;Zm00001eb096490;Zm00001eb055910;Zm00001eb356980;Zm00001eb388020;Zm00001eb400450;Zm00001eb144940;Zm00001eb119040;Zm00001eb301560;Zm00001eb201250;Zm00001eb342550;Zm00001eb137020;Zm00001eb230280;Zm00001eb081460;Zm00001eb051200;Zm00001eb019050;Zm00001eb064980;Zm00001eb373030;Zm00001eb176720;Zm00001eb167230;Zm00001eb110700;Zm00001eb394200;Zm00001eb041480;Zm00001eb174880;Zm00001eb046050…
GO:0008360	BP	regulation of cell shape	5/ 812	54/ 43671	0.0925926	0.00327263	0.241811	Zm00001eb238590;Zm00001eb372070;Zm00001eb002100;Zm00001eb026200;Zm00001eb259580
GO:0044805	BP	late nucleophagy	2/ 812	5/ 43671	0.4	0.0033267	0.243723	Zm00001eb280540;Zm00001eb001590
GO:0004867	MF	serine-type endopeptidase inhibitor activity	6/ 812	79/ 43671	0.0759494	0.00357194	0.254315	Zm00001eb095210;Zm00001eb125560;Zm00001eb267010;Zm00001eb267000;Zm00001eb335210;Zm00001eb079730
GO:0032885	BP	regulation of polysaccharide biosynthetic process	3/ 812	17/ 43671	0.176471	0.00358482	0.254315	Zm00001eb005190;Zm00001eb301570;Zm00001eb231700
GO:0046658	CC	anchored component of plasma membrane	12/ 812	263/ 43671	0.0456274	0.00408121	0.277811	Zm00001eb198910;Zm00001eb212510;Zm00001eb119130;Zm00001eb236850;Zm00001eb073450;Zm00001eb218230;Zm00001eb215900;Zm00001eb380720;Zm00001eb351320;Zm00001eb319570;Zm00001eb339340;Zm00001eb326990
GO:0097305	BP	response to alcohol	10/ 812	198/ 43671	0.0505051	0.00417241	0.2818	Zm00001eb099970;Zm00001eb070580;Zm00001eb285840;Zm00001eb013990;Zm00001eb099020;Zm00001eb051200;Zm00001eb247450;Zm00001eb224010;Zm00001eb386040;Zm00001eb126300
GO:0010675	BP	regulation of cellular carbohydrate metabolic process	4/ 812	36/ 43671	0.111111	0.00435734	0.292009	Zm00001eb005190;Zm00001eb301570;Zm00001eb002680;Zm00001eb231700
GO:0042542	BP	response to hydrogen peroxide	5/ 812	59/ 43671	0.0847458	0.00480276	0.31014	Zm00001eb013990;Zm00001eb425100;Zm00001eb145030;Zm00001eb011930;Zm00001eb337680
GO:0010581	BP	regulation of starch biosynthetic process	2/ 812	6/ 43671	0.333333	0.00492864	0.31014	Zm00001eb301570;Zm00001eb231700
GO:0099515	BP	actin filament-based transport	3/ 812	19/ 43671	0.157895	0.00496931	0.31014	Zm00001eb361410;Zm00001eb214950;Zm00001eb193160
GO:0051650	BP	establishment of vesicle localization	3/ 812	19/ 43671	0.157895	0.00496931	0.31014	Zm00001eb361410;Zm00001eb214950;Zm00001eb193160
GO:0000146	MF	microfilament motor activity	3/ 812	19/ 43671	0.157895	0.00496931	0.31014	Zm00001eb361410;Zm00001eb214950;Zm00001eb193160
GO:0099518	BP	vesicle cytoskeletal trafficking	3/ 812	19/ 43671	0.157895	0.00496931	0.31014	Zm00001eb361410;Zm00001eb214950;Zm00001eb193160
GO:0051648	BP	vesicle localization	3/ 812	19/ 43671	0.157895	0.00496931	0.31014	Zm00001eb361410;Zm00001eb214950;Zm00001eb193160
GO:0030050	BP	vesicle transport along actin filament	3/ 812	19/ 43671	0.157895	0.00496931	0.31014	Zm00001eb361410;Zm00001eb214950;Zm00001eb193160
GO:0016298	MF	lipase activity	11/ 812	236/ 43671	0.0466102	0.00498664	0.31014	Zm00001eb373350;Zm00001eb096490;Zm00001eb224740;Zm00001eb148650;Zm00001eb230280;Zm00001eb130610;Zm00001eb019050;Zm00001eb021510;Zm00001eb110700;Zm00001eb296540;Zm00001eb296530
GO:0030029	BP	actin filament-based process	7/ 812	112/ 43671	0.0625	0.00503885	0.311149	Zm00001eb007610;Zm00001eb361410;Zm00001eb044360;Zm00001eb193160;Zm00001eb412850;Zm00001eb214950;Zm00001eb065190
GO:0009409	BP	response to cold	10/ 812	206/ 43671	0.0485437	0.00549125	0.328047	Zm00001eb159850;Zm00001eb162710;Zm00001eb356910;Zm00001eb013990;Zm00001eb247450;Zm00001eb145030;Zm00001eb307270;Zm00001eb002180;Zm00001eb224010;Zm00001eb006020
GO:0046165	BP	alcohol biosynthetic process	9/ 812	174/ 43671	0.0517241	0.00550223	0.328047	Zm00001eb081460;Zm00001eb159850;Zm00001eb056490;Zm00001eb356910;Zm00001eb201300;Zm00001eb024800;Zm00001eb024810;Zm00001eb106910;Zm00001eb342550
GO:0046856	BP	phosphatidylinositol dephosphorylation	6/ 812	88/ 43671	0.0681818	0.00605694	0.358645	Zm00001eb051200;Zm00001eb400450;Zm00001eb122060;Zm00001eb215950;Zm00001eb174880;Zm00001eb301560
GO:0005976	BP	polysaccharide metabolic process	27/ 812	838/ 43671	0.0322196	0.00618199	0.358995	Zm00001eb414340;Zm00001eb413290;Zm00001eb180610;Zm00001eb094300;Zm00001eb301500;Zm00001eb259580;Zm00001eb441830;Zm00001eb394740;Zm00001eb377190;Zm00001eb238590;Zm00001eb376100;Zm00001eb377200;Zm00001eb335790;Zm00001eb176800;Zm00001eb187870;Zm00001eb056340;Zm00001eb159060;Zm00001eb326990;Zm00001eb231700;Zm00001eb002100;Zm00001eb026200;Zm00001eb228530;Zm00001eb283280;Zm00001eb088740;Zm00001eb365810…
GO:0000271	BP	polysaccharide biosynthetic process	17/ 812	438/ 43671	0.0388128	0.00627624	0.358995	Zm00001eb365810;Zm00001eb002100;Zm00001eb176800;Zm00001eb026200;Zm00001eb228530;Zm00001eb413290;Zm00001eb180610;Zm00001eb238590;Zm00001eb088740;Zm00001eb259580;Zm00001eb056340;Zm00001eb376100;Zm00001eb159060;Zm00001eb378140;Zm00001eb185910;Zm00001eb326990;Zm00001eb231700
GO:0006112	BP	energy reserve metabolic process	4/ 812	40/ 43671	0.1	0.00637707	0.358995	Zm00001eb159060;Zm00001eb056340;Zm00001eb176800;Zm00001eb228530
GO:0005977	BP	glycogen metabolic process	4/ 812	40/ 43671	0.1	0.00637707	0.358995	Zm00001eb159060;Zm00001eb056340;Zm00001eb176800;Zm00001eb228530
GO:0009751	BP	response to salicylic acid	4/ 812	40/ 43671	0.1	0.00637707	0.358995	Zm00001eb013990;Zm00001eb312870;Zm00001eb425100;Zm00001eb145030
GO:0052866	MF	phosphatidylinositol phosphate phosphatase activity	6/ 812	89/ 43671	0.0674157	0.00639506	0.358995	Zm00001eb051200;Zm00001eb400450;Zm00001eb122060;Zm00001eb215950;Zm00001eb174880;Zm00001eb301560
GO:0004373	MF	glycogen (starch) synthase activity	3/ 812	21/ 43671	0.142857	0.00663531	0.370079	Zm00001eb378140;Zm00001eb376100;Zm00001eb413290
GO:0071786	BP	endoplasmic reticulum tubular network organization	2/ 812	7/ 43671	0.285714	0.0068153	0.3729	Zm00001eb066590;Zm00001eb426760
GO:0046949	BP	fatty-acyl-CoA biosynthetic process	2/ 812	7/ 43671	0.285714	0.0068153	0.3729	Zm00001eb119040;Zm00001eb156790
GO:2001022	BP	positive regulation of response to DNA damage stimulus	2/ 812	7/ 43671	0.285714	0.0068153	0.3729	Zm00001eb394610;Zm00001eb275740
GO:0016459	CC	myosin complex	5/ 812	65/ 43671	0.0769231	0.00723732	0.388612	Zm00001eb361410;Zm00001eb412850;Zm00001eb214950;Zm00001eb065190;Zm00001eb193160
GO:0006301	BP	postreplication repair	5/ 812	65/ 43671	0.0769231	0.00723732	0.388612	Zm00001eb031780;Zm00001eb405340;Zm00001eb191750;Zm00001eb119100;Zm00001eb225590
GO:0009651	BP	response to salt stress	9/ 812	183/ 43671	0.0491803	0.00757058	0.397469	Zm00001eb013990;Zm00001eb011930;Zm00001eb051200;Zm00001eb145030;Zm00001eb307270;Zm00001eb337680;Zm00001eb224010;Zm00001eb400450;Zm00001eb301560
GO:0035434	BP	copper ion transmembrane transport	3/ 812	22/ 43671	0.136364	0.00757806	0.397469	Zm00001eb074380;Zm00001eb074360;Zm00001eb389830
GO:0006109	BP	regulation of carbohydrate metabolic process	4/ 812	42/ 43671	0.0952381	0.00758616	0.397469	Zm00001eb005190;Zm00001eb301570;Zm00001eb002680;Zm00001eb231700
GO:0009056	BP	catabolic process	79/ 812	3168/ 43671	0.0249369	0.00768263	0.399293	Zm00001eb327560;Zm00001eb180610;Zm00001eb066680;Zm00001eb296530;Zm00001eb180670;Zm00001eb064750;Zm00001eb121400;Zm00001eb005550;Zm00001eb341970;Zm00001eb041390;Zm00001eb333050;Zm00001eb288390;Zm00001eb001590;Zm00001eb417240;Zm00001eb141600;Zm00001eb171950;Zm00001eb127500;Zm00001eb377190;Zm00001eb433900;Zm00001eb147510;Zm00001eb393840;Zm00001eb335870;Zm00001eb051200;Zm00001eb019050;Zm00001eb230280…
GO:0022604	BP	regulation of cell morphogenesis	5/ 812	66/ 43671	0.0757576	0.00771336	0.399293	Zm00001eb238590;Zm00001eb372070;Zm00001eb026200;Zm00001eb259580;Zm00001eb002100
GO:0000978	MF	RNA polymerase II cis-regulatory region sequence-specific DNA binding	15/ 812	394/ 43671	0.0380711	0.00816175	0.417505	Zm00001eb119340;Zm00001eb102450;Zm00001eb291610;Zm00001eb036590;Zm00001eb202140;Zm00001eb145460;Zm00001eb284010;Zm00001eb411130;Zm00001eb400120;Zm00001eb327040;Zm00001eb317770;Zm00001eb198620;Zm00001eb415180;Zm00001eb403720;Zm00001eb057540
GO:0034087	BP	establishment of mitotic sister chromatid cohesion	2/ 812	8/ 43671	0.25	0.00897557	0.440874	Zm00001eb400450;Zm00001eb301560
GO:0071169	BP	establishment of protein localization to chromatin	2/ 812	8/ 43671	0.25	0.00897557	0.440874	Zm00001eb400450;Zm00001eb301560
GO:0070199	BP	establishment of protein localization to chromosome	2/ 812	8/ 43671	0.25	0.00897557	0.440874	Zm00001eb400450;Zm00001eb301560
GO:0036257	BP	multivesicular body organization	2/ 812	8/ 43671	0.25	0.00897557	0.440874	Zm00001eb221160;Zm00001eb044760
GO:0090694	CC	Scc2-Scc4 cohesin loading complex	2/ 812	8/ 43671	0.25	0.00897557	0.440874	Zm00001eb400450;Zm00001eb301560
GO:0046839	BP	phospholipid dephosphorylation	6/ 812	96/ 43671	0.0625	0.00915651	0.44722	Zm00001eb051200;Zm00001eb400450;Zm00001eb122060;Zm00001eb215950;Zm00001eb174880;Zm00001eb301560
GO:0048316	BP	seed development	4/ 812	45/ 43671	0.0888889	0.00966742	0.467986	Zm00001eb248990;Zm00001eb239090;Zm00001eb024800;Zm00001eb024810
GO:0006825	BP	copper ion transport	3/ 812	24/ 43671	0.125	0.00968993	0.467986	Zm00001eb074380;Zm00001eb074360;Zm00001eb389830
GO:0042562	MF	hormone binding	4/ 812	46/ 43671	0.0869565	0.0104356	0.4944	Zm00001eb013990;Zm00001eb224010;Zm00001eb149160;Zm00001eb072730
GO:0009737	BP	response to abscisic acid	9/ 812	193/ 43671	0.0466321	0.0105129	0.4944	Zm00001eb099970;Zm00001eb070580;Zm00001eb013990;Zm00001eb099020;Zm00001eb051200;Zm00001eb247450;Zm00001eb224010;Zm00001eb386040;Zm00001eb126300
GO:0043621	MF	protein self-association	6/ 812	99/ 43671	0.0606061	0.0105674	0.4944	Zm00001eb285840;Zm00001eb044760;Zm00001eb221160;Zm00001eb246870;Zm00001eb011930;Zm00001eb337680
GO:1901700	BP	response to oxygen-containing compound	21/ 812	630/ 43671	0.0333333	0.01058	0.4944	Zm00001eb099970;Zm00001eb070580;Zm00001eb303870;Zm00001eb285840;Zm00001eb007670;Zm00001eb312870;Zm00001eb013990;Zm00001eb374090;Zm00001eb011930;Zm00001eb425100;Zm00001eb051200;Zm00001eb247450;Zm00001eb145030;Zm00001eb255880;Zm00001eb337680;Zm00001eb224010;Zm00001eb099020;Zm00001eb350820;Zm00001eb386040;Zm00001eb126300;Zm00001eb307270
GO:0003006	BP	developmental process involved in reproduction	21/ 812	632/ 43671	0.0332278	0.0107809	0.499449	Zm00001eb411130;Zm00001eb285840;Zm00001eb408850;Zm00001eb308350;Zm00001eb145460;Zm00001eb403720;Zm00001eb374090;Zm00001eb337800;Zm00001eb414650;Zm00001eb239090;Zm00001eb201300;Zm00001eb376100;Zm00001eb024800;Zm00001eb024810;Zm00001eb189910;Zm00001eb082900;Zm00001eb248990;Zm00001eb394610;Zm00001eb364720;Zm00001eb064980;Zm00001eb043930
GO:0031667	BP	response to nutrient levels	8/ 812	161/ 43671	0.0496894	0.010824	0.499449	Zm00001eb191650;Zm00001eb156610;Zm00001eb162710;Zm00001eb433900;Zm00001eb258520;Zm00001eb117100;Zm00001eb171400;Zm00001eb001590
GO:0006570	BP	tyrosine metabolic process	3/ 812	25/ 43671	0.12	0.0108613	0.499449	Zm00001eb379530;Zm00001eb227560;Zm00001eb201770
GO:0006644	BP	phospholipid metabolic process	18/ 812	502/ 43671	0.0358566	0.0110508	0.50021	Zm00001eb116680;Zm00001eb292040;Zm00001eb230280;Zm00001eb064750;Zm00001eb110700;Zm00001eb241920;Zm00001eb345210;Zm00001eb051200;Zm00001eb019050;Zm00001eb342550;Zm00001eb356980;Zm00001eb030810;Zm00001eb400450;Zm00001eb021510;Zm00001eb122060;Zm00001eb215950;Zm00001eb174880;Zm00001eb301560
GO:0034637	BP	cellular carbohydrate biosynthetic process	18/ 812	506/ 43671	0.0355731	0.0113329	0.50021	Zm00001eb002100;Zm00001eb159060;Zm00001eb026200;Zm00001eb228530;Zm00001eb413290;Zm00001eb180610;Zm00001eb238590;Zm00001eb176800;Zm00001eb088740;Zm00001eb098650;Zm00001eb259580;Zm00001eb056340;Zm00001eb376100;Zm00001eb365810;Zm00001eb378140;Zm00001eb185910;Zm00001eb326990;Zm00001eb231700
GO:0046905	MF	15-cis-phytoene synthase activity	2/ 812	9/ 43671	0.222222	0.0113987	0.50021	Zm00001eb271860;Zm00001eb301560
GO:0061951	BP	establishment of protein localization to plasma membrane	2/ 812	9/ 43671	0.222222	0.0113987	0.50021	Zm00001eb221160;Zm00001eb044760
GO:0016767	MF	geranylgeranyl-diphosphate geranylgeranyltransferase activity	2/ 812	9/ 43671	0.222222	0.0113987	0.50021	Zm00001eb271860;Zm00001eb301560
GO:0048359	BP	mucilage metabolic process involved in seed coat development	2/ 812	9/ 43671	0.222222	0.0113987	0.50021	Zm00001eb351320;Zm00001eb206230
GO:0035335	BP	peptidyl-tyrosine dephosphorylation	2/ 812	9/ 43671	0.222222	0.0113987	0.50021	Zm00001eb400450;Zm00001eb301560
GO:0032116	CC	SMC loading complex	2/ 812	9/ 43671	0.222222	0.0113987	0.50021	Zm00001eb400450;Zm00001eb301560
GO:0008194	MF	UDP-glycosyltransferase activity	23/ 812	718/ 43671	0.0320334	0.0115494	0.504266	Zm00001eb228780;Zm00001eb413290;Zm00001eb170510;Zm00001eb259580;Zm00001eb276760;Zm00001eb238590;Zm00001eb374090;Zm00001eb154000;Zm00001eb041700;Zm00001eb376100;Zm00001eb395350;Zm00001eb241270;Zm00001eb337070;Zm00001eb400120;Zm00001eb036680;Zm00001eb083520;Zm00001eb002100;Zm00001eb026200;Zm00001eb367250;Zm00001eb378140;Zm00001eb426900;Zm00001eb185910;Zm00001eb122240
GO:0009699	BP	phenylpropanoid biosynthetic process	7/ 812	132/ 43671	0.0530303	0.011969	0.508251	Zm00001eb201250;Zm00001eb191610;Zm00001eb247610;Zm00001eb097070;Zm00001eb265850;Zm00001eb355410;Zm00001eb389420
GO:0006075	BP	(1->3)-beta-D-glucan biosynthetic process	4/ 812	48/ 43671	0.0833333	0.0120876	0.508251	Zm00001eb238590;Zm00001eb002100;Zm00001eb026200;Zm00001eb259580
GO:0006074	BP	(1->3)-beta-D-glucan metabolic process	4/ 812	48/ 43671	0.0833333	0.0120876	0.508251	Zm00001eb238590;Zm00001eb002100;Zm00001eb026200;Zm00001eb259580
GO:0003843	MF	1,3-beta-D-glucan synthase activity	4/ 812	48/ 43671	0.0833333	0.0120876	0.508251	Zm00001eb238590;Zm00001eb002100;Zm00001eb026200;Zm00001eb259580
GO:0000148	CC	1,3-beta-D-glucan synthase complex	4/ 812	48/ 43671	0.0833333	0.0120876	0.508251	Zm00001eb238590;Zm00001eb002100;Zm00001eb026200;Zm00001eb259580
GO:0042147	BP	retrograde transport, endosome to Golgi	4/ 812	48/ 43671	0.0833333	0.0120876	0.508251	Zm00001eb225580;Zm00001eb052810;Zm00001eb326500;Zm00001eb045280
GO:0043255	BP	regulation of carbohydrate biosynthetic process	3/ 812	26/ 43671	0.115385	0.012111	0.508251	Zm00001eb005190;Zm00001eb301570;Zm00001eb231700
GO:0009605	BP	response to external stimulus	32/ 812	1096/ 43671	0.0291971	0.0123259	0.514771	Zm00001eb228780;Zm00001eb308350;Zm00001eb070270;Zm00001eb405290;Zm00001eb319570;Zm00001eb405270;Zm00001eb001590;Zm00001eb191650;Zm00001eb156610;Zm00001eb433900;Zm00001eb158730;Zm00001eb367120;Zm00001eb241740;Zm00001eb171400;Zm00001eb198910;Zm00001eb285840;Zm00001eb266130;Zm00001eb013990;Zm00001eb244770;Zm00001eb369890;Zm00001eb091500;Zm00001eb258520;Zm00001eb077540;Zm00001eb312870;Zm00001eb162710…
GO:0005975	BP	carbohydrate metabolic process	58/ 812	2241/ 43671	0.0258813	0.0124905	0.519138	Zm00001eb414340;Zm00001eb228780;Zm00001eb067230;Zm00001eb413290;Zm00001eb180610;Zm00001eb094300;Zm00001eb301500;Zm00001eb098650;Zm00001eb259580;Zm00001eb441830;Zm00001eb046840;Zm00001eb394740;Zm00001eb333050;Zm00001eb121400;Zm00001eb335790;Zm00001eb394610;Zm00001eb171950;Zm00001eb377200;Zm00001eb377190;Zm00001eb238590;Zm00001eb374090;Zm00001eb051200;Zm00001eb011080;Zm00001eb335870;Zm00001eb376100…
GO:0019751	BP	polyol metabolic process	10/ 812	234/ 43671	0.042735	0.0128003	0.526775	Zm00001eb056490;Zm00001eb201300;Zm00001eb241920;Zm00001eb051200;Zm00001eb335870;Zm00001eb024800;Zm00001eb024810;Zm00001eb106910;Zm00001eb122060;Zm00001eb174880
GO:0034605	BP	cellular response to heat	4/ 812	49/ 43671	0.0816327	0.0129728	0.529011	Zm00001eb020330;Zm00001eb393250;Zm00001eb418610;Zm00001eb246870
GO:0016054	BP	organic acid catabolic process	13/ 812	338/ 43671	0.0384615	0.0131435	0.529077	Zm00001eb379530;Zm00001eb171950;Zm00001eb282550;Zm00001eb147510;Zm00001eb117100;Zm00001eb247610;Zm00001eb147520;Zm00001eb192910;Zm00001eb307270;Zm00001eb263030;Zm00001eb167230;Zm00001eb005550;Zm00001eb201770
GO:0016758	MF	hexosyltransferase activity	30/ 812	1017/ 43671	0.0294985	0.0132283	0.529077	Zm00001eb414340;Zm00001eb228780;Zm00001eb413290;Zm00001eb206230;Zm00001eb170510;Zm00001eb259580;Zm00001eb276760;Zm00001eb306720;Zm00001eb137020;Zm00001eb238590;Zm00001eb374090;Zm00001eb154000;Zm00001eb041700;Zm00001eb376100;Zm00001eb395350;Zm00001eb241270;Zm00001eb187870;Zm00001eb337070;Zm00001eb400120;Zm00001eb036680;Zm00001eb083520;Zm00001eb002100;Zm00001eb026200;Zm00001eb228530;Zm00001eb367250…
GO:0000977	MF	RNA polymerase II transcription regulatory region sequence-specific DNA binding	16/ 812	452/ 43671	0.0353982	0.0133123	0.529077	Zm00001eb119340;Zm00001eb102450;Zm00001eb291610;Zm00001eb036590;Zm00001eb400120;Zm00001eb145460;Zm00001eb202140;Zm00001eb284010;Zm00001eb411130;Zm00001eb126570;Zm00001eb327040;Zm00001eb317770;Zm00001eb198620;Zm00001eb415180;Zm00001eb403720;Zm00001eb057540
GO:0043177	MF	organic acid binding	7/ 812	135/ 43671	0.0518519	0.0134142	0.529077	Zm00001eb149160;Zm00001eb072730;Zm00001eb013990;Zm00001eb173640;Zm00001eb263030;Zm00001eb243700;Zm00001eb257230
GO:0016036	BP	cellular response to phosphate starvation	3/ 812	27/ 43671	0.111111	0.0134397	0.529077	Zm00001eb258520;Zm00001eb191650;Zm00001eb162710
GO:0042276	BP	error-prone translesion synthesis	3/ 812	27/ 43671	0.111111	0.0134397	0.529077	Zm00001eb031780;Zm00001eb191750;Zm00001eb225590
GO:0016051	BP	carbohydrate biosynthetic process	22/ 812	677/ 43671	0.0324963	0.0134661	0.529077	Zm00001eb413290;Zm00001eb180610;Zm00001eb098650;Zm00001eb259580;Zm00001eb238590;Zm00001eb011080;Zm00001eb335870;Zm00001eb376100;Zm00001eb398370;Zm00001eb176800;Zm00001eb056340;Zm00001eb159060;Zm00001eb326990;Zm00001eb231700;Zm00001eb002100;Zm00001eb026200;Zm00001eb228530;Zm00001eb030810;Zm00001eb088740;Zm00001eb365810;Zm00001eb378140;Zm00001eb185910
GO:0080090	BP	regulation of primary metabolic process	109/ 812	4678/ 43671	0.0233006	0.0137025	0.529077	Zm00001eb145460;Zm00001eb126570;Zm00001eb267730;Zm00001eb030190;Zm00001eb284010;Zm00001eb317770;Zm00001eb275020;Zm00001eb084820;Zm00001eb202140;Zm00001eb074730;Zm00001eb091500;Zm00001eb125560;Zm00001eb327750;Zm00001eb198620;Zm00001eb267000;Zm00001eb394610;Zm00001eb301570;Zm00001eb098710;Zm00001eb119340;Zm00001eb389660;Zm00001eb436030;Zm00001eb006040;Zm00001eb301780;Zm00001eb110370;Zm00001eb344400…
GO:0046434	BP	organophosphate catabolic process	8/ 812	168/ 43671	0.047619	0.0137157	0.529077	Zm00001eb064750;Zm00001eb241920;Zm00001eb051200;Zm00001eb019050;Zm00001eb230280;Zm00001eb021510;Zm00001eb122060;Zm00001eb174880
GO:0030247	MF	polysaccharide binding	7/ 812	136/ 43671	0.0514706	0.0139226	0.529077	Zm00001eb034180;Zm00001eb002680;Zm00001eb413290;Zm00001eb334650;Zm00001eb334680;Zm00001eb289050;Zm00001eb231700
GO:0046527	MF	glucosyltransferase activity	18/ 812	529/ 43671	0.0340265	0.0139491	0.529077	Zm00001eb002100;Zm00001eb414340;Zm00001eb228780;Zm00001eb187870;Zm00001eb413290;Zm00001eb170510;Zm00001eb374090;Zm00001eb154000;Zm00001eb367250;Zm00001eb041700;Zm00001eb259580;Zm00001eb337070;Zm00001eb376100;Zm00001eb026200;Zm00001eb238590;Zm00001eb378140;Zm00001eb426900;Zm00001eb122240
GO:0010021	BP	amylopectin biosynthetic process	2/ 812	10/ 43671	0.2	0.014074	0.529077	Zm00001eb180610;Zm00001eb376100
GO:2000896	BP	amylopectin metabolic process	2/ 812	10/ 43671	0.2	0.014074	0.529077	Zm00001eb180610;Zm00001eb376100
GO:0000822	MF	inositol hexakisphosphate binding	2/ 812	10/ 43671	0.2	0.014074	0.529077	Zm00001eb191650;Zm00001eb258520
GO:0055062	BP	phosphate ion homeostasis	2/ 812	10/ 43671	0.2	0.014074	0.529077	Zm00001eb249190;Zm00001eb415960
GO:0072506	BP	trivalent inorganic anion homeostasis	2/ 812	10/ 43671	0.2	0.014074	0.529077	Zm00001eb249190;Zm00001eb415960
GO:0000987	MF	cis-regulatory region sequence-specific DNA binding	15/ 812	407/ 43671	0.036855	0.0140761	0.529077	Zm00001eb119340;Zm00001eb102450;Zm00001eb291610;Zm00001eb036590;Zm00001eb202140;Zm00001eb145460;Zm00001eb284010;Zm00001eb411130;Zm00001eb400120;Zm00001eb327040;Zm00001eb317770;Zm00001eb198620;Zm00001eb415180;Zm00001eb403720;Zm00001eb057540
GO:1901615	BP	organic hydroxy compound metabolic process	18/ 812	534/ 43671	0.0337079	0.0147525	0.550911	Zm00001eb100780;Zm00001eb342550;Zm00001eb159850;Zm00001eb056490;Zm00001eb356910;Zm00001eb201300;Zm00001eb241920;Zm00001eb335870;Zm00001eb051200;Zm00001eb247450;Zm00001eb372580;Zm00001eb024800;Zm00001eb176720;Zm00001eb024810;Zm00001eb106910;Zm00001eb122060;Zm00001eb081460;Zm00001eb174880
GO:0008878	MF	glucose-1-phosphate adenylyltransferase activity	3/ 812	28/ 43671	0.107143	0.0148482	0.550911	Zm00001eb159060;Zm00001eb056340;Zm00001eb176800
GO:0010029	BP	regulation of seed germination	3/ 812	28/ 43671	0.107143	0.0148482	0.550911	Zm00001eb224010;Zm00001eb408850;Zm00001eb126300
GO:0016763	MF	pentosyltransferase activity	8/ 812	171/ 43671	0.0467836	0.0151133	0.558353	Zm00001eb009570;Zm00001eb399340;Zm00001eb159850;Zm00001eb356910;Zm00001eb329600;Zm00001eb125920;Zm00001eb185910;Zm00001eb341770
GO:0016757	MF	glycosyltransferase activity	42/ 812	1534/ 43671	0.0273794	0.0155641	0.572559	Zm00001eb399340;Zm00001eb414340;Zm00001eb228780;Zm00001eb413290;Zm00001eb321450;Zm00001eb170510;Zm00001eb259580;Zm00001eb276760;Zm00001eb125920;Zm00001eb306720;Zm00001eb137020;Zm00001eb238590;Zm00001eb374090;Zm00001eb154000;Zm00001eb041700;Zm00001eb376100;Zm00001eb206230;Zm00001eb395350;Zm00001eb009570;Zm00001eb241270;Zm00001eb402330;Zm00001eb187870;Zm00001eb337070;Zm00001eb400120;Zm00001eb196980…
GO:0009873	BP	ethylene-activated signaling pathway	6/ 812	108/ 43671	0.0555556	0.0157144	0.574077	Zm00001eb422470;Zm00001eb084820;Zm00001eb377330;Zm00001eb145420;Zm00001eb040690;Zm00001eb074930
GO:1900140	BP	regulation of seedling development	3/ 812	29/ 43671	0.103448	0.0163368	0.574077	Zm00001eb224010;Zm00001eb408850;Zm00001eb126300
GO:0007015	BP	actin filament organization	8/ 812	174/ 43671	0.045977	0.0166114	0.574077	Zm00001eb007610;Zm00001eb361410;Zm00001eb044360;Zm00001eb193160;Zm00001eb214950;Zm00001eb372070;Zm00001eb065190;Zm00001eb438640
GO:0071921	BP	cohesin loading	2/ 812	11/ 43671	0.181818	0.0169916	0.574077	Zm00001eb400450;Zm00001eb301560
GO:1901678	BP	iron coordination entity transport	2/ 812	11/ 43671	0.181818	0.0169916	0.574077	Zm00001eb434740;Zm00001eb248990
GO:0061780	BP	mitotic cohesin loading	2/ 812	11/ 43671	0.181818	0.0169916	0.574077	Zm00001eb400450;Zm00001eb301560
GO:0071168	BP	protein localization to chromatin	2/ 812	11/ 43671	0.181818	0.0169916	0.574077	Zm00001eb400450;Zm00001eb301560
GO:0033897	MF	ribonuclease T2 activity	2/ 812	11/ 43671	0.181818	0.0169916	0.574077	Zm00001eb144680;Zm00001eb041390
GO:0043647	BP	inositol phosphate metabolic process	6/ 812	110/ 43671	0.0545455	0.017058	0.574077	Zm00001eb056490;Zm00001eb051200;Zm00001eb024800;Zm00001eb024810;Zm00001eb122060;Zm00001eb174880
GO:1901605	BP	alpha-amino acid metabolic process	19/ 812	574/ 43671	0.033101	0.0178149	0.574077	Zm00001eb037870;Zm00001eb379530;Zm00001eb171950;Zm00001eb054990;Zm00001eb257230;Zm00001eb053340;Zm00001eb147510;Zm00001eb227560;Zm00001eb247610;Zm00001eb147520;Zm00001eb156610;Zm00001eb192910;Zm00001eb307270;Zm00001eb263030;Zm00001eb405040;Zm00001eb207410;Zm00001eb005550;Zm00001eb201770;Zm00001eb034260
GO:1901568	BP	fatty acid derivative metabolic process	3/ 812	30/ 43671	0.1	0.0179061	0.574077	Zm00001eb201250;Zm00001eb119040;Zm00001eb156790
GO:0031408	BP	oxylipin biosynthetic process	3/ 812	30/ 43671	0.1	0.0179061	0.574077	Zm00001eb144940;Zm00001eb134020;Zm00001eb373030
GO:0072523	BP	purine-containing compound catabolic process	3/ 812	30/ 43671	0.1	0.0179061	0.574077	Zm00001eb433900;Zm00001eb096030;Zm00001eb304250
GO:0080163	BP	regulation of protein serine/threonine phosphatase activity	3/ 812	30/ 43671	0.1	0.0179061	0.574077	Zm00001eb013990;Zm00001eb072730;Zm00001eb149160
GO:0051171	BP	regulation of nitrogen compound metabolic process	107/ 812	4612/ 43671	0.0232003	0.0179367	0.574077	Zm00001eb145460;Zm00001eb126570;Zm00001eb267730;Zm00001eb030190;Zm00001eb284010;Zm00001eb317770;Zm00001eb275020;Zm00001eb235080;Zm00001eb202140;Zm00001eb074730;Zm00001eb091500;Zm00001eb125560;Zm00001eb327750;Zm00001eb198620;Zm00001eb224010;Zm00001eb267000;Zm00001eb394610;Zm00001eb301570;Zm00001eb098710;Zm00001eb119340;Zm00001eb389660;Zm00001eb436030;Zm00001eb006040;Zm00001eb301780;Zm00001eb110370…
GO:0000302	BP	response to reactive oxygen species	6/ 812	112/ 43671	0.0535714	0.0184785	0.574077	Zm00001eb303870;Zm00001eb013990;Zm00001eb011930;Zm00001eb425100;Zm00001eb145030;Zm00001eb337680
GO:1902503	CC	adenylyltransferase complex	1/ 812	1/ 43671	1	0.0185936	0.574077	Zm00001eb159060
GO:0102502	MF	ADP-glucose-starch glucosyltransferase activity	1/ 812	1/ 43671	1	0.0185936	0.574077	Zm00001eb378140
GO:0033098	CC	amyloplast inner membrane	1/ 812	1/ 43671	1	0.0185936	0.574077	Zm00001eb235570
GO:0033097	CC	amyloplast membrane	1/ 812	1/ 43671	1	0.0185936	0.574077	Zm00001eb235570
GO:0006695	BP	cholesterol biosynthetic process	1/ 812	1/ 43671	1	0.0185936	0.574077	Zm00001eb342550
GO:0008203	BP	cholesterol metabolic process	1/ 812	1/ 43671	1	0.0185936	0.574077	Zm00001eb342550
GO:0080187	BP	floral organ senescence	1/ 812	1/ 43671	1	0.0185936	0.574077	Zm00001eb043930
GO:0033384	BP	geranyl diphosphate biosynthetic process	1/ 812	1/ 43671	1	0.0185936	0.574077	Zm00001eb342550
GO:0033383	BP	geranyl diphosphate metabolic process	1/ 812	1/ 43671	1	0.0185936	0.574077	Zm00001eb342550
GO:0047259	MF	glucomannan 4-beta-mannosyltransferase activity	1/ 812	1/ 43671	1	0.0185936	0.574077	Zm00001eb206230
GO:0010170	CC	glucose-1-phosphate adenylyltransferase complex	1/ 812	1/ 43671	1	0.0185936	0.574077	Zm00001eb159060
GO:0009436	BP	glyoxylate catabolic process	1/ 812	1/ 43671	1	0.0185936	0.574077	Zm00001eb005550
GO:0019140	MF	inositol 3-kinase activity	1/ 812	1/ 43671	1	0.0185936	0.574077	Zm00001eb056490
GO:0019481	BP	L-alanine catabolic process, by transamination	1/ 812	1/ 43671	1	0.0185936	0.574077	Zm00001eb005550
GO:0010303	MF	limit dextrinase activity	1/ 812	1/ 43671	1	0.0185936	0.574077	Zm00001eb088740
GO:0033840	MF	NDP-glucose-starch glucosyltransferase activity	1/ 812	1/ 43671	1	0.0185936	0.574077	Zm00001eb378140
GO:0010998	BP	regulation of translational initiation by eIF2 alpha phosphorylation	1/ 812	1/ 43671	1	0.0185936	0.574077	Zm00001eb078800
GO:0043558	BP	regulation of translational initiation in response to stress	1/ 812	1/ 43671	1	0.0185936	0.574077	Zm00001eb078800
GO:0047131	MF	saccharopine dehydrogenase (NAD+, L-glutamate-forming) activity	1/ 812	1/ 43671	1	0.0185936	0.574077	Zm00001eb192910
GO:0047130	MF	saccharopine dehydrogenase (NADP+, L-lysine-forming) activity	1/ 812	1/ 43671	1	0.0185936	0.574077	Zm00001eb192910
GO:1902653	BP	secondary alcohol biosynthetic process	1/ 812	1/ 43671	1	0.0185936	0.574077	Zm00001eb342550
GO:1905177	BP	tracheary element differentiation	1/ 812	1/ 43671	1	0.0185936	0.574077	Zm00001eb005190
GO:0048759	BP	xylem vessel member cell differentiation	1/ 812	1/ 43671	1	0.0185936	0.574077	Zm00001eb005190
GO:0009991	BP	response to extracellular stimulus	8/ 812	178/ 43671	0.0449438	0.0187716	0.57751	Zm00001eb191650;Zm00001eb156610;Zm00001eb162710;Zm00001eb433900;Zm00001eb258520;Zm00001eb117100;Zm00001eb171400;Zm00001eb001590
GO:0044248	BP	cellular catabolic process	64/ 812	2562/ 43671	0.0249805	0.0190754	0.582979	Zm00001eb327560;Zm00001eb180610;Zm00001eb301500;Zm00001eb180670;Zm00001eb005550;Zm00001eb341970;Zm00001eb041390;Zm00001eb333050;Zm00001eb288390;Zm00001eb001590;Zm00001eb417240;Zm00001eb141600;Zm00001eb171950;Zm00001eb127500;Zm00001eb433900;Zm00001eb147510;Zm00001eb393840;Zm00001eb335870;Zm00001eb019050;Zm00001eb230280;Zm00001eb275020;Zm00001eb147520;Zm00001eb192910;Zm00001eb307270;Zm00001eb263030…
GO:0042221	BP	response to chemical	38/ 812	1383/ 43671	0.0274765	0.0192675	0.582979	Zm00001eb389420;Zm00001eb308350;Zm00001eb012470;Zm00001eb430530;Zm00001eb020330;Zm00001eb145030;Zm00001eb341970;Zm00001eb248990;Zm00001eb126300;Zm00001eb070580;Zm00001eb156150;Zm00001eb374090;Zm00001eb099020;Zm00001eb051200;Zm00001eb425100;Zm00001eb307270;Zm00001eb007670;Zm00001eb285840;Zm00001eb303870;Zm00001eb013990;Zm00001eb430520;Zm00001eb011930;Zm00001eb247450;Zm00001eb337680;Zm00001eb224010…
GO:0045893	BP	positive regulation of DNA-templated transcription	19/ 812	585/ 43671	0.0324786	0.0193765	0.582979	Zm00001eb102450;Zm00001eb325630;Zm00001eb285840;Zm00001eb036590;Zm00001eb201290;Zm00001eb317770;Zm00001eb145460;Zm00001eb110370;Zm00001eb301780;Zm00001eb248930;Zm00001eb284010;Zm00001eb411130;Zm00001eb400120;Zm00001eb002660;Zm00001eb327040;Zm00001eb373300;Zm00001eb057540;Zm00001eb301570;Zm00001eb386040
GO:1903508	BP	positive regulation of nucleic acid-templated transcription	19/ 812	585/ 43671	0.0324786	0.0193765	0.582979	Zm00001eb102450;Zm00001eb325630;Zm00001eb285840;Zm00001eb036590;Zm00001eb201290;Zm00001eb317770;Zm00001eb145460;Zm00001eb110370;Zm00001eb301780;Zm00001eb248930;Zm00001eb284010;Zm00001eb411130;Zm00001eb400120;Zm00001eb002660;Zm00001eb327040;Zm00001eb373300;Zm00001eb057540;Zm00001eb301570;Zm00001eb386040
GO:1902680	BP	positive regulation of RNA biosynthetic process	19/ 812	585/ 43671	0.0324786	0.0193765	0.582979	Zm00001eb102450;Zm00001eb325630;Zm00001eb285840;Zm00001eb036590;Zm00001eb201290;Zm00001eb317770;Zm00001eb145460;Zm00001eb110370;Zm00001eb301780;Zm00001eb248930;Zm00001eb284010;Zm00001eb411130;Zm00001eb400120;Zm00001eb002660;Zm00001eb327040;Zm00001eb373300;Zm00001eb057540;Zm00001eb301570;Zm00001eb386040
GO:0044255	BP	cellular lipid metabolic process	38/ 812	1386/ 43671	0.027417	0.0194289	0.582979	Zm00001eb292040;Zm00001eb055910;Zm00001eb356980;Zm00001eb400450;Zm00001eb144940;Zm00001eb342550;Zm00001eb301560;Zm00001eb081460;Zm00001eb137020;Zm00001eb230280;Zm00001eb051200;Zm00001eb019050;Zm00001eb064980;Zm00001eb373030;Zm00001eb167230;Zm00001eb110700;Zm00001eb394200;Zm00001eb041480;Zm00001eb174880;Zm00001eb046050;Zm00001eb007670;Zm00001eb282550;Zm00001eb271860;Zm00001eb116680;Zm00001eb345210…
GO:0010427	MF	abscisic acid binding	3/ 812	31/ 43671	0.0967742	0.0195563	0.582979	Zm00001eb013990;Zm00001eb072730;Zm00001eb149160
GO:0030705	BP	cytoskeleton-dependent intracellular transport	3/ 812	31/ 43671	0.0967742	0.0195563	0.582979	Zm00001eb361410;Zm00001eb214950;Zm00001eb193160
GO:0007029	BP	endoplasmic reticulum organization	3/ 812	31/ 43671	0.0967742	0.0195563	0.582979	Zm00001eb077600;Zm00001eb066590;Zm00001eb426760
GO:0000041	BP	transition metal ion transport	6/ 812	114/ 43671	0.0526316	0.0199777	0.586267	Zm00001eb434740;Zm00001eb074380;Zm00001eb389830;Zm00001eb248990;Zm00001eb074360;Zm00001eb303780
GO:0034085	BP	establishment of sister chromatid cohesion	2/ 812	12/ 43671	0.166667	0.0201413	0.586267	Zm00001eb400450;Zm00001eb301560
GO:0003950	MF	NAD+ ADP-ribosyltransferase activity	2/ 812	12/ 43671	0.166667	0.0201413	0.586267	Zm00001eb009570;Zm00001eb399340
GO:1990414	BP	replication-born double-strand break repair via sister chromatid exchange	2/ 812	12/ 43671	0.166667	0.0201413	0.586267	Zm00001eb400450;Zm00001eb301560
GO:0010016	BP	shoot system morphogenesis	2/ 812	12/ 43671	0.166667	0.0201413	0.586267	Zm00001eb411130;Zm00001eb308350
GO:0030915	CC	Smc5-Smc6 complex	2/ 812	12/ 43671	0.166667	0.0201413	0.586267	Zm00001eb405340;Zm00001eb275740
GO:0106068	CC	SUMO ligase complex	2/ 812	12/ 43671	0.166667	0.0201413	0.586267	Zm00001eb405340;Zm00001eb275740
GO:0016482	BP	cytosolic transport	4/ 812	56/ 43671	0.0714286	0.0203266	0.589676	Zm00001eb225580;Zm00001eb052810;Zm00001eb326500;Zm00001eb045280
GO:0051082	MF	unfolded protein binding	12/ 812	323/ 43671	0.0371517	0.021047	0.608534	Zm00001eb217010;Zm00001eb285830;Zm00001eb246870;Zm00001eb053750;Zm00001eb337680;Zm00001eb011930;Zm00001eb418610;Zm00001eb012470;Zm00001eb290400;Zm00001eb345630;Zm00001eb282660;Zm00001eb409950
GO:0010033	BP	response to organic substance	26/ 812	874/ 43671	0.0297483	0.0215557	0.61705	Zm00001eb308350;Zm00001eb430530;Zm00001eb020330;Zm00001eb145030;Zm00001eb341970;Zm00001eb126300;Zm00001eb070580;Zm00001eb012470;Zm00001eb374090;Zm00001eb099020;Zm00001eb051200;Zm00001eb425100;Zm00001eb007670;Zm00001eb285840;Zm00001eb013990;Zm00001eb430520;Zm00001eb247450;Zm00001eb224010;Zm00001eb099970;Zm00001eb312870;Zm00001eb393250;Zm00001eb060950;Zm00001eb041320;Zm00001eb389830;Zm00001eb350820…
GO:0006351	BP	DNA-templated transcription	26/ 812	875/ 43671	0.0297143	0.021649	0.617674	Zm00001eb145460;Zm00001eb122950;Zm00001eb145420;Zm00001eb041070;Zm00001eb057540;Zm00001eb070580;Zm00001eb036590;Zm00001eb040690;Zm00001eb284010;Zm00001eb411130;Zm00001eb317770;Zm00001eb327040;Zm00001eb117560;Zm00001eb074730;Zm00001eb194220;Zm00001eb074930;Zm00001eb062210;Zm00001eb102450;Zm00001eb285840;Zm00001eb339990;Zm00001eb422470;Zm00001eb400120;Zm00001eb386280;Zm00001eb036680;Zm00001eb394610…
GO:0097659	BP	nucleic acid-templated transcription	26/ 812	882/ 43671	0.0294785	0.0223826	0.636504	Zm00001eb145460;Zm00001eb122950;Zm00001eb145420;Zm00001eb041070;Zm00001eb057540;Zm00001eb070580;Zm00001eb036590;Zm00001eb040690;Zm00001eb284010;Zm00001eb411130;Zm00001eb317770;Zm00001eb327040;Zm00001eb117560;Zm00001eb074730;Zm00001eb194220;Zm00001eb074930;Zm00001eb062210;Zm00001eb102450;Zm00001eb285840;Zm00001eb339990;Zm00001eb422470;Zm00001eb400120;Zm00001eb386280;Zm00001eb036680;Zm00001eb394610…
GO:0003700	MF	DNA-binding transcription factor activity	55/ 812	2186/ 43671	0.0251601	0.022837	0.647299	Zm00001eb325630;Zm00001eb145460;Zm00001eb110370;Zm00001eb405110;Zm00001eb126570;Zm00001eb084820;Zm00001eb145420;Zm00001eb344400;Zm00001eb041070;Zm00001eb291610;Zm00001eb044660;Zm00001eb040690;Zm00001eb142500;Zm00001eb070050;Zm00001eb036590;Zm00001eb030190;Zm00001eb057540;Zm00001eb317770;Zm00001eb119550;Zm00001eb202140;Zm00001eb284010;Zm00001eb411130;Zm00001eb248930;Zm00001eb327040;Zm00001eb403720…
GO:0019985	BP	translesion synthesis	3/ 812	33/ 43671	0.0909091	0.0231001	0.649441	Zm00001eb031780;Zm00001eb225590;Zm00001eb191750
GO:0033293	MF	monocarboxylic acid binding	5/ 812	87/ 43671	0.0574713	0.0232802	0.649441	Zm00001eb013990;Zm00001eb072730;Zm00001eb412850;Zm00001eb149160;Zm00001eb167230
GO:0008453	MF	alanine-glyoxylate transaminase activity	2/ 812	13/ 43671	0.153846	0.0235136	0.649441	Zm00001eb005550;Zm00001eb034260
GO:0055081	BP	anion homeostasis	2/ 812	13/ 43671	0.153846	0.0235136	0.649441	Zm00001eb249190;Zm00001eb415960
GO:0009960	BP	endosperm development	2/ 812	13/ 43671	0.153846	0.0235136	0.649441	Zm00001eb082900;Zm00001eb376100
GO:0070300	MF	phosphatidic acid binding	2/ 812	13/ 43671	0.153846	0.0235136	0.649441	Zm00001eb400450;Zm00001eb301560
GO:0004612	MF	phosphoenolpyruvate carboxykinase (ATP) activity	2/ 812	13/ 43671	0.153846	0.0235136	0.649441	Zm00001eb011080;Zm00001eb398370
GO:0006970	BP	response to osmotic stress	9/ 812	222/ 43671	0.0405405	0.0238806	0.657478	Zm00001eb013990;Zm00001eb011930;Zm00001eb051200;Zm00001eb145030;Zm00001eb307270;Zm00001eb337680;Zm00001eb224010;Zm00001eb400450;Zm00001eb301560
GO:0035251	MF	UDP-glucosyltransferase activity	16/ 812	477/ 43671	0.033543	0.024392	0.665778	Zm00001eb002100;Zm00001eb154000;Zm00001eb026200;Zm00001eb228780;Zm00001eb413290;Zm00001eb238590;Zm00001eb374090;Zm00001eb170510;Zm00001eb367250;Zm00001eb041700;Zm00001eb259580;Zm00001eb337070;Zm00001eb376100;Zm00001eb378140;Zm00001eb426900;Zm00001eb122240
GO:0043682	MF	P-type divalent copper transporter activity	3/ 812	34/ 43671	0.0882353	0.0249937	0.671027	Zm00001eb074380;Zm00001eb074360;Zm00001eb389830
GO:0090734	CC	site of DNA damage	3/ 812	34/ 43671	0.0882353	0.0249937	0.671027	Zm00001eb031780;Zm00001eb225590;Zm00001eb191750
GO:0035861	CC	site of double-strand break	3/ 812	34/ 43671	0.0882353	0.0249937	0.671027	Zm00001eb031780;Zm00001eb225590;Zm00001eb191750
GO:0033993	BP	response to lipid	11/ 812	291/ 43671	0.0378007	0.0254459	0.679811	Zm00001eb099970;Zm00001eb070580;Zm00001eb007670;Zm00001eb013990;Zm00001eb099020;Zm00001eb051200;Zm00001eb247450;Zm00001eb224010;Zm00001eb350820;Zm00001eb386040;Zm00001eb126300
GO:0046835	BP	carbohydrate phosphorylation	4/ 812	60/ 43671	0.0666667	0.0254782	0.679811	Zm00001eb121400;Zm00001eb365810;Zm00001eb024800;Zm00001eb024810
GO:0140110	MF	transcription regulator activity	61/ 812	2469/ 43671	0.0247064	0.0257397	0.684675	Zm00001eb325630;Zm00001eb301780;Zm00001eb145460;Zm00001eb110370;Zm00001eb405110;Zm00001eb126570;Zm00001eb084820;Zm00001eb145420;Zm00001eb344400;Zm00001eb041070;Zm00001eb267730;Zm00001eb044660;Zm00001eb040690;Zm00001eb142500;Zm00001eb070050;Zm00001eb036590;Zm00001eb030190;Zm00001eb057540;Zm00001eb256080;Zm00001eb119550;Zm00001eb202140;Zm00001eb284010;Zm00001eb411130;Zm00001eb317770;Zm00001eb235080…
GO:0010557	BP	positive regulation of macromolecule biosynthetic process	20/ 812	646/ 43671	0.0309598	0.0264573	0.701606	Zm00001eb102450;Zm00001eb325630;Zm00001eb285840;Zm00001eb036590;Zm00001eb201290;Zm00001eb317770;Zm00001eb145460;Zm00001eb110370;Zm00001eb301780;Zm00001eb248930;Zm00001eb284010;Zm00001eb411130;Zm00001eb400120;Zm00001eb002660;Zm00001eb327040;Zm00001eb436030;Zm00001eb373300;Zm00001eb057540;Zm00001eb301570;Zm00001eb386040
GO:0019840	MF	isoprenoid binding	3/ 812	35/ 43671	0.0857143	0.0269684	0.707771	Zm00001eb013990;Zm00001eb072730;Zm00001eb149160
GO:0031407	BP	oxylipin metabolic process	3/ 812	35/ 43671	0.0857143	0.0269684	0.707771	Zm00001eb144940;Zm00001eb134020;Zm00001eb373030
GO:0016120	BP	carotene biosynthetic process	2/ 812	14/ 43671	0.142857	0.0270992	0.707771	Zm00001eb271860;Zm00001eb301560
GO:0070417	BP	cellular response to cold	2/ 812	14/ 43671	0.142857	0.0270992	0.707771	Zm00001eb224010;Zm00001eb162710
GO:0009228	BP	thiamine biosynthetic process	2/ 812	14/ 43671	0.142857	0.0270992	0.707771	Zm00001eb159850;Zm00001eb356910
GO:0051213	MF	dioxygenase activity	10/ 812	249/ 43671	0.0401606	0.0281343	0.732594	Zm00001eb134020;Zm00001eb265160;Zm00001eb064980;Zm00001eb282550;Zm00001eb265150;Zm00001eb193360;Zm00001eb041710;Zm00001eb121630;Zm00001eb144940;Zm00001eb379530
GO:0006357	BP	regulation of transcription by RNA polymerase II	27/ 812	951/ 43671	0.0283912	0.0286236	0.743097	Zm00001eb325630;Zm00001eb145460;Zm00001eb110370;Zm00001eb126570;Zm00001eb403720;Zm00001eb057540;Zm00001eb157210;Zm00001eb036590;Zm00001eb291610;Zm00001eb284010;Zm00001eb411130;Zm00001eb317770;Zm00001eb327040;Zm00001eb235080;Zm00001eb102450;Zm00001eb241270;Zm00001eb202140;Zm00001eb431350;Zm00001eb248930;Zm00001eb400120;Zm00001eb036680;Zm00001eb198620;Zm00001eb415180;Zm00001eb394610;Zm00001eb119340…
GO:0042594	BP	response to starvation	6/ 812	124/ 43671	0.0483871	0.0287153	0.743246	Zm00001eb191650;Zm00001eb162710;Zm00001eb433900;Zm00001eb258520;Zm00001eb171400;Zm00001eb001590
GO:0030258	BP	lipid modification	10/ 812	252/ 43671	0.0396825	0.0290712	0.75021	Zm00001eb134020;Zm00001eb106910;Zm00001eb051200;Zm00001eb400450;Zm00001eb144940;Zm00001eb167230;Zm00001eb122060;Zm00001eb215950;Zm00001eb174880;Zm00001eb301560
GO:0016849	MF	phosphorus-oxygen lyase activity	2/ 812	15/ 43671	0.133333	0.0308889	0.773053	Zm00001eb144680;Zm00001eb041390
GO:0006152	BP	purine nucleoside catabolic process	2/ 812	15/ 43671	0.133333	0.0308889	0.773053	Zm00001eb096030;Zm00001eb304250
GO:0043036	CC	starch grain	2/ 812	15/ 43671	0.133333	0.0308889	0.773053	Zm00001eb002680;Zm00001eb231700
GO:0006914	BP	autophagy	6/ 812	127/ 43671	0.0472441	0.0317585	0.773053	Zm00001eb207630;Zm00001eb391210;Zm00001eb171400;Zm00001eb280540;Zm00001eb433950;Zm00001eb001590
GO:0061919	BP	process utilizing autophagic mechanism	6/ 812	127/ 43671	0.0472441	0.0317585	0.773053	Zm00001eb207630;Zm00001eb391210;Zm00001eb171400;Zm00001eb280540;Zm00001eb433950;Zm00001eb001590
GO:0006637	BP	acyl-CoA metabolic process	5/ 812	95/ 43671	0.0526316	0.032413	0.773053	Zm00001eb116680;Zm00001eb201250;Zm00001eb119040;Zm00001eb192910;Zm00001eb156790
GO:0035383	BP	thioester metabolic process	5/ 812	95/ 43671	0.0526316	0.032413	0.773053	Zm00001eb116680;Zm00001eb201250;Zm00001eb119040;Zm00001eb192910;Zm00001eb156790
GO:0009072	BP	aromatic amino acid family metabolic process	7/ 812	162/ 43671	0.0432099	0.032426	0.773053	Zm00001eb147510;Zm00001eb227560;Zm00001eb247610;Zm00001eb147520;Zm00001eb307270;Zm00001eb379530;Zm00001eb201770
GO:0060255	BP	regulation of macromolecule metabolic process	117/ 812	5224/ 43671	0.0223966	0.0331624	0.773053	Zm00001eb145460;Zm00001eb180670;Zm00001eb126570;Zm00001eb267730;Zm00001eb301560;Zm00001eb030190;Zm00001eb284010;Zm00001eb317770;Zm00001eb275020;Zm00001eb084820;Zm00001eb202140;Zm00001eb074730;Zm00001eb091500;Zm00001eb125560;Zm00001eb327750;Zm00001eb198620;Zm00001eb267000;Zm00001eb394610;Zm00001eb301570;Zm00001eb098710;Zm00001eb119340;Zm00001eb389660;Zm00001eb436030;Zm00001eb006040;Zm00001eb301780…
GO:0070290	MF	N-acylphosphatidylethanolamine-specific phospholipase D activity	3/ 812	38/ 43671	0.0789474	0.0333764	0.773053	Zm00001eb021510;Zm00001eb230280;Zm00001eb019050
GO:0004630	MF	phospholipase D activity	3/ 812	38/ 43671	0.0789474	0.0333764	0.773053	Zm00001eb021510;Zm00001eb230280;Zm00001eb019050
GO:0043067	BP	regulation of programmed cell death	3/ 812	38/ 43671	0.0789474	0.0333764	0.773053	Zm00001eb201300;Zm00001eb081480;Zm00001eb230820
GO:0072666	BP	establishment of protein localization to vacuole	8/ 812	199/ 43671	0.040201	0.0334699	0.773053	Zm00001eb266130;Zm00001eb052810;Zm00001eb044760;Zm00001eb203070;Zm00001eb221160;Zm00001eb195390;Zm00001eb147050;Zm00001eb087090
GO:0072665	BP	protein localization to vacuole	8/ 812	199/ 43671	0.040201	0.0334699	0.773053	Zm00001eb266130;Zm00001eb052810;Zm00001eb044760;Zm00001eb203070;Zm00001eb221160;Zm00001eb195390;Zm00001eb147050;Zm00001eb087090
GO:0042578	MF	phosphoric ester hydrolase activity	28/ 812	1009/ 43671	0.0277502	0.0337163	0.773053	Zm00001eb406650;Zm00001eb285830;Zm00001eb098650;Zm00001eb141530;Zm00001eb430620;Zm00001eb136230;Zm00001eb051200;Zm00001eb019050;Zm00001eb230280;Zm00001eb085670;Zm00001eb208010;Zm00001eb024810;Zm00001eb353240;Zm00001eb094040;Zm00001eb215950;Zm00001eb174880;Zm00001eb010130;Zm00001eb361630;Zm00001eb356420;Zm00001eb400450;Zm00001eb122060;Zm00001eb088550;Zm00001eb301560;Zm00001eb077600;Zm00001eb241920…
GO:0031406	MF	carboxylic acid binding	6/ 812	129/ 43671	0.0465116	0.0338995	0.773053	Zm00001eb149160;Zm00001eb013990;Zm00001eb072730;Zm00001eb412850;Zm00001eb263030;Zm00001eb167230
GO:0010556	BP	regulation of macromolecule biosynthetic process	90/ 812	3895/ 43671	0.0231065	0.0343018	0.773053	Zm00001eb145460;Zm00001eb126570;Zm00001eb267730;Zm00001eb030190;Zm00001eb284010;Zm00001eb317770;Zm00001eb235080;Zm00001eb202140;Zm00001eb091500;Zm00001eb198620;Zm00001eb394610;Zm00001eb301570;Zm00001eb098710;Zm00001eb119340;Zm00001eb389660;Zm00001eb436030;Zm00001eb006040;Zm00001eb301780;Zm00001eb110370;Zm00001eb344400;Zm00001eb142500;Zm00001eb057540;Zm00001eb157210;Zm00001eb126890;Zm00001eb042330…
GO:0034502	BP	protein localization to chromosome	2/ 812	16/ 43671	0.125	0.034874	0.773053	Zm00001eb400450;Zm00001eb301560
GO:0005776	CC	autophagosome	3/ 812	39/ 43671	0.0769231	0.0356724	0.773053	Zm00001eb171400;Zm00001eb001590;Zm00001eb245950
GO:0004113	MF	2',3'-cyclic-nucleotide 3'-phosphodiesterase activity	1/ 812	2/ 43671	0.5	0.0368418	0.773053	Zm00001eb353240
GO:0004028	MF	3-chloroallyl aldehyde dehydrogenase activity	1/ 812	2/ 43671	0.5	0.0368418	0.773053	Zm00001eb408260
GO:0003863	MF	3-methyl-2-oxobutanoate dehydrogenase (2-methylpropanoyl-transferring) activity	1/ 812	2/ 43671	0.5	0.0368418	0.773053	Zm00001eb117100
GO:0009852	BP	auxin catabolic process	1/ 812	2/ 43671	0.5	0.0368418	0.773053	Zm00001eb041710
GO:1902348	BP	cellular response to strigolactone	1/ 812	2/ 43671	0.5	0.0368418	0.773053	Zm00001eb007670
GO:0009187	BP	cyclic nucleotide metabolic process	1/ 812	2/ 43671	0.5	0.0368418	0.773053	Zm00001eb353240
GO:0048307	MF	ferredoxin-nitrite reductase activity	1/ 812	2/ 43671	0.5	0.0368418	0.773053	Zm00001eb255880
GO:0001325	BP	formation of extrachromosomal circular DNA	1/ 812	2/ 43671	0.5	0.0368418	0.773053	Zm00001eb243940
GO:0015669	BP	gas transport	1/ 812	2/ 43671	0.5	0.0368418	0.773053	Zm00001eb399590
GO:0008886	MF	glyceraldehyde-3-phosphate dehydrogenase (NADP+) (non-phosphorylating) activity	1/ 812	2/ 43671	0.5	0.0368418	0.773053	Zm00001eb322010
GO:0048194	BP	Golgi vesicle budding	1/ 812	2/ 43671	0.5	0.0368418	0.773053	Zm00001eb223160
GO:0048283	BP	indeterminate inflorescence morphogenesis	1/ 812	2/ 43671	0.5	0.0368418	0.773053	Zm00001eb411130
GO:0008911	MF	lactaldehyde dehydrogenase activity	1/ 812	2/ 43671	0.5	0.0368418	0.773053	Zm00001eb322010
GO:0080190	BP	lateral growth	1/ 812	2/ 43671	0.5	0.0368418	0.773053	Zm00001eb224010
GO:0098755	BP	maintenance of seed dormancy by absisic acid	1/ 812	2/ 43671	0.5	0.0368418	0.773053	Zm00001eb408850
GO:0005947	CC	mitochondrial alpha-ketoglutarate dehydrogenase complex	1/ 812	2/ 43671	0.5	0.0368418	0.773053	Zm00001eb117100
GO:0030062	CC	mitochondrial tricarboxylic acid cycle enzyme complex	1/ 812	2/ 43671	0.5	0.0368418	0.773053	Zm00001eb117100
GO:0010507	BP	negative regulation of autophagy	1/ 812	2/ 43671	0.5	0.0368418	0.773053	Zm00001eb285840
GO:0034757	BP	negative regulation of iron ion transport	1/ 812	2/ 43671	0.5	0.0368418	0.773053	Zm00001eb224010
GO:0016242	BP	negative regulation of macroautophagy	1/ 812	2/ 43671	0.5	0.0368418	0.773053	Zm00001eb285840
GO:0016664	MF	oxidoreductase activity, acting on other nitrogenous compounds as donors, iron-sulfur protein as acceptor	1/ 812	2/ 43671	0.5	0.0368418	0.773053	Zm00001eb255880
GO:0015671	BP	oxygen transport	1/ 812	2/ 43671	0.5	0.0368418	0.773053	Zm00001eb399590
GO:0010116	BP	positive regulation of abscisic acid biosynthetic process	1/ 812	2/ 43671	0.5	0.0368418	0.773053	Zm00001eb285840
GO:1902932	BP	positive regulation of alcohol biosynthetic process	1/ 812	2/ 43671	0.5	0.0368418	0.773053	Zm00001eb285840
GO:0040019	BP	positive regulation of embryonic development	1/ 812	2/ 43671	0.5	0.0368418	0.773053	Zm00001eb285840
GO:1902661	BP	positive regulation of glucose mediated signaling pathway	1/ 812	2/ 43671	0.5	0.0368418	0.773053	Zm00001eb285840
GO:0051446	BP	positive regulation of meiotic cell cycle	1/ 812	2/ 43671	0.5	0.0368418	0.773053	Zm00001eb379530
GO:0045836	BP	positive regulation of meiotic nuclear division	1/ 812	2/ 43671	0.5	0.0368418	0.773053	Zm00001eb379530
GO:2000234	BP	positive regulation of rRNA processing	1/ 812	2/ 43671	0.5	0.0368418	0.773053	Zm00001eb285840
GO:1901522	BP	positive regulation of transcription from RNA polymerase II promoter involved in cellular response to chemical stimulus	1/ 812	2/ 43671	0.5	0.0368418	0.773053	Zm00001eb110370
GO:0006990	BP	positive regulation of transcription from RNA polymerase II promoter involved in unfolded protein response	1/ 812	2/ 43671	0.5	0.0368418	0.773053	Zm00001eb110370
GO:0010981	BP	regulation of cell wall macromolecule metabolic process	1/ 812	2/ 43671	0.5	0.0368418	0.773053	Zm00001eb005190
GO:0010271	BP	regulation of chlorophyll catabolic process	1/ 812	2/ 43671	0.5	0.0368418	0.773053	Zm00001eb224010
GO:1902659	BP	regulation of glucose mediated signaling pathway	1/ 812	2/ 43671	0.5	0.0368418	0.773053	Zm00001eb285840
GO:0034756	BP	regulation of iron ion transport	1/ 812	2/ 43671	0.5	0.0368418	0.773053	Zm00001eb224010
GO:2001009	BP	regulation of plant-type cell wall cellulose biosynthetic process	1/ 812	2/ 43671	0.5	0.0368418	0.773053	Zm00001eb005190
GO:2000652	BP	regulation of secondary cell wall biogenesis	1/ 812	2/ 43671	0.5	0.0368418	0.773053	Zm00001eb403720
GO:1901404	BP	regulation of tetrapyrrole catabolic process	1/ 812	2/ 43671	0.5	0.0368418	0.773053	Zm00001eb224010
GO:0043555	BP	regulation of translation in response to stress	1/ 812	2/ 43671	0.5	0.0368418	0.773053	Zm00001eb078800
GO:0071140	BP	resolution of mitotic recombination intermediates	1/ 812	2/ 43671	0.5	0.0368418	0.773053	Zm00001eb243940
GO:0071139	BP	resolution of recombination intermediates	1/ 812	2/ 43671	0.5	0.0368418	0.773053	Zm00001eb243940
GO:0045472	BP	response to ether	1/ 812	2/ 43671	0.5	0.0368418	0.773053	Zm00001eb285840
GO:1901355	BP	response to rapamycin	1/ 812	2/ 43671	0.5	0.0368418	0.773053	Zm00001eb285840
GO:0016442	CC	RISC complex	1/ 812	2/ 43671	0.5	0.0368418	0.773053	Zm00001eb180670
GO:0031332	CC	RNAi effector complex	1/ 812	2/ 43671	0.5	0.0368418	0.773053	Zm00001eb180670
GO:0080117	BP	secondary growth	1/ 812	2/ 43671	0.5	0.0368418	0.773053	Zm00001eb224010
GO:0050281	MF	serine-glyoxylate transaminase activity	1/ 812	2/ 43671	0.5	0.0368418	0.773053	Zm00001eb034260
GO:0046521	BP	sphingoid catabolic process	1/ 812	2/ 43671	0.5	0.0368418	0.773053	Zm00001eb041480
GO:0009745	BP	sucrose mediated signaling	1/ 812	2/ 43671	0.5	0.0368418	0.773053	Zm00001eb285840
GO:0043765	MF	T/G mismatch-specific endonuclease activity	1/ 812	2/ 43671	0.5	0.0368418	0.773053	Zm00001eb043930
GO:0090656	BP	t-circle formation	1/ 812	2/ 43671	0.5	0.0368418	0.773053	Zm00001eb243940
GO:0009029	MF	tetraacyldisaccharide 4'-kinase activity	1/ 812	2/ 43671	0.5	0.0368418	0.773053	Zm00001eb030810
GO:0022603	BP	regulation of anatomical structure morphogenesis	6/ 812	132/ 43671	0.0454545	0.0372823	0.778389	Zm00001eb002100;Zm00001eb026200;Zm00001eb238590;Zm00001eb259580;Zm00001eb372070;Zm00001eb117560
GO:0006355	BP	regulation of DNA-templated transcription	82/ 812	3532/ 43671	0.0232163	0.0374563	0.778389	Zm00001eb325630;Zm00001eb334180;Zm00001eb301780;Zm00001eb145460;Zm00001eb110370;Zm00001eb405110;Zm00001eb084820;Zm00001eb126570;Zm00001eb285840;Zm00001eb145420;Zm00001eb042330;Zm00001eb166640;Zm00001eb344400;Zm00001eb041070;Zm00001eb267730;Zm00001eb044660;Zm00001eb040690;Zm00001eb235080;Zm00001eb142500;Zm00001eb375570;Zm00001eb178450;Zm00001eb157210;Zm00001eb036590;Zm00001eb126890;Zm00001eb030190…
GO:1903506	BP	regulation of nucleic acid-templated transcription	82/ 812	3532/ 43671	0.0232163	0.0374563	0.778389	Zm00001eb325630;Zm00001eb334180;Zm00001eb301780;Zm00001eb145460;Zm00001eb110370;Zm00001eb405110;Zm00001eb084820;Zm00001eb126570;Zm00001eb285840;Zm00001eb145420;Zm00001eb042330;Zm00001eb166640;Zm00001eb344400;Zm00001eb041070;Zm00001eb267730;Zm00001eb044660;Zm00001eb040690;Zm00001eb235080;Zm00001eb142500;Zm00001eb375570;Zm00001eb178450;Zm00001eb157210;Zm00001eb036590;Zm00001eb126890;Zm00001eb030190…
GO:2001141	BP	regulation of RNA biosynthetic process	82/ 812	3532/ 43671	0.0232163	0.0374563	0.778389	Zm00001eb325630;Zm00001eb334180;Zm00001eb301780;Zm00001eb145460;Zm00001eb110370;Zm00001eb405110;Zm00001eb084820;Zm00001eb126570;Zm00001eb285840;Zm00001eb145420;Zm00001eb042330;Zm00001eb166640;Zm00001eb344400;Zm00001eb041070;Zm00001eb267730;Zm00001eb044660;Zm00001eb040690;Zm00001eb235080;Zm00001eb142500;Zm00001eb375570;Zm00001eb178450;Zm00001eb157210;Zm00001eb036590;Zm00001eb126890;Zm00001eb030190…
GO:0015866	BP	ADP transport	2/ 812	17/ 43671	0.117647	0.0390459	0.795588	Zm00001eb235570;Zm00001eb239090
GO:0071944	CC	cell periphery	2/ 812	17/ 43671	0.117647	0.0390459	0.795588	Zm00001eb357270;Zm00001eb307270
GO:0052746	BP	inositol phosphorylation	2/ 812	17/ 43671	0.117647	0.0390459	0.795588	Zm00001eb024800;Zm00001eb024810
GO:0015114	MF	phosphate ion transmembrane transporter activity	2/ 812	17/ 43671	0.117647	0.0390459	0.795588	Zm00001eb258520;Zm00001eb191650
GO:0072659	BP	protein localization to plasma membrane	2/ 812	17/ 43671	0.117647	0.0390459	0.795588	Zm00001eb221160;Zm00001eb044760
GO:0042724	BP	thiamine-containing compound biosynthetic process	2/ 812	17/ 43671	0.117647	0.0390459	0.795588	Zm00001eb159850;Zm00001eb356910
GO:0004806	MF	triglyceride lipase activity	2/ 812	17/ 43671	0.117647	0.0390459	0.795588	Zm00001eb373350;Zm00001eb096490
GO:0009606	BP	tropism	5/ 812	100/ 43671	0.05	0.0391122	0.795588	Zm00001eb158720;Zm00001eb285840;Zm00001eb241740;Zm00001eb158730;Zm00001eb147050
GO:0031328	BP	positive regulation of cellular biosynthetic process	20/ 812	659/ 43671	0.030349	0.0396175	0.800219	Zm00001eb102450;Zm00001eb325630;Zm00001eb285840;Zm00001eb036590;Zm00001eb201290;Zm00001eb317770;Zm00001eb145460;Zm00001eb110370;Zm00001eb301780;Zm00001eb248930;Zm00001eb284010;Zm00001eb411130;Zm00001eb400120;Zm00001eb002660;Zm00001eb327040;Zm00001eb436030;Zm00001eb373300;Zm00001eb057540;Zm00001eb301570;Zm00001eb386040
GO:0006586	BP	indolalkylamine metabolic process	3/ 812	41/ 43671	0.0731707	0.0405017	0.811383	Zm00001eb147510;Zm00001eb147520;Zm00001eb307270
GO:0006568	BP	tryptophan metabolic process	3/ 812	41/ 43671	0.0731707	0.0405017	0.811383	Zm00001eb147510;Zm00001eb147520;Zm00001eb307270
GO:0009267	BP	cellular response to starvation	5/ 812	101/ 43671	0.049505	0.0405457	0.811383	Zm00001eb433900;Zm00001eb258520;Zm00001eb171400;Zm00001eb162710;Zm00001eb191650
GO:0031226	CC	intrinsic component of plasma membrane	14/ 812	416/ 43671	0.0336538	0.0409989	0.818559	Zm00001eb198910;Zm00001eb137020;Zm00001eb119130;Zm00001eb236850;Zm00001eb073450;Zm00001eb218230;Zm00001eb215900;Zm00001eb380720;Zm00001eb351320;Zm00001eb319570;Zm00001eb222960;Zm00001eb339340;Zm00001eb326990;Zm00001eb212510
GO:0031326	BP	regulation of cellular biosynthetic process	90/ 812	3941/ 43671	0.0228368	0.0412999	0.820049	Zm00001eb145460;Zm00001eb126570;Zm00001eb267730;Zm00001eb030190;Zm00001eb284010;Zm00001eb317770;Zm00001eb235080;Zm00001eb202140;Zm00001eb091500;Zm00001eb198620;Zm00001eb394610;Zm00001eb301570;Zm00001eb098710;Zm00001eb119340;Zm00001eb389660;Zm00001eb436030;Zm00001eb006040;Zm00001eb301780;Zm00001eb110370;Zm00001eb344400;Zm00001eb142500;Zm00001eb057540;Zm00001eb157210;Zm00001eb126890;Zm00001eb042330…
GO:0009891	BP	positive regulation of biosynthetic process	20/ 812	670/ 43671	0.0298507	0.0414485	0.820049	Zm00001eb102450;Zm00001eb325630;Zm00001eb285840;Zm00001eb036590;Zm00001eb201290;Zm00001eb317770;Zm00001eb145460;Zm00001eb110370;Zm00001eb301780;Zm00001eb248930;Zm00001eb284010;Zm00001eb411130;Zm00001eb400120;Zm00001eb002660;Zm00001eb327040;Zm00001eb436030;Zm00001eb373300;Zm00001eb057540;Zm00001eb301570;Zm00001eb386040
GO:0016597	MF	amino acid binding	4/ 812	70/ 43671	0.0571429	0.0415214	0.820049	Zm00001eb173640;Zm00001eb243700;Zm00001eb263030;Zm00001eb257230
GO:0009628	BP	response to abiotic stimulus	33/ 812	1240/ 43671	0.0266129	0.0417842	0.822834	Zm00001eb308350;Zm00001eb020330;Zm00001eb145030;Zm00001eb418610;Zm00001eb400450;Zm00001eb301560;Zm00001eb374090;Zm00001eb051200;Zm00001eb064980;Zm00001eb241740;Zm00001eb307270;Zm00001eb191750;Zm00001eb282550;Zm00001eb285840;Zm00001eb159850;Zm00001eb246870;Zm00001eb013990;Zm00001eb244770;Zm00001eb011930;Zm00001eb031780;Zm00001eb247450;Zm00001eb337680;Zm00001eb224010;Zm00001eb306050;Zm00001eb162710…
GO:0032774	BP	RNA biosynthetic process	30/ 812	1113/ 43671	0.0269542	0.0424217	0.830001	Zm00001eb178450;Zm00001eb145460;Zm00001eb122950;Zm00001eb145420;Zm00001eb041070;Zm00001eb040690;Zm00001eb070580;Zm00001eb036590;Zm00001eb057540;Zm00001eb076250;Zm00001eb284010;Zm00001eb411130;Zm00001eb317770;Zm00001eb327040;Zm00001eb117560;Zm00001eb074730;Zm00001eb247940;Zm00001eb074930;Zm00001eb062210;Zm00001eb102450;Zm00001eb285840;Zm00001eb339990;Zm00001eb422470;Zm00001eb178460;Zm00001eb400120…
GO:0032958	BP	inositol phosphate biosynthetic process	3/ 812	42/ 43671	0.0714286	0.0430337	0.830001	Zm00001eb024800;Zm00001eb056490;Zm00001eb024810
GO:0010941	BP	regulation of cell death	3/ 812	42/ 43671	0.0714286	0.0430337	0.830001	Zm00001eb201300;Zm00001eb081480;Zm00001eb230820
GO:1901575	BP	organic substance catabolic process	67/ 812	2823/ 43671	0.0237336	0.0432395	0.830001	Zm00001eb327560;Zm00001eb180610;Zm00001eb066680;Zm00001eb301500;Zm00001eb180670;Zm00001eb121400;Zm00001eb005550;Zm00001eb341970;Zm00001eb041390;Zm00001eb333050;Zm00001eb288390;Zm00001eb141600;Zm00001eb171950;Zm00001eb377190;Zm00001eb433900;Zm00001eb147510;Zm00001eb393840;Zm00001eb335870;Zm00001eb051200;Zm00001eb019050;Zm00001eb230280;Zm00001eb275020;Zm00001eb147520;Zm00001eb192910;Zm00001eb307270…
GO:0000153	CC	cytoplasmic ubiquitin ligase complex	2/ 812	18/ 43671	0.111111	0.0433962	0.830001	Zm00001eb176850;Zm00001eb391210
GO:0019375	BP	galactolipid biosynthetic process	2/ 812	18/ 43671	0.111111	0.0433962	0.830001	Zm00001eb400120;Zm00001eb083520
GO:0047325	MF	inositol tetrakisphosphate 1-kinase activity	2/ 812	18/ 43671	0.111111	0.0433962	0.830001	Zm00001eb024800;Zm00001eb024810
GO:0052726	MF	inositol-1,3,4-trisphosphate 5-kinase activity	2/ 812	18/ 43671	0.111111	0.0433962	0.830001	Zm00001eb024800;Zm00001eb024810
GO:0052725	MF	inositol-1,3,4-trisphosphate 6-kinase activity	2/ 812	18/ 43671	0.111111	0.0433962	0.830001	Zm00001eb024800;Zm00001eb024810
GO:0034309	BP	primary alcohol biosynthetic process	2/ 812	18/ 43671	0.111111	0.0433962	0.830001	Zm00001eb159850;Zm00001eb356910
GO:0061709	BP	reticulophagy	2/ 812	18/ 43671	0.111111	0.0433962	0.830001	Zm00001eb280540;Zm00001eb001590
GO:0006772	BP	thiamine metabolic process	2/ 812	18/ 43671	0.111111	0.0433962	0.830001	Zm00001eb159850;Zm00001eb356910
GO:0042723	BP	thiamine-containing compound metabolic process	2/ 812	18/ 43671	0.111111	0.0433962	0.830001	Zm00001eb159850;Zm00001eb356910
GO:0051015	MF	actin filament binding	6/ 812	138/ 43671	0.0434783	0.044676	0.852592	Zm00001eb007610;Zm00001eb361410;Zm00001eb044360;Zm00001eb193160;Zm00001eb214950;Zm00001eb438640
GO:0044804	BP	autophagy of nucleus	3/ 812	43/ 43671	0.0697674	0.0456429	0.865314	Zm00001eb280540;Zm00001eb001590;Zm00001eb391210
GO:0005375	MF	copper ion transmembrane transporter activity	3/ 812	43/ 43671	0.0697674	0.0456429	0.865314	Zm00001eb074380;Zm00001eb074360;Zm00001eb389830
GO:0004864	MF	protein phosphatase inhibitor activity	3/ 812	43/ 43671	0.0697674	0.0456429	0.865314	Zm00001eb013990;Zm00001eb072730;Zm00001eb149160
GO:0009738	BP	abscisic acid-activated signaling pathway	5/ 812	105/ 43671	0.047619	0.046595	0.881431	Zm00001eb351320;Zm00001eb072730;Zm00001eb373300;Zm00001eb013990;Zm00001eb149160
GO:0044550	BP	secondary metabolite biosynthetic process	7/ 812	176/ 43671	0.0397727	0.0471627	0.88703	Zm00001eb201250;Zm00001eb191610;Zm00001eb247610;Zm00001eb097070;Zm00001eb265850;Zm00001eb355410;Zm00001eb389420
GO:0004620	MF	phospholipase activity	6/ 812	140/ 43671	0.0428571	0.0473295	0.88703	Zm00001eb296540;Zm00001eb019050;Zm00001eb230280;Zm00001eb021510;Zm00001eb110700;Zm00001eb296530
GO:0006650	BP	glycerophospholipid metabolic process	12/ 812	360/ 43671	0.0333333	0.0474473	0.88703	Zm00001eb292040;Zm00001eb230280;Zm00001eb241920;Zm00001eb345210;Zm00001eb051200;Zm00001eb019050;Zm00001eb356980;Zm00001eb400450;Zm00001eb122060;Zm00001eb215950;Zm00001eb174880;Zm00001eb301560
GO:0009889	BP	regulation of biosynthetic process	90/ 812	3954/ 43671	0.0227618	0.0479134	0.88703	Zm00001eb145460;Zm00001eb126570;Zm00001eb267730;Zm00001eb030190;Zm00001eb284010;Zm00001eb317770;Zm00001eb235080;Zm00001eb202140;Zm00001eb091500;Zm00001eb198620;Zm00001eb394610;Zm00001eb301570;Zm00001eb098710;Zm00001eb119340;Zm00001eb389660;Zm00001eb436030;Zm00001eb006040;Zm00001eb301780;Zm00001eb110370;Zm00001eb344400;Zm00001eb142500;Zm00001eb057540;Zm00001eb157210;Zm00001eb126890;Zm00001eb042330…
GO:0008865	MF	fructokinase activity	2/ 812	19/ 43671	0.105263	0.0479171	0.88703	Zm00001eb121400;Zm00001eb365810
GO:0004396	MF	hexokinase activity	2/ 812	19/ 43671	0.105263	0.0479171	0.88703	Zm00001eb121400;Zm00001eb365810
GO:0034656	BP	nucleobase-containing small molecule catabolic process	2/ 812	19/ 43671	0.105263	0.0479171	0.88703	Zm00001eb096030;Zm00001eb304250
GO:0009164	BP	nucleoside catabolic process	2/ 812	19/ 43671	0.105263	0.0479171	0.88703	Zm00001eb096030;Zm00001eb304250
GO:0016661	MF	oxidoreductase activity, acting on other nitrogenous compounds as donors	2/ 812	19/ 43671	0.105263	0.0479171	0.88703	Zm00001eb255880;Zm00001eb256260
GO:1990778	BP	protein localization to cell periphery	2/ 812	19/ 43671	0.105263	0.0479171	0.88703	Zm00001eb221160;Zm00001eb044760
GO:0045010	BP	actin nucleation	3/ 812	44/ 43671	0.0681818	0.0483287	0.892739	Zm00001eb044360;Zm00001eb007610;Zm00001eb438640
GO:0008610	BP	lipid biosynthetic process	29/ 812	1068/ 43671	0.0271536	0.0497029	0.914216	Zm00001eb292040;Zm00001eb156790;Zm00001eb356980;Zm00001eb388020;Zm00001eb144940;Zm00001eb119040;Zm00001eb301560;Zm00001eb342550;Zm00001eb137020;Zm00001eb081460;Zm00001eb051200;Zm00001eb064980;Zm00001eb373030;Zm00001eb394200;Zm00001eb046050;Zm00001eb007670;Zm00001eb271860;Zm00001eb116680;Zm00001eb345210;Zm00001eb400120;Zm00001eb247450;Zm00001eb372580;Zm00001eb106910;Zm00001eb083520;Zm00001eb134020…
GO:0007033	BP	vacuole organization	5/ 812	107/ 43671	0.046729	0.0498099	0.914239	Zm00001eb280540;Zm00001eb221160;Zm00001eb001590;Zm00001eb391210;Zm00001eb044760
