# Supplementary material for: Comparative transcriptomic and metabolomic analysis reveals mechanisms of selenium-regulated anthocyanin synthesis in waxy maize (Zea mays L.)
Source: Front Plant Sci. 2024 Oct 3;15:1466756. doi: 10.3389/fpls.2024.1466756 (PMC11484008; doi:10.3389/fpls.2024.1466756)
Supplement: Supplementary file 1 [file DataSheet1.zip › Table S5.xlsx]

## Sheet: Table S5
Table S5 GO enrichment analysis in HN5-Se vs. HN5-CK
GO ID	Term Type	Description	Ratio_in_study	Ratio_in_pop	Rich factor	Pvalue	Padjust	Gene_ids
GO:0045735	MF	nutrient reservoir activity	26/ 2415	85/ 43671	0.305882	7.54899e-07	0.00124496	Zm00001eb030130;Zm00001eb166670;Zm00001eb166650;Zm00001eb301380;Zm00001eb166610;Zm00001eb171970;Zm00001eb166960;Zm00001eb166590;Zm00001eb166940;Zm00001eb171930;Zm00001eb313810;Zm00001eb096980;Zm00001eb166600;Zm00001eb303150;Zm00001eb291840;Zm00001eb267570;Zm00001eb166660;Zm00001eb030160;Zm00001eb099950;Zm00001eb166580;Zm00001eb313790;Zm00001eb171940;Zm00001eb166950;Zm00001eb313800;Zm00001eb170070…
GO:0042221	BP	response to chemical	120/ 2415	1383/ 43671	0.0867679	3.67435e-06	0.00124496	Zm00001eb344770;Zm00001eb343460;Zm00001eb112330;Zm00001eb186070;Zm00001eb374090;Zm00001eb434030;Zm00001eb110590;Zm00001eb258220;Zm00001eb427210;Zm00001eb307270;Zm00001eb050460;Zm00001eb209550;Zm00001eb389830;Zm00001eb070510;Zm00001eb099570;Zm00001eb413440;Zm00001eb321090;Zm00001eb021590;Zm00001eb031700;Zm00001eb283810;Zm00001eb248690;Zm00001eb233930;Zm00001eb179790;Zm00001eb005550;Zm00001eb136130…
GO:0003997	MF	acyl-CoA oxidase activity	6/ 2415	10/ 43671	0.6	4.92029e-06	0.00124496	Zm00001eb148110;Zm00001eb083480;Zm00001eb259720;Zm00001eb379490;Zm00001eb200160;Zm00001eb167230
GO:0033540	BP	fatty acid beta-oxidation using acyl-CoA oxidase	6/ 2415	10/ 43671	0.6	4.92029e-06	0.00124496	Zm00001eb148110;Zm00001eb083480;Zm00001eb259720;Zm00001eb379490;Zm00001eb200160;Zm00001eb167230
GO:0006082	BP	organic acid metabolic process	152/ 2415	1878/ 43671	0.0809372	6.6017e-06	0.001428	Zm00001eb200160;Zm00001eb098760;Zm00001eb058080;Zm00001eb229440;Zm00001eb216870;Zm00001eb247620;Zm00001eb322440;Zm00001eb365200;Zm00001eb055020;Zm00001eb109290;Zm00001eb434030;Zm00001eb373030;Zm00001eb307270;Zm00001eb263030;Zm00001eb388640;Zm00001eb079170;Zm00001eb141560;Zm00001eb227560;Zm00001eb381920;Zm00001eb034580;Zm00001eb406450;Zm00001eb272620;Zm00001eb033260;Zm00001eb377350;Zm00001eb399220…
GO:0009873	BP	ethylene-activated signaling pathway	19/ 2415	108/ 43671	0.175926	6.99774e-06	0.001428	Zm00001eb244830;Zm00001eb429870;Zm00001eb314430;Zm00001eb323290;Zm00001eb130510;Zm00001eb340140;Zm00001eb202570;Zm00001eb422470;Zm00001eb348560;Zm00001eb099980;Zm00001eb249290;Zm00001eb425080;Zm00001eb145420;Zm00001eb395480;Zm00001eb289170;Zm00001eb419810;Zm00001eb040690;Zm00001eb074930;Zm00001eb006160
GO:0016020	CC	membrane	707/ 2415	10446/ 43671	0.0676814	8.78429e-06	0.00147962	Zm00001eb238550;Zm00001eb213670;Zm00001eb074380;Zm00001eb252000;Zm00001eb283880;Zm00001eb101660;Zm00001eb342040;Zm00001eb421580;Zm00001eb054800;Zm00001eb310450;Zm00001eb072740;Zm00001eb296200;Zm00001eb036220;Zm00001eb050540;Zm00001eb192910;Zm00001eb297830;Zm00001eb054600;Zm00001eb281490;Zm00001eb052810;Zm00001eb172690;Zm00001eb070510;Zm00001eb357110;Zm00001eb161780;Zm00001eb089470;Zm00001eb325180…
GO:0043436	BP	oxoacid metabolic process	147/ 2415	1837/ 43671	0.0800218	1.10694e-05	0.00167887	Zm00001eb200160;Zm00001eb098760;Zm00001eb058080;Zm00001eb229440;Zm00001eb216870;Zm00001eb247620;Zm00001eb322440;Zm00001eb365200;Zm00001eb055020;Zm00001eb109290;Zm00001eb434030;Zm00001eb373030;Zm00001eb307270;Zm00001eb263030;Zm00001eb388640;Zm00001eb079170;Zm00001eb141560;Zm00001eb227560;Zm00001eb381920;Zm00001eb034580;Zm00001eb406450;Zm00001eb272620;Zm00001eb033260;Zm00001eb377350;Zm00001eb350090…
GO:0019752	BP	carboxylic acid metabolic process	144/ 2415	1804/ 43671	0.0798226	1.16907e-05	0.00170911	Zm00001eb200160;Zm00001eb098760;Zm00001eb058080;Zm00001eb229440;Zm00001eb216870;Zm00001eb247620;Zm00001eb322440;Zm00001eb365200;Zm00001eb055020;Zm00001eb109290;Zm00001eb434030;Zm00001eb373030;Zm00001eb307270;Zm00001eb263030;Zm00001eb388640;Zm00001eb079170;Zm00001eb141560;Zm00001eb227560;Zm00001eb381920;Zm00001eb034580;Zm00001eb406450;Zm00001eb272620;Zm00001eb033260;Zm00001eb377350;Zm00001eb350090…
GO:0016310	BP	phosphorylation	279/ 2415	3892/ 43671	0.0716855	1.18782e-05	0.00170911	Zm00001eb226210;Zm00001eb058430;Zm00001eb024810;Zm00001eb283400;Zm00001eb294630;Zm00001eb354950;Zm00001eb344770;Zm00001eb090350;Zm00001eb041050;Zm00001eb285380;Zm00001eb283880;Zm00001eb145050;Zm00001eb059240;Zm00001eb146000;Zm00001eb320030;Zm00001eb327780;Zm00001eb312900;Zm00001eb279420;Zm00001eb158040;Zm00001eb349640;Zm00001eb114120;Zm00001eb217170;Zm00001eb247160;Zm00001eb427910;Zm00001eb197300…
GO:0010033	BP	response to organic substance	80/ 2415	874/ 43671	0.0915332	1.243e-05	0.00173319	Zm00001eb374090;Zm00001eb229930;Zm00001eb177200;Zm00001eb250120;Zm00001eb185240;Zm00001eb287000;Zm00001eb144960;Zm00001eb061170;Zm00001eb341970;Zm00001eb233930;Zm00001eb419810;Zm00001eb246190;Zm00001eb241870;Zm00001eb343460;Zm00001eb154730;Zm00001eb231860;Zm00001eb099020;Zm00001eb025340;Zm00001eb012470;Zm00001eb124770;Zm00001eb210630;Zm00001eb152940;Zm00001eb224680;Zm00001eb186070;Zm00001eb002520…
GO:0005777	CC	peroxisome	27/ 2415	197/ 43671	0.137056	1.31177e-05	0.00180003	Zm00001eb034570;Zm00001eb034260;Zm00001eb396440;Zm00001eb209570;Zm00001eb083480;Zm00001eb379490;Zm00001eb200160;Zm00001eb417510;Zm00001eb323090;Zm00001eb048700;Zm00001eb075550;Zm00001eb167230;Zm00001eb258950;Zm00001eb079170;Zm00001eb295270;Zm00001eb148110;Zm00001eb059960;Zm00001eb066680;Zm00001eb034580;Zm00001eb433420;Zm00001eb033120;Zm00001eb259720;Zm00001eb196780;Zm00001eb394510;Zm00001eb237390…
GO:0016773	MF	phosphotransferase activity, alcohol group as acceptor	227/ 2415	3084/ 43671	0.0736057	1.41735e-05	0.00191453	Zm00001eb226210;Zm00001eb058430;Zm00001eb024810;Zm00001eb283400;Zm00001eb294630;Zm00001eb354950;Zm00001eb344770;Zm00001eb090350;Zm00001eb041050;Zm00001eb285380;Zm00001eb283880;Zm00001eb145050;Zm00001eb059240;Zm00001eb320030;Zm00001eb327780;Zm00001eb312900;Zm00001eb279420;Zm00001eb158040;Zm00001eb217170;Zm00001eb247160;Zm00001eb427910;Zm00001eb197300;Zm00001eb141560;Zm00001eb300100;Zm00001eb262780…
GO:0009977	MF	proton motive force dependent protein transmembrane transporter activity	6/ 2415	12/ 43671	0.5	1.96592e-05	0.00242791	Zm00001eb436450;Zm00001eb441030;Zm00001eb421330;Zm00001eb436210;Zm00001eb436490;Zm00001eb436260
GO:0009611	BP	response to wounding	21/ 2415	138/ 43671	0.152174	2.40361e-05	0.00292665	Zm00001eb358600;Zm00001eb312170;Zm00001eb327450;Zm00001eb267010;Zm00001eb048740;Zm00001eb048770;Zm00001eb048780;Zm00001eb206040;Zm00001eb344770;Zm00001eb401760;Zm00001eb109190;Zm00001eb287000;Zm00001eb144960;Zm00001eb267000;Zm00001eb013990;Zm00001eb019470;Zm00001eb099240;Zm00001eb355990;Zm00001eb314010;Zm00001eb236420;Zm00001eb223580
GO:0016301	MF	kinase activity	278/ 2415	3926/ 43671	0.07081	2.48868e-05	0.00296681	Zm00001eb226210;Zm00001eb058430;Zm00001eb024810;Zm00001eb283400;Zm00001eb294630;Zm00001eb354950;Zm00001eb344770;Zm00001eb090350;Zm00001eb041050;Zm00001eb285380;Zm00001eb283880;Zm00001eb145050;Zm00001eb059240;Zm00001eb146000;Zm00001eb320030;Zm00001eb327780;Zm00001eb312900;Zm00001eb279420;Zm00001eb158040;Zm00001eb349640;Zm00001eb114120;Zm00001eb217170;Zm00001eb247160;Zm00001eb427910;Zm00001eb197300…
GO:0033281	CC	TAT protein transport complex	5/ 2415	8/ 43671	0.625	2.50523e-05	0.00296681	Zm00001eb441030;Zm00001eb436490;Zm00001eb436210;Zm00001eb436450;Zm00001eb436260
GO:0016634	MF	oxidoreductase activity, acting on the CH-CH group of donors, oxygen as acceptor	7/ 2415	18/ 43671	0.388889	2.90372e-05	0.00339225	Zm00001eb148110;Zm00001eb083480;Zm00001eb259720;Zm00001eb071140;Zm00001eb379490;Zm00001eb200160;Zm00001eb167230
GO:0016054	BP	organic acid catabolic process	38/ 2415	338/ 43671	0.112426	3.5857e-05	0.00407874	Zm00001eb179170;Zm00001eb185240;Zm00001eb287000;Zm00001eb043590;Zm00001eb083480;Zm00001eb265270;Zm00001eb247610;Zm00001eb171950;Zm00001eb409040;Zm00001eb055020;Zm00001eb200160;Zm00001eb434030;Zm00001eb247620;Zm00001eb192910;Zm00001eb307270;Zm00001eb263030;Zm00001eb167230;Zm00001eb258950;Zm00001eb223680;Zm00001eb148110;Zm00001eb063680;Zm00001eb240650;Zm00001eb370660;Zm00001eb055490;Zm00001eb050460…
GO:0019252	BP	starch biosynthetic process	14/ 2415	73/ 43671	0.191781	4.07758e-05	0.00457801	Zm00001eb242610;Zm00001eb413290;Zm00001eb180610;Zm00001eb088740;Zm00001eb159060;Zm00001eb279740;Zm00001eb056340;Zm00001eb305810;Zm00001eb174590;Zm00001eb365810;Zm00001eb217200;Zm00001eb378140;Zm00001eb176800;Zm00001eb231700
GO:2000022	BP	regulation of jasmonic acid mediated signaling pathway	13/ 2415	66/ 43671	0.19697	5.6889e-05	0.00607167	Zm00001eb312170;Zm00001eb401760;Zm00001eb327450;Zm00001eb048740;Zm00001eb370160;Zm00001eb048770;Zm00001eb048780;Zm00001eb109190;Zm00001eb019470;Zm00001eb099240;Zm00001eb271830;Zm00001eb314010;Zm00001eb223580
GO:0043953	BP	protein transport by the Tat complex	6/ 2415	14/ 43671	0.428571	5.80315e-05	0.00611807	Zm00001eb436450;Zm00001eb441030;Zm00001eb421330;Zm00001eb436210;Zm00001eb436490;Zm00001eb436260
GO:0055085	BP	transmembrane transport	154/ 2415	2023/ 43671	0.0761246	6.44201e-05	0.00670978	Zm00001eb265480;Zm00001eb230060;Zm00001eb198690;Zm00001eb057440;Zm00001eb239090;Zm00001eb033080;Zm00001eb168940;Zm00001eb048950;Zm00001eb249190;Zm00001eb421580;Zm00001eb196240;Zm00001eb409270;Zm00001eb441030;Zm00001eb296200;Zm00001eb026490;Zm00001eb065380;Zm00001eb309390;Zm00001eb025190;Zm00001eb201110;Zm00001eb085320;Zm00001eb403950;Zm00001eb118510;Zm00001eb161780;Zm00001eb277160;Zm00001eb215470…
GO:0009725	BP	response to hormone	58/ 2415	615/ 43671	0.0943089	8.1476e-05	0.00828659	Zm00001eb177200;Zm00001eb250120;Zm00001eb185240;Zm00001eb287000;Zm00001eb144960;Zm00001eb061170;Zm00001eb233930;Zm00001eb419810;Zm00001eb246190;Zm00001eb241870;Zm00001eb343460;Zm00001eb154730;Zm00001eb231860;Zm00001eb417550;Zm00001eb124770;Zm00001eb152940;Zm00001eb224680;Zm00001eb186070;Zm00001eb002520;Zm00001eb076420;Zm00001eb051200;Zm00001eb154070;Zm00001eb075600;Zm00001eb258220;Zm00001eb099020…
GO:0006468	BP	protein phosphorylation	193/ 2415	2645/ 43671	0.0729679	9.06862e-05	0.00890889	Zm00001eb226210;Zm00001eb283400;Zm00001eb294630;Zm00001eb354950;Zm00001eb344770;Zm00001eb090350;Zm00001eb041050;Zm00001eb285380;Zm00001eb283880;Zm00001eb145050;Zm00001eb059240;Zm00001eb320030;Zm00001eb327780;Zm00001eb312900;Zm00001eb279420;Zm00001eb158040;Zm00001eb217170;Zm00001eb247160;Zm00001eb427910;Zm00001eb197300;Zm00001eb300100;Zm00001eb262780;Zm00001eb297830;Zm00001eb294610;Zm00001eb016040…
GO:0005746	CC	mitochondrial respirasome	6/ 2415	15/ 43671	0.4	9.21837e-05	0.00895425	Zm00001eb262680;Zm00001eb262690;Zm00001eb381190;Zm00001eb276270;Zm00001eb111350;Zm00001eb245840
GO:0048583	BP	regulation of response to stimulus	55/ 2415	575/ 43671	0.0956522	9.7405e-05	0.00935629	Zm00001eb358600;Zm00001eb180480;Zm00001eb327450;Zm00001eb099240;Zm00001eb370160;Zm00001eb345630;Zm00001eb062190;Zm00001eb367250;Zm00001eb109190;Zm00001eb277050;Zm00001eb419810;Zm00001eb314010;Zm00001eb122740;Zm00001eb175860;Zm00001eb196240;Zm00001eb330030;Zm00001eb381490;Zm00001eb217170;Zm00001eb376660;Zm00001eb145580;Zm00001eb075600;Zm00001eb057480;Zm00001eb428080;Zm00001eb223580;Zm00001eb312170…
GO:0010035	BP	response to inorganic substance	39/ 2415	367/ 43671	0.106267	0.000119623	0.0111198	Zm00001eb070780;Zm00001eb250120;Zm00001eb142210;Zm00001eb209570;Zm00001eb061250;Zm00001eb246190;Zm00001eb193660;Zm00001eb248990;Zm00001eb124770;Zm00001eb112330;Zm00001eb376660;Zm00001eb434030;Zm00001eb303740;Zm00001eb425100;Zm00001eb307270;Zm00001eb050460;Zm00001eb066570;Zm00001eb428080;Zm00001eb179790;Zm00001eb371530;Zm00001eb013990;Zm00001eb233880;Zm00001eb285200;Zm00001eb148620;Zm00001eb216980…
GO:0009414	BP	response to water deprivation	21/ 2415	154/ 43671	0.136364	0.00012302	0.0113139	Zm00001eb191580;Zm00001eb209570;Zm00001eb041140;Zm00001eb124770;Zm00001eb187010;Zm00001eb233880;Zm00001eb376660;Zm00001eb069290;Zm00001eb142210;Zm00001eb250120;Zm00001eb386040;Zm00001eb298300;Zm00001eb307270;Zm00001eb300010;Zm00001eb050460;Zm00001eb216980;Zm00001eb190410;Zm00001eb428080;Zm00001eb283810;Zm00001eb350630;Zm00001eb179790
GO:0009719	BP	response to endogenous stimulus	58/ 2415	624/ 43671	0.0929487	0.000130527	0.0118551	Zm00001eb177200;Zm00001eb250120;Zm00001eb185240;Zm00001eb287000;Zm00001eb144960;Zm00001eb061170;Zm00001eb233930;Zm00001eb419810;Zm00001eb246190;Zm00001eb241870;Zm00001eb343460;Zm00001eb154730;Zm00001eb231860;Zm00001eb417550;Zm00001eb124770;Zm00001eb152940;Zm00001eb224680;Zm00001eb186070;Zm00001eb002520;Zm00001eb076420;Zm00001eb051200;Zm00001eb154070;Zm00001eb075600;Zm00001eb258220;Zm00001eb099020…
GO:0005886	CC	plasma membrane	180/ 2415	2459/ 43671	0.0732005	0.000131647	0.0118551	Zm00001eb358600;Zm00001eb230060;Zm00001eb180480;Zm00001eb344770;Zm00001eb017350;Zm00001eb057440;Zm00001eb033080;Zm00001eb051200;Zm00001eb023090;Zm00001eb342040;Zm00001eb196240;Zm00001eb230280;Zm00001eb217170;Zm00001eb427910;Zm00001eb026490;Zm00001eb300100;Zm00001eb297830;Zm00001eb309390;Zm00001eb025190;Zm00001eb201110;Zm00001eb316700;Zm00001eb298250;Zm00001eb384580;Zm00001eb070510;Zm00001eb298390…
GO:0004672	MF	protein kinase activity	197/ 2415	2734/ 43671	0.0720556	0.000138989	0.0122764	Zm00001eb226210;Zm00001eb058430;Zm00001eb283400;Zm00001eb294630;Zm00001eb354950;Zm00001eb344770;Zm00001eb090350;Zm00001eb041050;Zm00001eb285380;Zm00001eb283880;Zm00001eb145050;Zm00001eb059240;Zm00001eb320030;Zm00001eb327780;Zm00001eb312900;Zm00001eb279420;Zm00001eb158040;Zm00001eb217170;Zm00001eb247160;Zm00001eb427910;Zm00001eb197300;Zm00001eb300100;Zm00001eb262780;Zm00001eb297830;Zm00001eb294610…
GO:0008535	BP	respiratory chain complex IV assembly	6/ 2415	16/ 43671	0.375	0.000140585	0.0122764	Zm00001eb262680;Zm00001eb262690;Zm00001eb381190;Zm00001eb276270;Zm00001eb111350;Zm00001eb245840
GO:0033617	BP	mitochondrial cytochrome c oxidase assembly	6/ 2415	16/ 43671	0.375	0.000140585	0.0122764	Zm00001eb262680;Zm00001eb262690;Zm00001eb381190;Zm00001eb276270;Zm00001eb111350;Zm00001eb245840
GO:0046395	BP	carboxylic acid catabolic process	34/ 2415	310/ 43671	0.109677	0.000146771	0.0126884	Zm00001eb179170;Zm00001eb185240;Zm00001eb399220;Zm00001eb043590;Zm00001eb083480;Zm00001eb265270;Zm00001eb247610;Zm00001eb171950;Zm00001eb409040;Zm00001eb055020;Zm00001eb200160;Zm00001eb434030;Zm00001eb247620;Zm00001eb192910;Zm00001eb307270;Zm00001eb263030;Zm00001eb167230;Zm00001eb258950;Zm00001eb223680;Zm00001eb148110;Zm00001eb063680;Zm00001eb055490;Zm00001eb050460;Zm00001eb379530;Zm00001eb067710…
GO:0006355	BP	regulation of DNA-templated transcription	246/ 2415	3532/ 43671	0.0696489	0.000164536	0.0135861	Zm00001eb023010;Zm00001eb187880;Zm00001eb373520;Zm00001eb210210;Zm00001eb194770;Zm00001eb284410;Zm00001eb153300;Zm00001eb331170;Zm00001eb249290;Zm00001eb068530;Zm00001eb042400;Zm00001eb267730;Zm00001eb191940;Zm00001eb050660;Zm00001eb428800;Zm00001eb008970;Zm00001eb330850;Zm00001eb379460;Zm00001eb030190;Zm00001eb327140;Zm00001eb113950;Zm00001eb311090;Zm00001eb015490;Zm00001eb080670;Zm00001eb112130…
GO:1903506	BP	regulation of nucleic acid-templated transcription	246/ 2415	3532/ 43671	0.0696489	0.000164536	0.0135861	Zm00001eb023010;Zm00001eb187880;Zm00001eb373520;Zm00001eb210210;Zm00001eb194770;Zm00001eb284410;Zm00001eb153300;Zm00001eb331170;Zm00001eb249290;Zm00001eb068530;Zm00001eb042400;Zm00001eb267730;Zm00001eb191940;Zm00001eb050660;Zm00001eb428800;Zm00001eb008970;Zm00001eb330850;Zm00001eb379460;Zm00001eb030190;Zm00001eb327140;Zm00001eb113950;Zm00001eb311090;Zm00001eb015490;Zm00001eb080670;Zm00001eb112130…
GO:2001141	BP	regulation of RNA biosynthetic process	246/ 2415	3532/ 43671	0.0696489	0.000164536	0.0135861	Zm00001eb023010;Zm00001eb187880;Zm00001eb373520;Zm00001eb210210;Zm00001eb194770;Zm00001eb284410;Zm00001eb153300;Zm00001eb331170;Zm00001eb249290;Zm00001eb068530;Zm00001eb042400;Zm00001eb267730;Zm00001eb191940;Zm00001eb050660;Zm00001eb428800;Zm00001eb008970;Zm00001eb330850;Zm00001eb379460;Zm00001eb030190;Zm00001eb327140;Zm00001eb113950;Zm00001eb311090;Zm00001eb015490;Zm00001eb080670;Zm00001eb112130…
GO:0080134	BP	regulation of response to stress	33/ 2415	297/ 43671	0.111111	0.000165013	0.0135861	Zm00001eb358600;Zm00001eb327450;Zm00001eb275740;Zm00001eb336460;Zm00001eb109190;Zm00001eb314010;Zm00001eb330030;Zm00001eb381490;Zm00001eb217170;Zm00001eb376660;Zm00001eb145580;Zm00001eb075600;Zm00001eb057480;Zm00001eb428080;Zm00001eb223580;Zm00001eb312170;Zm00001eb201290;Zm00001eb048780;Zm00001eb425460;Zm00001eb111590;Zm00001eb015120;Zm00001eb019470;Zm00001eb099240;Zm00001eb205600;Zm00001eb057470…
GO:0031408	BP	oxylipin biosynthetic process	8/ 2415	30/ 43671	0.266667	0.000168955	0.0136025	Zm00001eb144930;Zm00001eb373050;Zm00001eb067710;Zm00001eb206040;Zm00001eb216870;Zm00001eb144960;Zm00001eb373030;Zm00001eb236420
GO:0042579	CC	microbody	27/ 2415	226/ 43671	0.119469	0.000182193	0.0144501	Zm00001eb034570;Zm00001eb034260;Zm00001eb396440;Zm00001eb209570;Zm00001eb083480;Zm00001eb379490;Zm00001eb200160;Zm00001eb417510;Zm00001eb323090;Zm00001eb048700;Zm00001eb075550;Zm00001eb167230;Zm00001eb258950;Zm00001eb079170;Zm00001eb295270;Zm00001eb148110;Zm00001eb059960;Zm00001eb066680;Zm00001eb034580;Zm00001eb433420;Zm00001eb033120;Zm00001eb259720;Zm00001eb196780;Zm00001eb394510;Zm00001eb237390…
GO:0044282	BP	small molecule catabolic process	49/ 2415	513/ 43671	0.0955166	0.0002023	0.015899	Zm00001eb095970;Zm00001eb179170;Zm00001eb247620;Zm00001eb185240;Zm00001eb287000;Zm00001eb043590;Zm00001eb083480;Zm00001eb096970;Zm00001eb265270;Zm00001eb244910;Zm00001eb247610;Zm00001eb171950;Zm00001eb409040;Zm00001eb052470;Zm00001eb055020;Zm00001eb200160;Zm00001eb434030;Zm00001eb102240;Zm00001eb051200;Zm00001eb192910;Zm00001eb384280;Zm00001eb263030;Zm00001eb050460;Zm00001eb258950;Zm00001eb304250…
GO:0004743	MF	pyruvate kinase activity	6/ 2415	17/ 43671	0.352941	0.000207103	0.0159857	Zm00001eb060760;Zm00001eb433750;Zm00001eb406450;Zm00001eb157810;Zm00001eb128890;Zm00001eb128900
GO:0030955	MF	potassium ion binding	6/ 2415	17/ 43671	0.352941	0.000207103	0.0159857	Zm00001eb060760;Zm00001eb433750;Zm00001eb406450;Zm00001eb157810;Zm00001eb128890;Zm00001eb128900
GO:0032787	BP	monocarboxylic acid metabolic process	72/ 2415	833/ 43671	0.0864346	0.000218341	0.0164135	Zm00001eb060760;Zm00001eb200160;Zm00001eb253660;Zm00001eb247610;Zm00001eb098760;Zm00001eb195460;Zm00001eb398750;Zm00001eb196780;Zm00001eb283580;Zm00001eb144960;Zm00001eb327480;Zm00001eb083480;Zm00001eb121400;Zm00001eb167230;Zm00001eb216870;Zm00001eb399950;Zm00001eb365200;Zm00001eb326940;Zm00001eb144930;Zm00001eb037750;Zm00001eb373050;Zm00001eb171950;Zm00001eb237500;Zm00001eb137740;Zm00001eb128890…
GO:0009063	BP	cellular amino acid catabolic process	22/ 2415	168/ 43671	0.130952	0.000225995	0.016615	Zm00001eb179170;Zm00001eb185240;Zm00001eb399220;Zm00001eb043590;Zm00001eb265270;Zm00001eb171950;Zm00001eb409040;Zm00001eb055020;Zm00001eb247620;Zm00001eb192910;Zm00001eb223680;Zm00001eb263030;Zm00001eb050460;Zm00001eb307270;Zm00001eb055490;Zm00001eb379530;Zm00001eb391720;Zm00001eb247610;Zm00001eb117100;Zm00001eb077640;Zm00001eb077230;Zm00001eb005550
GO:0044262	BP	cellular carbohydrate metabolic process	85/ 2415	1023/ 43671	0.083089	0.000226786	0.016615	Zm00001eb370990;Zm00001eb391600;Zm00001eb228780;Zm00001eb413290;Zm00001eb180610;Zm00001eb295270;Zm00001eb079170;Zm00001eb255140;Zm00001eb312040;Zm00001eb301500;Zm00001eb181370;Zm00001eb121400;Zm00001eb242610;Zm00001eb069380;Zm00001eb044840;Zm00001eb333050;Zm00001eb283940;Zm00001eb424720;Zm00001eb305810;Zm00001eb323090;Zm00001eb365200;Zm00001eb272340;Zm00001eb050070;Zm00001eb159060;Zm00001eb144240…
GO:0014070	BP	response to organic cyclic compound	13/ 2415	77/ 43671	0.168831	0.000290218	0.0204166	Zm00001eb007670;Zm00001eb312870;Zm00001eb067710;Zm00001eb013990;Zm00001eb206040;Zm00001eb344770;Zm00001eb185240;Zm00001eb425100;Zm00001eb077230;Zm00001eb246190;Zm00001eb050460;Zm00001eb154730;Zm00001eb236420
GO:1901700	BP	response to oxygen-containing compound	57/ 2415	630/ 43671	0.0904762	0.00029031	0.0204166	Zm00001eb374090;Zm00001eb086280;Zm00001eb307270;Zm00001eb344770;Zm00001eb250120;Zm00001eb185240;Zm00001eb287000;Zm00001eb144960;Zm00001eb371530;Zm00001eb233930;Zm00001eb246190;Zm00001eb154730;Zm00001eb231860;Zm00001eb099020;Zm00001eb417550;Zm00001eb124770;Zm00001eb112330;Zm00001eb376660;Zm00001eb002520;Zm00001eb206040;Zm00001eb051200;Zm00001eb425100;Zm00001eb193660;Zm00001eb043000;Zm00001eb050460…
GO:0006576	BP	cellular biogenic amine metabolic process	16/ 2415	108/ 43671	0.148148	0.000293952	0.0204166	Zm00001eb295270;Zm00001eb060880;Zm00001eb094730;Zm00001eb418690;Zm00001eb060890;Zm00001eb184470;Zm00001eb425830;Zm00001eb011670;Zm00001eb066680;Zm00001eb060840;Zm00001eb424380;Zm00001eb063220;Zm00001eb433420;Zm00001eb301540;Zm00001eb313410;Zm00001eb307270
GO:0016701	MF	oxidoreductase activity, acting on single donors with incorporation of molecular oxygen	16/ 2415	108/ 43671	0.148148	0.000293952	0.0204166	Zm00001eb144930;Zm00001eb379530;Zm00001eb033540;Zm00001eb145870;Zm00001eb206040;Zm00001eb003760;Zm00001eb052830;Zm00001eb032280;Zm00001eb216870;Zm00001eb362510;Zm00001eb366290;Zm00001eb384280;Zm00001eb144960;Zm00001eb297330;Zm00001eb236420;Zm00001eb067710
GO:0044106	BP	cellular amine metabolic process	16/ 2415	108/ 43671	0.148148	0.000293952	0.0204166	Zm00001eb295270;Zm00001eb060880;Zm00001eb094730;Zm00001eb418690;Zm00001eb060890;Zm00001eb184470;Zm00001eb425830;Zm00001eb011670;Zm00001eb066680;Zm00001eb060840;Zm00001eb424380;Zm00001eb063220;Zm00001eb433420;Zm00001eb301540;Zm00001eb313410;Zm00001eb307270
GO:0072330	BP	monocarboxylic acid biosynthetic process	36/ 2415	342/ 43671	0.105263	0.000295209	0.0204166	Zm00001eb253660;Zm00001eb398750;Zm00001eb185240;Zm00001eb144960;Zm00001eb327480;Zm00001eb399950;Zm00001eb037750;Zm00001eb373050;Zm00001eb081460;Zm00001eb137740;Zm00001eb109290;Zm00001eb247620;Zm00001eb373030;Zm00001eb390310;Zm00001eb280610;Zm00001eb000710;Zm00001eb237500;Zm00001eb394200;Zm00001eb119910;Zm00001eb216870;Zm00001eb388640;Zm00001eb017920;Zm00001eb049750;Zm00001eb377350;Zm00001eb144930…
GO:0005515	MF	protein binding	463/ 2415	7191/ 43671	0.064386	0.000299921	0.0205779	Zm00001eb145460;Zm00001eb284410;Zm00001eb432020;Zm00001eb422140;Zm00001eb044760;Zm00001eb410730;Zm00001eb197260;Zm00001eb376660;Zm00001eb303540;Zm00001eb297830;Zm00001eb351580;Zm00001eb209550;Zm00001eb330760;Zm00001eb052810;Zm00001eb070510;Zm00001eb357110;Zm00001eb292740;Zm00001eb077540;Zm00001eb202420;Zm00001eb061260;Zm00001eb031700;Zm00001eb024820;Zm00001eb168220;Zm00001eb200390;Zm00001eb148890…
GO:0006633	BP	fatty acid biosynthetic process	26/ 2415	222/ 43671	0.117117	0.000307979	0.0209209	Zm00001eb253660;Zm00001eb216870;Zm00001eb144960;Zm00001eb399950;Zm00001eb373050;Zm00001eb137740;Zm00001eb109290;Zm00001eb327480;Zm00001eb390310;Zm00001eb388640;Zm00001eb000710;Zm00001eb236420;Zm00001eb394200;Zm00001eb067710;Zm00001eb398750;Zm00001eb280610;Zm00001eb017920;Zm00001eb049750;Zm00001eb373030;Zm00001eb144930;Zm00001eb377350;Zm00001eb366200;Zm00001eb206040;Zm00001eb157810;Zm00001eb364580…
GO:0009415	BP	response to water	21/ 2415	159/ 43671	0.132075	0.00030976	0.0209209	Zm00001eb191580;Zm00001eb209570;Zm00001eb041140;Zm00001eb124770;Zm00001eb187010;Zm00001eb233880;Zm00001eb376660;Zm00001eb069290;Zm00001eb142210;Zm00001eb250120;Zm00001eb386040;Zm00001eb298300;Zm00001eb307270;Zm00001eb300010;Zm00001eb050460;Zm00001eb216980;Zm00001eb190410;Zm00001eb428080;Zm00001eb283810;Zm00001eb350630;Zm00001eb179790
GO:0036211	BP	protein modification process	357/ 2415	5411/ 43671	0.0659767	0.000327019	0.0219154	Zm00001eb226210;Zm00001eb241690;Zm00001eb294630;Zm00001eb252000;Zm00001eb283880;Zm00001eb301560;Zm00001eb279420;Zm00001eb253960;Zm00001eb310450;Zm00001eb072740;Zm00001eb303540;Zm00001eb197300;Zm00001eb297830;Zm00001eb383610;Zm00001eb123160;Zm00001eb231170;Zm00001eb070510;Zm00001eb357110;Zm00001eb325180;Zm00001eb204660;Zm00001eb043930;Zm00001eb284840;Zm00001eb323220;Zm00001eb172210;Zm00001eb179790…
GO:0009072	BP	aromatic amino acid family metabolic process	21/ 2415	162/ 43671	0.12963	0.000349342	0.0230539	Zm00001eb272620;Zm00001eb060840;Zm00001eb379530;Zm00001eb060880;Zm00001eb060890;Zm00001eb240650;Zm00001eb370320;Zm00001eb011670;Zm00001eb227560;Zm00001eb247620;Zm00001eb247610;Zm00001eb137730;Zm00001eb185240;Zm00001eb424380;Zm00001eb396940;Zm00001eb307270;Zm00001eb077230;Zm00001eb301540;Zm00001eb237500;Zm00001eb179760;Zm00001eb063220
GO:0001101	BP	response to acid chemical	21/ 2415	164/ 43671	0.128049	0.000385306	0.0247783	Zm00001eb191580;Zm00001eb209570;Zm00001eb041140;Zm00001eb124770;Zm00001eb187010;Zm00001eb233880;Zm00001eb376660;Zm00001eb069290;Zm00001eb142210;Zm00001eb250120;Zm00001eb386040;Zm00001eb298300;Zm00001eb307270;Zm00001eb300010;Zm00001eb050460;Zm00001eb216980;Zm00001eb190410;Zm00001eb428080;Zm00001eb283810;Zm00001eb350630;Zm00001eb179790
GO:0009753	BP	response to jasmonic acid	8/ 2415	34/ 43671	0.235294	0.00043012	0.0258221	Zm00001eb067710;Zm00001eb206040;Zm00001eb344770;Zm00001eb051200;Zm00001eb287000;Zm00001eb144960;Zm00001eb050460;Zm00001eb236420
GO:0070542	BP	response to fatty acid	8/ 2415	34/ 43671	0.235294	0.00043012	0.0258221	Zm00001eb067710;Zm00001eb206040;Zm00001eb344770;Zm00001eb051200;Zm00001eb287000;Zm00001eb144960;Zm00001eb050460;Zm00001eb236420
GO:0031407	BP	oxylipin metabolic process	8/ 2415	35/ 43671	0.228571	0.000530735	0.0307933	Zm00001eb144930;Zm00001eb373050;Zm00001eb067710;Zm00001eb206040;Zm00001eb216870;Zm00001eb144960;Zm00001eb373030;Zm00001eb236420
GO:0005347	MF	ATP transmembrane transporter activity	11/ 2415	62/ 43671	0.177419	0.000538603	0.0310415	Zm00001eb345770;Zm00001eb168940;Zm00001eb094320;Zm00001eb402010;Zm00001eb235570;Zm00001eb173770;Zm00001eb239090;Zm00001eb215470;Zm00001eb005700;Zm00001eb317160;Zm00001eb142190
GO:0006995	BP	cellular response to nitrogen starvation	6/ 2415	20/ 43671	0.3	0.000561955	0.0321729	Zm00001eb433900;Zm00001eb413320;Zm00001eb358160;Zm00001eb374970;Zm00001eb171400;Zm00001eb066570
GO:0016567	BP	protein ubiquitination	87/ 2415	1087/ 43671	0.0800368	0.000586643	0.0330119	Zm00001eb255510;Zm00001eb395440;Zm00001eb007270;Zm00001eb253960;Zm00001eb310450;Zm00001eb130430;Zm00001eb110590;Zm00001eb374880;Zm00001eb396060;Zm00001eb427210;Zm00001eb383610;Zm00001eb343770;Zm00001eb332950;Zm00001eb204420;Zm00001eb000550;Zm00001eb393970;Zm00001eb202700;Zm00001eb201580;Zm00001eb046740;Zm00001eb152830;Zm00001eb250690;Zm00001eb347470;Zm00001eb285000;Zm00001eb195390;Zm00001eb210110…
GO:0046394	BP	carboxylic acid biosynthetic process	71/ 2415	846/ 43671	0.0839243	0.000588067	0.0330119	Zm00001eb370320;Zm00001eb011670;Zm00001eb034260;Zm00001eb360480;Zm00001eb253660;Zm00001eb247610;Zm00001eb376890;Zm00001eb398750;Zm00001eb185240;Zm00001eb022930;Zm00001eb424380;Zm00001eb050460;Zm00001eb322440;Zm00001eb301540;Zm00001eb216870;Zm00001eb399950;Zm00001eb054990;Zm00001eb060840;Zm00001eb373050;Zm00001eb171950;Zm00001eb060890;Zm00001eb137740;Zm00001eb055020;Zm00001eb109290;Zm00001eb081460…
GO:0016053	BP	organic acid biosynthetic process	73/ 2415	881/ 43671	0.0828604	0.000593675	0.0331118	Zm00001eb370320;Zm00001eb011670;Zm00001eb048020;Zm00001eb034260;Zm00001eb360480;Zm00001eb253660;Zm00001eb247610;Zm00001eb376890;Zm00001eb398750;Zm00001eb185240;Zm00001eb022930;Zm00001eb424380;Zm00001eb050460;Zm00001eb322440;Zm00001eb301540;Zm00001eb216870;Zm00001eb399950;Zm00001eb054990;Zm00001eb060840;Zm00001eb373050;Zm00001eb171950;Zm00001eb137730;Zm00001eb060890;Zm00001eb137740;Zm00001eb055020…
GO:1901606	BP	alpha-amino acid catabolic process	21/ 2415	172/ 43671	0.122093	0.000622999	0.0343046	Zm00001eb185240;Zm00001eb379530;Zm00001eb171950;Zm00001eb077640;Zm00001eb399220;Zm00001eb391720;Zm00001eb240650;Zm00001eb055020;Zm00001eb179170;Zm00001eb247620;Zm00001eb247610;Zm00001eb223680;Zm00001eb055490;Zm00001eb192910;Zm00001eb307270;Zm00001eb263030;Zm00001eb077230;Zm00001eb050460;Zm00001eb265270;Zm00001eb005550;Zm00001eb043590
GO:0003700	MF	DNA-binding transcription factor activity	158/ 2415	2186/ 43671	0.0722781	0.000636299	0.0346691	Zm00001eb023010;Zm00001eb373520;Zm00001eb210210;Zm00001eb194770;Zm00001eb284410;Zm00001eb428950;Zm00001eb331170;Zm00001eb249290;Zm00001eb068530;Zm00001eb042400;Zm00001eb050660;Zm00001eb428800;Zm00001eb006160;Zm00001eb020390;Zm00001eb030190;Zm00001eb327140;Zm00001eb032000;Zm00001eb015490;Zm00001eb080670;Zm00001eb112130;Zm00001eb286720;Zm00001eb145460;Zm00001eb037600;Zm00001eb218730;Zm00001eb059920…
GO:0009628	BP	response to abiotic stimulus	97/ 2415	1240/ 43671	0.0782258	0.000640346	0.0346691	Zm00001eb358600;Zm00001eb103670;Zm00001eb365200;Zm00001eb008970;Zm00001eb301560;Zm00001eb158040;Zm00001eb217170;Zm00001eb376660;Zm00001eb374090;Zm00001eb015950;Zm00001eb145580;Zm00001eb386220;Zm00001eb050460;Zm00001eb332030;Zm00001eb201110;Zm00001eb034050;Zm00001eb015120;Zm00001eb201580;Zm00001eb283810;Zm00001eb179790;Zm00001eb002180;Zm00001eb056010;Zm00001eb043590;Zm00001eb034130;Zm00001eb231860…
GO:0046487	BP	glyoxylate metabolic process	3/ 2415	4/ 43671	0.75	0.000647661	0.0346691	Zm00001eb005550;Zm00001eb079170;Zm00001eb323090
GO:0015605	MF	organophosphate ester transmembrane transporter activity	14/ 2415	94/ 43671	0.148936	0.000649669	0.0346691	Zm00001eb345770;Zm00001eb005700;Zm00001eb094320;Zm00001eb402010;Zm00001eb235570;Zm00001eb097690;Zm00001eb173770;Zm00001eb122890;Zm00001eb239090;Zm00001eb215470;Zm00001eb168940;Zm00001eb317160;Zm00001eb142190;Zm00001eb118870
GO:0010264	BP	myo-inositol hexakisphosphate biosynthetic process	5/ 2415	14/ 43671	0.357143	0.000676698	0.0352413	Zm00001eb283940;Zm00001eb277720;Zm00001eb024800;Zm00001eb056490;Zm00001eb024810
GO:0033517	BP	myo-inositol hexakisphosphate metabolic process	5/ 2415	14/ 43671	0.357143	0.000676698	0.0352413	Zm00001eb283940;Zm00001eb277720;Zm00001eb024800;Zm00001eb056490;Zm00001eb024810
GO:0000295	MF	adenine nucleotide transmembrane transporter activity	11/ 2415	64/ 43671	0.171875	0.000712095	0.0362121	Zm00001eb345770;Zm00001eb168940;Zm00001eb094320;Zm00001eb402010;Zm00001eb235570;Zm00001eb173770;Zm00001eb239090;Zm00001eb215470;Zm00001eb005700;Zm00001eb317160;Zm00001eb142190
GO:0005346	MF	purine ribonucleotide transmembrane transporter activity	11/ 2415	64/ 43671	0.171875	0.000712095	0.0362121	Zm00001eb345770;Zm00001eb168940;Zm00001eb094320;Zm00001eb402010;Zm00001eb235570;Zm00001eb173770;Zm00001eb239090;Zm00001eb215470;Zm00001eb005700;Zm00001eb317160;Zm00001eb142190
GO:0015215	MF	nucleotide transmembrane transporter activity	11/ 2415	64/ 43671	0.171875	0.000712095	0.0362121	Zm00001eb345770;Zm00001eb168940;Zm00001eb094320;Zm00001eb402010;Zm00001eb235570;Zm00001eb173770;Zm00001eb239090;Zm00001eb215470;Zm00001eb005700;Zm00001eb317160;Zm00001eb142190
GO:0015216	MF	purine nucleotide transmembrane transporter activity	11/ 2415	64/ 43671	0.171875	0.000712095	0.0362121	Zm00001eb345770;Zm00001eb168940;Zm00001eb094320;Zm00001eb402010;Zm00001eb235570;Zm00001eb173770;Zm00001eb239090;Zm00001eb215470;Zm00001eb005700;Zm00001eb317160;Zm00001eb142190
GO:2000762	BP	regulation of phenylpropanoid metabolic process	6/ 2415	21/ 43671	0.285714	0.000750095	0.0379215	Zm00001eb040070;Zm00001eb277040;Zm00001eb168220;Zm00001eb277050;Zm00001eb112360;Zm00001eb332030
GO:0006520	BP	cellular amino acid metabolic process	73/ 2415	889/ 43671	0.0821147	0.000812052	0.0408151	Zm00001eb370320;Zm00001eb055950;Zm00001eb246720;Zm00001eb034260;Zm00001eb360480;Zm00001eb361640;Zm00001eb053340;Zm00001eb281900;Zm00001eb179170;Zm00001eb247620;Zm00001eb185240;Zm00001eb399220;Zm00001eb022930;Zm00001eb153590;Zm00001eb043590;Zm00001eb322440;Zm00001eb301540;Zm00001eb265270;Zm00001eb223680;Zm00001eb227560;Zm00001eb247610;Zm00001eb171950;Zm00001eb409040;Zm00001eb137730;Zm00001eb060890…
GO:0019787	MF	ubiquitin-like protein transferase activity	85/ 2415	1069/ 43671	0.0795136	0.0008645	0.0432	Zm00001eb383460;Zm00001eb181660;Zm00001eb072750;Zm00001eb368420;Zm00001eb327560;Zm00001eb292490;Zm00001eb420580;Zm00001eb204420;Zm00001eb336460;Zm00001eb252120;Zm00001eb001680;Zm00001eb401280;Zm00001eb176330;Zm00001eb395440;Zm00001eb295900;Zm00001eb007270;Zm00001eb257990;Zm00001eb144260;Zm00001eb025340;Zm00001eb282290;Zm00001eb253960;Zm00001eb218140;Zm00001eb386670;Zm00001eb332950;Zm00001eb051090…
GO:0019219	BP	regulation of nucleobase-containing compound metabolic process	260/ 2415	3869/ 43671	0.0672008	0.000907806	0.0451033	Zm00001eb023010;Zm00001eb187880;Zm00001eb373520;Zm00001eb210210;Zm00001eb194770;Zm00001eb284410;Zm00001eb192050;Zm00001eb153300;Zm00001eb331170;Zm00001eb142410;Zm00001eb249290;Zm00001eb068530;Zm00001eb042400;Zm00001eb267730;Zm00001eb191940;Zm00001eb050660;Zm00001eb428800;Zm00001eb008970;Zm00001eb330850;Zm00001eb379460;Zm00001eb030190;Zm00001eb327140;Zm00001eb113950;Zm00001eb311090;Zm00001eb015490…
GO:0006631	BP	fatty acid metabolic process	37/ 2415	379/ 43671	0.0976253	0.000926442	0.0457662	Zm00001eb200160;Zm00001eb253660;Zm00001eb398750;Zm00001eb144960;Zm00001eb327480;Zm00001eb083480;Zm00001eb399950;Zm00001eb373050;Zm00001eb137740;Zm00001eb109290;Zm00001eb434030;Zm00001eb237390;Zm00001eb373030;Zm00001eb388640;Zm00001eb390310;Zm00001eb280610;Zm00001eb000710;Zm00001eb258950;Zm00001eb394200;Zm00001eb148110;Zm00001eb063680;Zm00001eb216870;Zm00001eb167230;Zm00001eb017920;Zm00001eb049750…
GO:0010178	MF	IAA-amino acid conjugate hydrolase activity	4/ 2415	9/ 43671	0.444444	0.000938717	0.0458487	Zm00001eb304520;Zm00001eb304530;Zm00001eb361170;Zm00001eb155320
GO:0010179	MF	IAA-Ala conjugate hydrolase activity	4/ 2415	9/ 43671	0.444444	0.000938717	0.0458487	Zm00001eb304520;Zm00001eb304530;Zm00001eb361170;Zm00001eb155320
GO:0031305	CC	integral component of mitochondrial inner membrane	9/ 2415	47/ 43671	0.191489	0.000959906	0.0466202	Zm00001eb262680;Zm00001eb262690;Zm00001eb323290;Zm00001eb043590;Zm00001eb381190;Zm00001eb142190;Zm00001eb276270;Zm00001eb111350;Zm00001eb245840
GO:0009312	BP	oligosaccharide biosynthetic process	15/ 2415	110/ 43671	0.136364	0.00108418	0.0514984	Zm00001eb370990;Zm00001eb144240;Zm00001eb257510;Zm00001eb192680;Zm00001eb365200;Zm00001eb391600;Zm00001eb042370;Zm00001eb153280;Zm00001eb194210;Zm00001eb287810;Zm00001eb287800;Zm00001eb312020;Zm00001eb417940;Zm00001eb167910;Zm00001eb306890
GO:0031304	CC	intrinsic component of mitochondrial inner membrane	9/ 2415	48/ 43671	0.1875	0.00112415	0.0531052	Zm00001eb262680;Zm00001eb262690;Zm00001eb323290;Zm00001eb043590;Zm00001eb381190;Zm00001eb142190;Zm00001eb276270;Zm00001eb111350;Zm00001eb245840
GO:0036293	BP	response to decreased oxygen levels	8/ 2415	39/ 43671	0.205128	0.00113947	0.0535364	Zm00001eb144240;Zm00001eb033540;Zm00001eb374090;Zm00001eb052830;Zm00001eb032280;Zm00001eb297330;Zm00001eb386050;Zm00001eb365200
GO:0051252	BP	regulation of RNA metabolic process	252/ 2415	3752/ 43671	0.0671642	0.00114608	0.053556	Zm00001eb023010;Zm00001eb187880;Zm00001eb373520;Zm00001eb210210;Zm00001eb194770;Zm00001eb284410;Zm00001eb153300;Zm00001eb331170;Zm00001eb142410;Zm00001eb249290;Zm00001eb068530;Zm00001eb042400;Zm00001eb267730;Zm00001eb191940;Zm00001eb050660;Zm00001eb428800;Zm00001eb008970;Zm00001eb330850;Zm00001eb379460;Zm00001eb030190;Zm00001eb327140;Zm00001eb113950;Zm00001eb311090;Zm00001eb015490;Zm00001eb080670…
GO:0000162	BP	tryptophan biosynthetic process	7/ 2415	31/ 43671	0.225806	0.00127342	0.0585572	Zm00001eb060880;Zm00001eb060890;Zm00001eb011670;Zm00001eb060840;Zm00001eb424380;Zm00001eb063220;Zm00001eb301540
GO:0046219	BP	indolalkylamine biosynthetic process	7/ 2415	31/ 43671	0.225806	0.00127342	0.0585572	Zm00001eb060880;Zm00001eb060890;Zm00001eb011670;Zm00001eb060840;Zm00001eb424380;Zm00001eb063220;Zm00001eb301540
GO:0009309	BP	amine biosynthetic process	12/ 2415	79/ 43671	0.151899	0.00129287	0.0588257	Zm00001eb060880;Zm00001eb094730;Zm00001eb418690;Zm00001eb060890;Zm00001eb184470;Zm00001eb425830;Zm00001eb011670;Zm00001eb060840;Zm00001eb424380;Zm00001eb063220;Zm00001eb301540;Zm00001eb313410
GO:0042401	BP	cellular biogenic amine biosynthetic process	12/ 2415	79/ 43671	0.151899	0.00129287	0.0588257	Zm00001eb060880;Zm00001eb094730;Zm00001eb418690;Zm00001eb060890;Zm00001eb184470;Zm00001eb425830;Zm00001eb011670;Zm00001eb060840;Zm00001eb424380;Zm00001eb063220;Zm00001eb301540;Zm00001eb313410
GO:0009751	BP	response to salicylic acid	8/ 2415	40/ 43671	0.2	0.00135608	0.0610588	Zm00001eb312870;Zm00001eb067710;Zm00001eb013990;Zm00001eb206040;Zm00001eb344770;Zm00001eb425100;Zm00001eb246190;Zm00001eb236420
GO:0005783	CC	endoplasmic reticulum	90/ 2415	1160/ 43671	0.0775862	0.00137034	0.0611109	Zm00001eb015400;Zm00001eb058430;Zm00001eb304530;Zm00001eb362010;Zm00001eb103670;Zm00001eb279930;Zm00001eb196240;Zm00001eb072740;Zm00001eb396060;Zm00001eb427210;Zm00001eb148220;Zm00001eb149230;Zm00001eb209550;Zm00001eb304520;Zm00001eb040140;Zm00001eb007140;Zm00001eb282660;Zm00001eb010480;Zm00001eb254570;Zm00001eb012160;Zm00001eb056320;Zm00001eb107090;Zm00001eb218090;Zm00001eb013190;Zm00001eb229930…
GO:0032446	BP	protein modification by small protein conjugation	90/ 2415	1162/ 43671	0.0774527	0.00138971	0.0611109	Zm00001eb241690;Zm00001eb255510;Zm00001eb395440;Zm00001eb007270;Zm00001eb253960;Zm00001eb310450;Zm00001eb130430;Zm00001eb110590;Zm00001eb374880;Zm00001eb396060;Zm00001eb427210;Zm00001eb383610;Zm00001eb343770;Zm00001eb332950;Zm00001eb204420;Zm00001eb000550;Zm00001eb393970;Zm00001eb202700;Zm00001eb201580;Zm00001eb046740;Zm00001eb152830;Zm00001eb250690;Zm00001eb347470;Zm00001eb285000;Zm00001eb195390…
GO:0004842	MF	ubiquitin-protein transferase activity	81/ 2415	1023/ 43671	0.0791789	0.00139018	0.0611109	Zm00001eb383460;Zm00001eb181660;Zm00001eb072750;Zm00001eb368420;Zm00001eb327560;Zm00001eb292490;Zm00001eb420580;Zm00001eb204420;Zm00001eb336460;Zm00001eb252120;Zm00001eb282290;Zm00001eb401280;Zm00001eb176330;Zm00001eb395440;Zm00001eb295900;Zm00001eb007270;Zm00001eb257990;Zm00001eb144260;Zm00001eb025340;Zm00001eb253960;Zm00001eb218140;Zm00001eb386670;Zm00001eb332950;Zm00001eb051090;Zm00001eb422170…
GO:0005982	BP	starch metabolic process	15/ 2415	113/ 43671	0.132743	0.00142993	0.0611968	Zm00001eb365810;Zm00001eb242610;Zm00001eb413290;Zm00001eb180610;Zm00001eb088740;Zm00001eb159060;Zm00001eb279740;Zm00001eb181370;Zm00001eb056340;Zm00001eb305810;Zm00001eb174590;Zm00001eb378140;Zm00001eb217200;Zm00001eb176800;Zm00001eb231700
GO:0005829	CC	cytosol	119/ 2415	1609/ 43671	0.073959	0.00149493	0.0630017	Zm00001eb358600;Zm00001eb103670;Zm00001eb309650;Zm00001eb241690;Zm00001eb180670;Zm00001eb023140;Zm00001eb016850;Zm00001eb365200;Zm00001eb156080;Zm00001eb311340;Zm00001eb054800;Zm00001eb155550;Zm00001eb283800;Zm00001eb096030;Zm00001eb216570;Zm00001eb123160;Zm00001eb052810;Zm00001eb391210;Zm00001eb189910;Zm00001eb155070;Zm00001eb201580;Zm00001eb277050;Zm00001eb192680;Zm00001eb394200;Zm00001eb283810…
GO:0000254	MF	C-4 methylsterol oxidase activity	4/ 2415	10/ 43671	0.4	0.00149609	0.0630017	Zm00001eb362010;Zm00001eb191580;Zm00001eb233880;Zm00001eb389050
GO:0016716	MF	oxidoreductase activity, acting on paired donors, with incorporation or reduction of molecular oxygen, another compound as one donor, and incorporation of one atom of oxygen	4/ 2415	10/ 43671	0.4	0.00149609	0.0630017	Zm00001eb362010;Zm00001eb191580;Zm00001eb233880;Zm00001eb389050
GO:0051346	BP	negative regulation of hydrolase activity	11/ 2415	70/ 43671	0.157143	0.00153038	0.0630017	Zm00001eb095210;Zm00001eb291840;Zm00001eb291480;Zm00001eb267010;Zm00001eb267000;Zm00001eb062880;Zm00001eb355990;Zm00001eb335210;Zm00001eb283810;Zm00001eb289210;Zm00001eb350630
GO:0000032	BP	cell wall mannoprotein biosynthetic process	3/ 2415	5/ 43671	0.6	0.00155227	0.0630017	Zm00001eb125530;Zm00001eb012020;Zm00001eb148030
GO:0006056	BP	mannoprotein metabolic process	3/ 2415	5/ 43671	0.6	0.00155227	0.0630017	Zm00001eb125530;Zm00001eb012020;Zm00001eb148030
GO:0006057	BP	mannoprotein biosynthetic process	3/ 2415	5/ 43671	0.6	0.00155227	0.0630017	Zm00001eb125530;Zm00001eb012020;Zm00001eb148030
GO:0009101	BP	glycoprotein biosynthetic process	3/ 2415	5/ 43671	0.6	0.00155227	0.0630017	Zm00001eb125530;Zm00001eb012020;Zm00001eb148030
GO:0016165	MF	linoleate 13S-lipoxygenase activity	3/ 2415	5/ 43671	0.6	0.00155227	0.0630017	Zm00001eb206040;Zm00001eb236420;Zm00001eb144960
GO:0019776	MF	Atg8 ligase activity	3/ 2415	5/ 43671	0.6	0.00155227	0.0630017	Zm00001eb391210;Zm00001eb216570;Zm00001eb078430
GO:0031506	BP	cell wall glycoprotein biosynthetic process	3/ 2415	5/ 43671	0.6	0.00155227	0.0630017	Zm00001eb125530;Zm00001eb012020;Zm00001eb148030
GO:0046835	BP	carbohydrate phosphorylation	10/ 2415	60/ 43671	0.166667	0.0015657	0.0632499	Zm00001eb141560;Zm00001eb277720;Zm00001eb024810;Zm00001eb283940;Zm00001eb195690;Zm00001eb024800;Zm00001eb208110;Zm00001eb043000;Zm00001eb121400;Zm00001eb365810
GO:0006568	BP	tryptophan metabolic process	8/ 2415	41/ 43671	0.195122	0.00160415	0.0642032	Zm00001eb060880;Zm00001eb060890;Zm00001eb011670;Zm00001eb060840;Zm00001eb424380;Zm00001eb063220;Zm00001eb301540;Zm00001eb307270
GO:0006586	BP	indolalkylamine metabolic process	8/ 2415	41/ 43671	0.195122	0.00160415	0.0642032	Zm00001eb060880;Zm00001eb060890;Zm00001eb011670;Zm00001eb060840;Zm00001eb424380;Zm00001eb063220;Zm00001eb301540;Zm00001eb307270
GO:0010646	BP	regulation of cell communication	29/ 2415	288/ 43671	0.100694	0.00175526	0.0689329	Zm00001eb180480;Zm00001eb327450;Zm00001eb086280;Zm00001eb370160;Zm00001eb419810;Zm00001eb254390;Zm00001eb109190;Zm00001eb277050;Zm00001eb314010;Zm00001eb271830;Zm00001eb196240;Zm00001eb048740;Zm00001eb287810;Zm00001eb223580;Zm00001eb312170;Zm00001eb048780;Zm00001eb194640;Zm00001eb277040;Zm00001eb274910;Zm00001eb099240;Zm00001eb205600;Zm00001eb175860;Zm00001eb048770;Zm00001eb367250;Zm00001eb316510…
GO:0050794	BP	regulation of cellular process	447/ 2415	7069/ 43671	0.0632338	0.00176002	0.0689329	Zm00001eb145460;Zm00001eb294630;Zm00001eb284410;Zm00001eb331170;Zm00001eb249290;Zm00001eb042400;Zm00001eb267730;Zm00001eb191940;Zm00001eb330850;Zm00001eb297830;Zm00001eb015550;Zm00001eb273540;Zm00001eb209550;Zm00001eb220610;Zm00001eb070510;Zm00001eb348560;Zm00001eb344000;Zm00001eb292740;Zm00001eb150140;Zm00001eb011070;Zm00001eb390830;Zm00001eb124740;Zm00001eb031700;Zm00001eb283810;Zm00001eb168220…
GO:0016491	MF	oxidoreductase activity	221/ 2415	3271/ 43671	0.0675634	0.00190166	0.0735263	Zm00001eb238550;Zm00001eb066680;Zm00001eb229440;Zm00001eb399300;Zm00001eb362010;Zm00001eb252670;Zm00001eb017350;Zm00001eb322440;Zm00001eb296010;Zm00001eb216870;Zm00001eb034950;Zm00001eb382940;Zm00001eb243970;Zm00001eb072740;Zm00001eb002520;Zm00001eb022030;Zm00001eb293740;Zm00001eb434760;Zm00001eb192910;Zm00001eb384280;Zm00001eb075660;Zm00001eb419600;Zm00001eb298250;Zm00001eb379490;Zm00001eb393970…
GO:0034440	BP	lipid oxidation	17/ 2415	137/ 43671	0.124088	0.0019306	0.0738897	Zm00001eb379490;Zm00001eb200160;Zm00001eb067710;Zm00001eb063680;Zm00001eb236420;Zm00001eb259720;Zm00001eb206040;Zm00001eb216870;Zm00001eb362010;Zm00001eb144960;Zm00001eb148110;Zm00001eb083480;Zm00001eb237390;Zm00001eb167230;Zm00001eb258950;Zm00001eb196780;Zm00001eb144930
GO:0009073	BP	aromatic amino acid family biosynthetic process	14/ 2415	106/ 43671	0.132075	0.00212868	0.0803598	Zm00001eb370320;Zm00001eb396940;Zm00001eb060880;Zm00001eb060890;Zm00001eb011670;Zm00001eb227560;Zm00001eb060840;Zm00001eb137730;Zm00001eb424380;Zm00001eb063220;Zm00001eb272620;Zm00001eb301540;Zm00001eb237500;Zm00001eb179760
GO:0051171	BP	regulation of nitrogen compound metabolic process	301/ 2415	4612/ 43671	0.0652645	0.00215881	0.0808802	Zm00001eb023010;Zm00001eb187880;Zm00001eb373520;Zm00001eb210210;Zm00001eb194770;Zm00001eb284410;Zm00001eb336460;Zm00001eb192050;Zm00001eb153300;Zm00001eb331170;Zm00001eb142410;Zm00001eb249290;Zm00001eb068530;Zm00001eb168940;Zm00001eb042400;Zm00001eb267730;Zm00001eb191940;Zm00001eb050660;Zm00001eb428800;Zm00001eb008970;Zm00001eb330850;Zm00001eb379460;Zm00001eb311340;Zm00001eb030190;Zm00001eb327140…
GO:0004805	MF	trehalose-phosphatase activity	8/ 2415	43/ 43671	0.186047	0.00220725	0.081669	Zm00001eb370990;Zm00001eb257510;Zm00001eb192680;Zm00001eb391600;Zm00001eb042370;Zm00001eb153280;Zm00001eb194210;Zm00001eb312020
GO:0070482	BP	response to oxygen levels	8/ 2415	43/ 43671	0.186047	0.00220725	0.081669	Zm00001eb144240;Zm00001eb033540;Zm00001eb374090;Zm00001eb052830;Zm00001eb032280;Zm00001eb297330;Zm00001eb386050;Zm00001eb365200
GO:0003032	BP	detection of oxygen	4/ 2415	11/ 43671	0.363636	0.00224838	0.081669	Zm00001eb297330;Zm00001eb052830;Zm00001eb033540;Zm00001eb032280
GO:0018158	BP	protein oxidation	4/ 2415	11/ 43671	0.363636	0.00224838	0.081669	Zm00001eb297330;Zm00001eb052830;Zm00001eb033540;Zm00001eb032280
GO:0018171	BP	peptidyl-cysteine oxidation	4/ 2415	11/ 43671	0.363636	0.00224838	0.081669	Zm00001eb297330;Zm00001eb052830;Zm00001eb033540;Zm00001eb032280
GO:0051865	BP	protein autoubiquitination	4/ 2415	11/ 43671	0.363636	0.00224838	0.081669	Zm00001eb149420;Zm00001eb005600;Zm00001eb368740;Zm00001eb383610
GO:0070483	BP	detection of hypoxia	4/ 2415	11/ 43671	0.363636	0.00224838	0.081669	Zm00001eb297330;Zm00001eb052830;Zm00001eb033540;Zm00001eb032280
GO:0010556	BP	regulation of macromolecule biosynthetic process	258/ 2415	3895/ 43671	0.0662388	0.00227896	0.0824336	Zm00001eb023010;Zm00001eb187880;Zm00001eb373520;Zm00001eb210210;Zm00001eb194770;Zm00001eb284410;Zm00001eb153300;Zm00001eb331170;Zm00001eb249290;Zm00001eb068530;Zm00001eb042400;Zm00001eb267730;Zm00001eb191940;Zm00001eb050660;Zm00001eb428800;Zm00001eb008970;Zm00001eb330850;Zm00001eb379460;Zm00001eb311340;Zm00001eb030190;Zm00001eb327140;Zm00001eb113950;Zm00001eb311090;Zm00001eb015490;Zm00001eb080670…
GO:0044281	BP	small molecule metabolic process	217/ 2415	3219/ 43671	0.0674122	0.00230793	0.0824464	Zm00001eb370050;Zm00001eb095970;Zm00001eb098760;Zm00001eb349810;Zm00001eb229440;Zm00001eb216870;Zm00001eb434660;Zm00001eb196780;Zm00001eb016850;Zm00001eb051200;Zm00001eb322440;Zm00001eb424720;Zm00001eb342550;Zm00001eb365200;Zm00001eb103200;Zm00001eb055020;Zm00001eb442780;Zm00001eb434030;Zm00001eb102240;Zm00001eb192910;Zm00001eb307270;Zm00001eb263030;Zm00001eb050460;Zm00001eb236420;Zm00001eb123160…
GO:0009966	BP	regulation of signal transduction	28/ 2415	280/ 43671	0.1	0.00235179	0.0836677	Zm00001eb180480;Zm00001eb327450;Zm00001eb086280;Zm00001eb370160;Zm00001eb419810;Zm00001eb254390;Zm00001eb109190;Zm00001eb277050;Zm00001eb314010;Zm00001eb271830;Zm00001eb196240;Zm00001eb048740;Zm00001eb287810;Zm00001eb223580;Zm00001eb312170;Zm00001eb048780;Zm00001eb194640;Zm00001eb277040;Zm00001eb274910;Zm00001eb099240;Zm00001eb175860;Zm00001eb048770;Zm00001eb367250;Zm00001eb316510;Zm00001eb401760…
GO:0000153	CC	cytoplasmic ubiquitin ligase complex	5/ 2415	18/ 43671	0.277778	0.00240584	0.0848919	Zm00001eb391210;Zm00001eb176850;Zm00001eb078430;Zm00001eb216570;Zm00001eb210630
GO:0009593	BP	detection of chemical stimulus	5/ 2415	18/ 43671	0.277778	0.00240584	0.0848919	Zm00001eb154730;Zm00001eb297330;Zm00001eb052830;Zm00001eb033540;Zm00001eb032280
GO:0009755	BP	hormone-mediated signaling pathway	63/ 2415	773/ 43671	0.0815006	0.00243353	0.0851736	Zm00001eb358600;Zm00001eb184970;Zm00001eb386160;Zm00001eb321900;Zm00001eb202570;Zm00001eb419810;Zm00001eb213730;Zm00001eb099980;Zm00001eb249290;Zm00001eb145420;Zm00001eb244830;Zm00001eb344400;Zm00001eb351320;Zm00001eb040690;Zm00001eb343460;Zm00001eb327780;Zm00001eb273840;Zm00001eb196240;Zm00001eb320680;Zm00001eb152940;Zm00001eb224680;Zm00001eb074930;Zm00001eb076420;Zm00001eb258220;Zm00001eb297830…
GO:0010252	BP	auxin homeostasis	6/ 2415	26/ 43671	0.230769	0.00250944	0.0871251	Zm00001eb196240;Zm00001eb194640;Zm00001eb254390;Zm00001eb147050;Zm00001eb079790;Zm00001eb184320
GO:0031420	MF	alkali metal ion binding	6/ 2415	26/ 43671	0.230769	0.00250944	0.0871251	Zm00001eb060760;Zm00001eb433750;Zm00001eb406450;Zm00001eb157810;Zm00001eb128890;Zm00001eb128900
GO:0009308	BP	amine metabolic process	20/ 2415	178/ 43671	0.11236	0.00255164	0.0878842	Zm00001eb076990;Zm00001eb295270;Zm00001eb060880;Zm00001eb094730;Zm00001eb418690;Zm00001eb060890;Zm00001eb370000;Zm00001eb425830;Zm00001eb011670;Zm00001eb066680;Zm00001eb367250;Zm00001eb007900;Zm00001eb060840;Zm00001eb424380;Zm00001eb307270;Zm00001eb433420;Zm00001eb313410;Zm00001eb301540;Zm00001eb184470;Zm00001eb063220
GO:0048584	BP	positive regulation of response to stimulus	19/ 2415	163/ 43671	0.116564	0.00273285	0.0930166	Zm00001eb358600;Zm00001eb275810;Zm00001eb199880;Zm00001eb201290;Zm00001eb381490;Zm00001eb217170;Zm00001eb376660;Zm00001eb275740;Zm00001eb336460;Zm00001eb145580;Zm00001eb075600;Zm00001eb015120;Zm00001eb287810;Zm00001eb287800;Zm00001eb205600;Zm00001eb285000;Zm00001eb428080;Zm00001eb218090;Zm00001eb330030
GO:0009056	BP	catabolic process	213/ 2415	3168/ 43671	0.0672348	0.00280728	0.0930166	Zm00001eb283290;Zm00001eb098760;Zm00001eb340080;Zm00001eb066680;Zm00001eb180670;Zm00001eb255510;Zm00001eb195510;Zm00001eb130940;Zm00001eb365200;Zm00001eb218760;Zm00001eb122060;Zm00001eb155550;Zm00001eb376660;Zm00001eb002520;Zm00001eb434030;Zm00001eb102240;Zm00001eb374880;Zm00001eb396060;Zm00001eb115130;Zm00001eb427210;Zm00001eb307270;Zm00001eb263030;Zm00001eb050460;Zm00001eb216570;Zm00001eb332950…
GO:0004049	MF	anthranilate synthase activity	3/ 2415	6/ 43671	0.5	0.00297667	0.0930166	Zm00001eb011670;Zm00001eb424380;Zm00001eb063220
GO:0004760	MF	serine-pyruvate transaminase activity	3/ 2415	6/ 43671	0.5	0.00297667	0.0930166	Zm00001eb034580;Zm00001eb034570;Zm00001eb034260
GO:0019265	BP	glycine biosynthetic process, by transamination of glyoxylate	3/ 2415	6/ 43671	0.5	0.00297667	0.0930166	Zm00001eb034580;Zm00001eb034570;Zm00001eb034260
GO:0060918	BP	auxin transport	9/ 2415	55/ 43671	0.163636	0.00301286	0.0930166	Zm00001eb041140;Zm00001eb194640;Zm00001eb254390;Zm00001eb179790;Zm00001eb320680;Zm00001eb184320;Zm00001eb196240;Zm00001eb175860;Zm00001eb376660
GO:0000825	MF	inositol tetrakisphosphate 6-kinase activity	2/ 2415	2/ 43671	1	0.00305688	0.0930166	Zm00001eb024800;Zm00001eb024810
GO:0003863	MF	3-methyl-2-oxobutanoate dehydrogenase (2-methylpropanoyl-transferring) activity	2/ 2415	2/ 43671	1	0.00305688	0.0930166	Zm00001eb117100;Zm00001eb409040
GO:0004028	MF	3-chloroallyl aldehyde dehydrogenase activity	2/ 2415	2/ 43671	1	0.00305688	0.0930166	Zm00001eb408260;Zm00001eb201330
GO:0005947	CC	mitochondrial alpha-ketoglutarate dehydrogenase complex	2/ 2415	2/ 43671	1	0.00305688	0.0930166	Zm00001eb117100;Zm00001eb409040
GO:0006097	BP	glyoxylate cycle	2/ 2415	2/ 43671	1	0.00305688	0.0930166	Zm00001eb079170;Zm00001eb323090
GO:0009514	CC	glyoxysome	2/ 2415	2/ 43671	1	0.00305688	0.0930166	Zm00001eb079170;Zm00001eb323090
GO:0015669	BP	gas transport	2/ 2415	2/ 43671	1	0.00305688	0.0930166	Zm00001eb386050;Zm00001eb399590
GO:0015671	BP	oxygen transport	2/ 2415	2/ 43671	1	0.00305688	0.0930166	Zm00001eb386050;Zm00001eb399590
GO:0030062	CC	mitochondrial tricarboxylic acid cycle enzyme complex	2/ 2415	2/ 43671	1	0.00305688	0.0930166	Zm00001eb117100;Zm00001eb409040
GO:0033095	CC	aleurone grain	2/ 2415	2/ 43671	1	0.00305688	0.0930166	Zm00001eb099950;Zm00001eb267570
GO:0036033	MF	mediator complex binding	2/ 2415	2/ 43671	1	0.00305688	0.0930166	Zm00001eb058550;Zm00001eb214110
GO:0046898	BP	response to cycloheximide	2/ 2415	2/ 43671	1	0.00305688	0.0930166	Zm00001eb185240;Zm00001eb077230
GO:0050281	MF	serine-glyoxylate transaminase activity	2/ 2415	2/ 43671	1	0.00305688	0.0930166	Zm00001eb034570;Zm00001eb034260
GO:0051717	MF	inositol-1,3,4,5-tetrakisphosphate 3-phosphatase activity	2/ 2415	2/ 43671	1	0.00305688	0.0930166	Zm00001eb024800;Zm00001eb024810
GO:0052482	BP	defense response by cell wall thickening	2/ 2415	2/ 43671	1	0.00305688	0.0930166	Zm00001eb070510;Zm00001eb053690
GO:0052542	BP	defense response by callose deposition	2/ 2415	2/ 43671	1	0.00305688	0.0930166	Zm00001eb070510;Zm00001eb053690
GO:0052544	BP	defense response by callose deposition in cell wall	2/ 2415	2/ 43671	1	0.00305688	0.0930166	Zm00001eb070510;Zm00001eb053690
GO:0052743	MF	inositol tetrakisphosphate phosphatase activity	2/ 2415	2/ 43671	1	0.00305688	0.0930166	Zm00001eb024800;Zm00001eb024810
GO:0052883	MF	tyrosine ammonia-lyase activity	2/ 2415	2/ 43671	1	0.00305688	0.0930166	Zm00001eb185240;Zm00001eb077230
GO:0090709	BP	regulation of timing of plant organ formation	2/ 2415	2/ 43671	1	0.00305688	0.0930166	Zm00001eb048530;Zm00001eb048540
GO:0099638	BP	endosome to plasma membrane protein transport	2/ 2415	2/ 43671	1	0.00305688	0.0930166	Zm00001eb221160;Zm00001eb044760
GO:1901605	BP	alpha-amino acid metabolic process	49/ 2415	574/ 43671	0.0853659	0.00306855	0.0930166	Zm00001eb360480;Zm00001eb246720;Zm00001eb034260;Zm00001eb034570;Zm00001eb361640;Zm00001eb053340;Zm00001eb179170;Zm00001eb185240;Zm00001eb399220;Zm00001eb424380;Zm00001eb043590;Zm00001eb322440;Zm00001eb301540;Zm00001eb265270;Zm00001eb060840;Zm00001eb171950;Zm00001eb060890;Zm00001eb055020;Zm00001eb011670;Zm00001eb247620;Zm00001eb223680;Zm00001eb192910;Zm00001eb063220;Zm00001eb263030;Zm00001eb376890…
GO:0043562	BP	cellular response to nitrogen levels	6/ 2415	27/ 43671	0.222222	0.00307724	0.0930166	Zm00001eb433900;Zm00001eb413320;Zm00001eb358160;Zm00001eb374970;Zm00001eb171400;Zm00001eb066570
GO:0009164	BP	nucleoside catabolic process	5/ 2415	19/ 43671	0.263158	0.00311771	0.0935855	Zm00001eb096970;Zm00001eb155070;Zm00001eb096030;Zm00001eb095970;Zm00001eb304250
GO:0034656	BP	nucleobase-containing small molecule catabolic process	5/ 2415	19/ 43671	0.263158	0.00311771	0.0935855	Zm00001eb096970;Zm00001eb155070;Zm00001eb096030;Zm00001eb095970;Zm00001eb304250
GO:0003950	MF	NAD+ ADP-ribosyltransferase activity	4/ 2415	12/ 43671	0.333333	0.00322565	0.0958272	Zm00001eb009570;Zm00001eb399340;Zm00001eb025040;Zm00001eb210510
GO:0004834	MF	tryptophan synthase activity	4/ 2415	12/ 43671	0.333333	0.00322565	0.0958272	Zm00001eb060840;Zm00001eb301540;Zm00001eb060880;Zm00001eb060890
GO:0017172	MF	cysteine dioxygenase activity	4/ 2415	12/ 43671	0.333333	0.00322565	0.0958272	Zm00001eb297330;Zm00001eb052830;Zm00001eb033540;Zm00001eb032280
GO:0009914	BP	hormone transport	9/ 2415	56/ 43671	0.160714	0.00341676	0.100469	Zm00001eb041140;Zm00001eb194640;Zm00001eb254390;Zm00001eb179790;Zm00001eb320680;Zm00001eb184320;Zm00001eb196240;Zm00001eb175860;Zm00001eb376660
GO:0016042	BP	lipid catabolic process	31/ 2415	328/ 43671	0.0945122	0.00344742	0.101027	Zm00001eb287000;Zm00001eb083480;Zm00001eb098600;Zm00001eb325910;Zm00001eb200160;Zm00001eb230280;Zm00001eb115130;Zm00001eb167230;Zm00001eb258950;Zm00001eb296530;Zm00001eb321420;Zm00001eb148110;Zm00001eb070790;Zm00001eb063680;Zm00001eb339890;Zm00001eb370660;Zm00001eb166850;Zm00001eb144590;Zm00001eb021510;Zm00001eb216590;Zm00001eb334070;Zm00001eb067710;Zm00001eb218760;Zm00001eb296540;Zm00001eb259720…
GO:0023051	BP	regulation of signaling	28/ 2415	283/ 43671	0.0989399	0.0036139	0.104856	Zm00001eb180480;Zm00001eb327450;Zm00001eb086280;Zm00001eb370160;Zm00001eb419810;Zm00001eb254390;Zm00001eb109190;Zm00001eb277050;Zm00001eb314010;Zm00001eb271830;Zm00001eb196240;Zm00001eb048740;Zm00001eb287810;Zm00001eb223580;Zm00001eb312170;Zm00001eb048780;Zm00001eb194640;Zm00001eb277040;Zm00001eb274910;Zm00001eb099240;Zm00001eb175860;Zm00001eb048770;Zm00001eb367250;Zm00001eb316510;Zm00001eb401760…
GO:0010817	BP	regulation of hormone levels	21/ 2415	193/ 43671	0.108808	0.00372037	0.106935	Zm00001eb304520;Zm00001eb076990;Zm00001eb304530;Zm00001eb196240;Zm00001eb007900;Zm00001eb155320;Zm00001eb376660;Zm00001eb370000;Zm00001eb367250;Zm00001eb361170;Zm00001eb254390;Zm00001eb079790;Zm00001eb179790;Zm00001eb218090;Zm00001eb320680;Zm00001eb184320;Zm00001eb041140;Zm00001eb123040;Zm00001eb175860;Zm00001eb379120;Zm00001eb194640
GO:0008878	MF	glucose-1-phosphate adenylyltransferase activity	6/ 2415	28/ 43671	0.214286	0.00373562	0.106935	Zm00001eb012020;Zm00001eb056340;Zm00001eb082330;Zm00001eb176330;Zm00001eb159060;Zm00001eb176800
GO:0070413	BP	trehalose metabolism in response to stress	6/ 2415	28/ 43671	0.214286	0.00373562	0.106935	Zm00001eb370990;Zm00001eb257510;Zm00001eb192680;Zm00001eb042370;Zm00001eb153280;Zm00001eb312020
GO:0051087	MF	chaperone binding	18/ 2415	155/ 43671	0.116129	0.00385584	0.109108	Zm00001eb106600;Zm00001eb103670;Zm00001eb260730;Zm00001eb232000;Zm00001eb442780;Zm00001eb282660;Zm00001eb345630;Zm00001eb213310;Zm00001eb070410;Zm00001eb342150;Zm00001eb434640;Zm00001eb295770;Zm00001eb343630;Zm00001eb295760;Zm00001eb383270;Zm00001eb170080;Zm00001eb018130;Zm00001eb415590
GO:0010466	BP	negative regulation of peptidase activity	9/ 2415	57/ 43671	0.157895	0.00386199	0.109108	Zm00001eb095210;Zm00001eb291840;Zm00001eb291480;Zm00001eb267010;Zm00001eb267000;Zm00001eb062880;Zm00001eb355990;Zm00001eb335210;Zm00001eb289210
GO:0010951	BP	negative regulation of endopeptidase activity	9/ 2415	57/ 43671	0.157895	0.00386199	0.109108	Zm00001eb095210;Zm00001eb291840;Zm00001eb291480;Zm00001eb267010;Zm00001eb267000;Zm00001eb062880;Zm00001eb355990;Zm00001eb335210;Zm00001eb289210
GO:0052548	BP	regulation of endopeptidase activity	9/ 2415	57/ 43671	0.157895	0.00386199	0.109108	Zm00001eb095210;Zm00001eb291840;Zm00001eb291480;Zm00001eb267010;Zm00001eb267000;Zm00001eb062880;Zm00001eb355990;Zm00001eb335210;Zm00001eb289210
GO:0050789	BP	regulation of biological process	502/ 2415	8096/ 43671	0.0620059	0.00393448	0.110793	Zm00001eb145460;Zm00001eb294630;Zm00001eb284410;Zm00001eb180670;Zm00001eb331170;Zm00001eb249290;Zm00001eb042400;Zm00001eb267730;Zm00001eb191940;Zm00001eb410730;Zm00001eb330850;Zm00001eb376660;Zm00001eb434030;Zm00001eb297830;Zm00001eb015550;Zm00001eb330920;Zm00001eb209550;Zm00001eb220610;Zm00001eb070510;Zm00001eb348560;Zm00001eb344000;Zm00001eb292740;Zm00001eb150140;Zm00001eb011070;Zm00001eb390830…
GO:0001666	BP	response to hypoxia	5/ 2415	20/ 43671	0.25	0.00396963	0.11142	Zm00001eb297330;Zm00001eb052830;Zm00001eb033540;Zm00001eb386050;Zm00001eb032280
GO:0080090	BP	regulation of primary metabolic process	302/ 2415	4678/ 43671	0.0645575	0.00399388	0.111738	Zm00001eb023010;Zm00001eb187880;Zm00001eb373520;Zm00001eb210210;Zm00001eb194770;Zm00001eb284410;Zm00001eb336460;Zm00001eb192050;Zm00001eb153300;Zm00001eb331170;Zm00001eb142410;Zm00001eb249290;Zm00001eb068530;Zm00001eb168940;Zm00001eb042400;Zm00001eb267730;Zm00001eb191940;Zm00001eb050660;Zm00001eb428800;Zm00001eb008970;Zm00001eb330850;Zm00001eb379460;Zm00001eb311340;Zm00001eb030190;Zm00001eb327140…
GO:0031326	BP	regulation of cellular biosynthetic process	258/ 2415	3941/ 43671	0.0654656	0.00434244	0.120183	Zm00001eb023010;Zm00001eb187880;Zm00001eb373520;Zm00001eb210210;Zm00001eb194770;Zm00001eb284410;Zm00001eb153300;Zm00001eb331170;Zm00001eb249290;Zm00001eb068530;Zm00001eb042400;Zm00001eb267730;Zm00001eb191940;Zm00001eb050660;Zm00001eb428800;Zm00001eb008970;Zm00001eb330850;Zm00001eb379460;Zm00001eb311340;Zm00001eb030190;Zm00001eb327140;Zm00001eb113950;Zm00001eb311090;Zm00001eb015490;Zm00001eb080670…
GO:0052547	BP	regulation of peptidase activity	9/ 2415	58/ 43671	0.155172	0.00435134	0.120183	Zm00001eb095210;Zm00001eb291840;Zm00001eb291480;Zm00001eb267010;Zm00001eb267000;Zm00001eb062880;Zm00001eb355990;Zm00001eb335210;Zm00001eb289210
GO:0006970	BP	response to osmotic stress	23/ 2415	222/ 43671	0.103604	0.00443023	0.12061	Zm00001eb358600;Zm00001eb142210;Zm00001eb051200;Zm00001eb301560;Zm00001eb417550;Zm00001eb158040;Zm00001eb112330;Zm00001eb110590;Zm00001eb307270;Zm00001eb050460;Zm00001eb350630;Zm00001eb371530;Zm00001eb013990;Zm00001eb154070;Zm00001eb191580;Zm00001eb041140;Zm00001eb283810;Zm00001eb190410;Zm00001eb056010;Zm00001eb217170;Zm00001eb381570;Zm00001eb179790;Zm00001eb311090
GO:0008453	MF	alanine-glyoxylate transaminase activity	4/ 2415	13/ 43671	0.307692	0.00445671	0.12061	Zm00001eb034580;Zm00001eb034570;Zm00001eb005550;Zm00001eb034260
GO:0045240	CC	dihydrolipoyl dehydrogenase complex	4/ 2415	13/ 43671	0.307692	0.00445671	0.12061	Zm00001eb395670;Zm00001eb421170;Zm00001eb117100;Zm00001eb409040
GO:0005524	MF	ATP binding	384/ 2415	6081/ 43671	0.0631475	0.00446444	0.12061	Zm00001eb226210;Zm00001eb294630;Zm00001eb058080;Zm00001eb074380;Zm00001eb283880;Zm00001eb279420;Zm00001eb197300;Zm00001eb297830;Zm00001eb209550;Zm00001eb220610;Zm00001eb072560;Zm00001eb187030;Zm00001eb070510;Zm00001eb357110;Zm00001eb161780;Zm00001eb325180;Zm00001eb204660;Zm00001eb077540;Zm00001eb069350;Zm00001eb284840;Zm00001eb323220;Zm00001eb389830;Zm00001eb029660;Zm00001eb060760;Zm00001eb179170…
GO:0001676	BP	long-chain fatty acid metabolic process	6/ 2415	29/ 43671	0.206897	0.00449288	0.121	Zm00001eb200160;Zm00001eb067710;Zm00001eb083480;Zm00001eb259720;Zm00001eb379490;Zm00001eb167230
GO:0031667	BP	response to nutrient levels	18/ 2415	161/ 43671	0.111801	0.00468092	0.125339	Zm00001eb360480;Zm00001eb190410;Zm00001eb117100;Zm00001eb433900;Zm00001eb413320;Zm00001eb151200;Zm00001eb043650;Zm00001eb358160;Zm00001eb374970;Zm00001eb142210;Zm00001eb171400;Zm00001eb048730;Zm00001eb347070;Zm00001eb300010;Zm00001eb205600;Zm00001eb066570;Zm00001eb001590;Zm00001eb008970
GO:0051213	MF	dioxygenase activity	25/ 2415	249/ 43671	0.100402	0.00475467	0.126865	Zm00001eb033540;Zm00001eb265150;Zm00001eb193360;Zm00001eb216870;Zm00001eb287000;Zm00001eb366290;Zm00001eb022030;Zm00001eb316510;Zm00001eb399130;Zm00001eb368350;Zm00001eb145870;Zm00001eb032280;Zm00001eb079790;Zm00001eb236420;Zm00001eb410960;Zm00001eb052830;Zm00001eb370660;Zm00001eb297330;Zm00001eb379530;Zm00001eb164860;Zm00001eb144930;Zm00001eb067710;Zm00001eb144960;Zm00001eb120250;Zm00001eb206040
GO:0065007	BP	biological regulation	556/ 2415	9057/ 43671	0.061389	0.00487692	0.129613	Zm00001eb145460;Zm00001eb294630;Zm00001eb284410;Zm00001eb180670;Zm00001eb331170;Zm00001eb249290;Zm00001eb042400;Zm00001eb267730;Zm00001eb191940;Zm00001eb410730;Zm00001eb330850;Zm00001eb072740;Zm00001eb376660;Zm00001eb434030;Zm00001eb297830;Zm00001eb015550;Zm00001eb330920;Zm00001eb209550;Zm00001eb220610;Zm00001eb070510;Zm00001eb348560;Zm00001eb344000;Zm00001eb292740;Zm00001eb150140;Zm00001eb011070…
GO:0045861	BP	negative regulation of proteolysis	9/ 2415	59/ 43671	0.152542	0.00488767	0.129613	Zm00001eb095210;Zm00001eb291840;Zm00001eb291480;Zm00001eb267010;Zm00001eb267000;Zm00001eb062880;Zm00001eb355990;Zm00001eb335210;Zm00001eb289210
GO:0009889	BP	regulation of biosynthetic process	258/ 2415	3954/ 43671	0.0652504	0.00494029	0.130608	Zm00001eb023010;Zm00001eb187880;Zm00001eb373520;Zm00001eb210210;Zm00001eb194770;Zm00001eb284410;Zm00001eb153300;Zm00001eb331170;Zm00001eb249290;Zm00001eb068530;Zm00001eb042400;Zm00001eb267730;Zm00001eb191940;Zm00001eb050660;Zm00001eb428800;Zm00001eb008970;Zm00001eb330850;Zm00001eb379460;Zm00001eb311340;Zm00001eb030190;Zm00001eb327140;Zm00001eb113950;Zm00001eb311090;Zm00001eb015490;Zm00001eb080670…
GO:0044283	BP	small molecule biosynthetic process	90/ 2415	1214/ 43671	0.0741351	0.00499325	0.131258	Zm00001eb370050;Zm00001eb216870;Zm00001eb322440;Zm00001eb342550;Zm00001eb055020;Zm00001eb109290;Zm00001eb373030;Zm00001eb063220;Zm00001eb050460;Zm00001eb227560;Zm00001eb034580;Zm00001eb377350;Zm00001eb234810;Zm00001eb059230;Zm00001eb247610;Zm00001eb137730;Zm00001eb157810;Zm00001eb013570;Zm00001eb360480;Zm00001eb253660;Zm00001eb144960;Zm00001eb283940;Zm00001eb301540;Zm00001eb399950;Zm00001eb060840…
GO:0047974	MF	guanosine deaminase activity	3/ 2415	7/ 43671	0.428571	0.00499524	0.131258	Zm00001eb096970;Zm00001eb095970;Zm00001eb304250
GO:0046351	BP	disaccharide biosynthetic process	12/ 2415	93/ 43671	0.129032	0.00517884	0.13526	Zm00001eb370990;Zm00001eb144240;Zm00001eb257510;Zm00001eb192680;Zm00001eb365200;Zm00001eb391600;Zm00001eb042370;Zm00001eb153280;Zm00001eb194210;Zm00001eb312020;Zm00001eb417940;Zm00001eb167910
GO:0009926	BP	auxin polar transport	6/ 2415	30/ 43671	0.2	0.00535739	0.138253	Zm00001eb041140;Zm00001eb376660;Zm00001eb254390;Zm00001eb179790;Zm00001eb196240;Zm00001eb194640
GO:0045239	CC	tricarboxylic acid cycle enzyme complex	6/ 2415	30/ 43671	0.2	0.00535739	0.138253	Zm00001eb409040;Zm00001eb395670;Zm00001eb308640;Zm00001eb309090;Zm00001eb117100;Zm00001eb421170
GO:0072523	BP	purine-containing compound catabolic process	6/ 2415	30/ 43671	0.2	0.00535739	0.138253	Zm00001eb433900;Zm00001eb095970;Zm00001eb096030;Zm00001eb374970;Zm00001eb096970;Zm00001eb304250
GO:0031347	BP	regulation of defense response	20/ 2415	187/ 43671	0.106952	0.005417	0.139375	Zm00001eb358600;Zm00001eb075600;Zm00001eb330730;Zm00001eb327450;Zm00001eb048740;Zm00001eb381490;Zm00001eb048770;Zm00001eb048780;Zm00001eb111590;Zm00001eb145580;Zm00001eb109190;Zm00001eb401760;Zm00001eb057480;Zm00001eb019470;Zm00001eb099240;Zm00001eb314010;Zm00001eb057470;Zm00001eb199880;Zm00001eb312170;Zm00001eb223580
GO:1901565	BP	organonitrogen compound catabolic process	68/ 2415	878/ 43671	0.0774487	0.00562514	0.143027	Zm00001eb177300;Zm00001eb155550;Zm00001eb375590;Zm00001eb229930;Zm00001eb066680;Zm00001eb179170;Zm00001eb185240;Zm00001eb399220;Zm00001eb341970;Zm00001eb043590;Zm00001eb288390;Zm00001eb096970;Zm00001eb265270;Zm00001eb295270;Zm00001eb334070;Zm00001eb025340;Zm00001eb247610;Zm00001eb171950;Zm00001eb003760;Zm00001eb409040;Zm00001eb210630;Zm00001eb401510;Zm00001eb379990;Zm00001eb376660;Zm00001eb095970…
GO:0000422	BP	autophagy of mitochondrion	8/ 2415	50/ 43671	0.16	0.00580707	0.146362	Zm00001eb001590;Zm00001eb391210;Zm00001eb078430;Zm00001eb358160;Zm00001eb394510;Zm00001eb142210;Zm00001eb216570;Zm00001eb123160
GO:0042430	BP	indole-containing compound metabolic process	8/ 2415	50/ 43671	0.16	0.00580707	0.146362	Zm00001eb060880;Zm00001eb060890;Zm00001eb011670;Zm00001eb060840;Zm00001eb424380;Zm00001eb063220;Zm00001eb301540;Zm00001eb307270
GO:0061726	BP	mitochondrion disassembly	8/ 2415	50/ 43671	0.16	0.00580707	0.146362	Zm00001eb001590;Zm00001eb391210;Zm00001eb078430;Zm00001eb358160;Zm00001eb394510;Zm00001eb142210;Zm00001eb216570;Zm00001eb123160
GO:0034637	BP	cellular carbohydrate biosynthetic process	43/ 2415	506/ 43671	0.0849802	0.00583907	0.146457	Zm00001eb370990;Zm00001eb391600;Zm00001eb413290;Zm00001eb180610;Zm00001eb305810;Zm00001eb312040;Zm00001eb313250;Zm00001eb242610;Zm00001eb069380;Zm00001eb153280;Zm00001eb365200;Zm00001eb295270;Zm00001eb042370;Zm00001eb159060;Zm00001eb373070;Zm00001eb088740;Zm00001eb349960;Zm00001eb225770;Zm00001eb176800;Zm00001eb097410;Zm00001eb217200;Zm00001eb098600;Zm00001eb144240;Zm00001eb279740;Zm00001eb056340…
GO:0043565	MF	sequence-specific DNA binding	117/ 2415	1643/ 43671	0.0712112	0.00584474	0.146457	Zm00001eb023010;Zm00001eb187880;Zm00001eb145460;Zm00001eb194770;Zm00001eb331170;Zm00001eb405460;Zm00001eb042400;Zm00001eb191940;Zm00001eb428800;Zm00001eb390920;Zm00001eb288400;Zm00001eb032000;Zm00001eb080670;Zm00001eb112130;Zm00001eb286720;Zm00001eb210210;Zm00001eb037600;Zm00001eb332030;Zm00001eb231360;Zm00001eb101190;Zm00001eb272490;Zm00001eb015120;Zm00001eb198620;Zm00001eb131420;Zm00001eb199880…
GO:0017116	MF	single-stranded DNA helicase activity	4/ 2415	14/ 43671	0.285714	0.00596872	0.148702	Zm00001eb072560;Zm00001eb342080;Zm00001eb349500;Zm00001eb279300
GO:0019673	BP	GDP-mannose metabolic process	4/ 2415	14/ 43671	0.285714	0.00596872	0.148702	Zm00001eb125530;Zm00001eb270090;Zm00001eb012020;Zm00001eb148030
GO:0071949	MF	FAD binding	18/ 2415	167/ 43671	0.107784	0.00608234	0.151097	Zm00001eb076990;Zm00001eb014870;Zm00001eb200160;Zm00001eb056320;Zm00001eb277780;Zm00001eb083480;Zm00001eb391720;Zm00001eb176470;Zm00001eb259720;Zm00001eb370000;Zm00001eb384900;Zm00001eb379490;Zm00001eb148110;Zm00001eb302200;Zm00001eb167230;Zm00001eb081460;Zm00001eb423570;Zm00001eb243970
GO:0008215	BP	spermine metabolic process	6/ 2415	31/ 43671	0.193548	0.00633755	0.155207	Zm00001eb295270;Zm00001eb184470;Zm00001eb425830;Zm00001eb066680;Zm00001eb433420;Zm00001eb313410
GO:0044347	BP	cell wall polysaccharide catabolic process	6/ 2415	31/ 43671	0.193548	0.00633755	0.155207	Zm00001eb301510;Zm00001eb255140;Zm00001eb283290;Zm00001eb301500;Zm00001eb283280;Zm00001eb272340
GO:0045493	BP	xylan catabolic process	6/ 2415	31/ 43671	0.193548	0.00633755	0.155207	Zm00001eb301510;Zm00001eb255140;Zm00001eb283290;Zm00001eb301500;Zm00001eb283280;Zm00001eb272340
GO:2000895	BP	hemicellulose catabolic process	6/ 2415	31/ 43671	0.193548	0.00633755	0.155207	Zm00001eb301510;Zm00001eb255140;Zm00001eb283290;Zm00001eb301500;Zm00001eb283280;Zm00001eb272340
GO:1901575	BP	organic substance catabolic process	189/ 2415	2823/ 43671	0.0669501	0.00638334	0.155887	Zm00001eb283290;Zm00001eb098760;Zm00001eb340080;Zm00001eb066680;Zm00001eb180670;Zm00001eb255510;Zm00001eb195510;Zm00001eb365200;Zm00001eb218760;Zm00001eb122060;Zm00001eb155550;Zm00001eb055020;Zm00001eb130430;Zm00001eb434030;Zm00001eb102240;Zm00001eb374880;Zm00001eb396060;Zm00001eb115130;Zm00001eb427210;Zm00001eb307270;Zm00001eb263030;Zm00001eb050460;Zm00001eb332950;Zm00001eb209550;Zm00001eb304250…
GO:0043168	MF	anion binding	487/ 2415	7893/ 43671	0.0617002	0.00651152	0.158569	Zm00001eb226210;Zm00001eb294630;Zm00001eb349810;Zm00001eb074380;Zm00001eb283880;Zm00001eb301560;Zm00001eb279420;Zm00001eb054800;Zm00001eb197300;Zm00001eb050540;Zm00001eb373030;Zm00001eb297830;Zm00001eb209550;Zm00001eb220610;Zm00001eb072560;Zm00001eb187030;Zm00001eb070510;Zm00001eb357110;Zm00001eb161780;Zm00001eb325180;Zm00001eb292740;Zm00001eb077540;Zm00001eb069350;Zm00001eb284840;Zm00001eb283810…
GO:0031323	BP	regulation of cellular metabolic process	297/ 2415	4637/ 43671	0.06405	0.00654689	0.158856	Zm00001eb023010;Zm00001eb187880;Zm00001eb373520;Zm00001eb210210;Zm00001eb194770;Zm00001eb284410;Zm00001eb192050;Zm00001eb153300;Zm00001eb331170;Zm00001eb142410;Zm00001eb249290;Zm00001eb068530;Zm00001eb168940;Zm00001eb042400;Zm00001eb267730;Zm00001eb191940;Zm00001eb050660;Zm00001eb428800;Zm00001eb008970;Zm00001eb330850;Zm00001eb379460;Zm00001eb311340;Zm00001eb030190;Zm00001eb327140;Zm00001eb113950…
GO:0006595	BP	polyamine metabolic process	8/ 2415	51/ 43671	0.156863	0.00656054	0.158856	Zm00001eb295270;Zm00001eb094730;Zm00001eb418690;Zm00001eb313410;Zm00001eb425830;Zm00001eb066680;Zm00001eb433420;Zm00001eb184470
GO:0009311	BP	oligosaccharide metabolic process	20/ 2415	193/ 43671	0.103627	0.00657844	0.158856	Zm00001eb370990;Zm00001eb391600;Zm00001eb257510;Zm00001eb144240;Zm00001eb192680;Zm00001eb365200;Zm00001eb374090;Zm00001eb042370;Zm00001eb153280;Zm00001eb181370;Zm00001eb200930;Zm00001eb194210;Zm00001eb287810;Zm00001eb287800;Zm00001eb289050;Zm00001eb312020;Zm00001eb417940;Zm00001eb167910;Zm00001eb306890;Zm00001eb228780
GO:0042435	BP	indole-containing compound biosynthetic process	7/ 2415	41/ 43671	0.170732	0.0067253	0.16195	Zm00001eb060880;Zm00001eb060890;Zm00001eb011670;Zm00001eb060840;Zm00001eb424380;Zm00001eb063220;Zm00001eb301540
GO:0019203	MF	carbohydrate phosphatase activity	9/ 2415	62/ 43671	0.145161	0.006808	0.163486	Zm00001eb370990;Zm00001eb257510;Zm00001eb192680;Zm00001eb391600;Zm00001eb042370;Zm00001eb153280;Zm00001eb194210;Zm00001eb312020;Zm00001eb417940
GO:1903825	BP	organic acid transmembrane transport	15/ 2415	132/ 43671	0.113636	0.00696229	0.16576	Zm00001eb366300;Zm00001eb266860;Zm00001eb074030;Zm00001eb200830;Zm00001eb257440;Zm00001eb026490;Zm00001eb406990;Zm00001eb384620;Zm00001eb215470;Zm00001eb122890;Zm00001eb261440;Zm00001eb222840;Zm00001eb368680;Zm00001eb132750;Zm00001eb253110
GO:1905039	BP	carboxylic acid transmembrane transport	15/ 2415	132/ 43671	0.113636	0.00696229	0.16576	Zm00001eb366300;Zm00001eb266860;Zm00001eb074030;Zm00001eb200830;Zm00001eb257440;Zm00001eb026490;Zm00001eb406990;Zm00001eb384620;Zm00001eb215470;Zm00001eb122890;Zm00001eb261440;Zm00001eb222840;Zm00001eb368680;Zm00001eb132750;Zm00001eb253110
GO:0000160	BP	phosphorelay signal transduction system	24/ 2415	245/ 43671	0.0979592	0.00697937	0.16576	Zm00001eb331640;Zm00001eb202570;Zm00001eb099980;Zm00001eb249290;Zm00001eb145420;Zm00001eb244830;Zm00001eb419810;Zm00001eb040690;Zm00001eb006160;Zm00001eb130510;Zm00001eb066570;Zm00001eb074930;Zm00001eb429870;Zm00001eb422470;Zm00001eb348560;Zm00001eb425080;Zm00001eb274910;Zm00001eb314430;Zm00001eb323290;Zm00001eb340140;Zm00001eb190410;Zm00001eb395480;Zm00001eb319590;Zm00001eb289170
GO:0006811	BP	ion transport	89/ 2415	1212/ 43671	0.0734323	0.00728505	0.172075	Zm00001eb230060;Zm00001eb074380;Zm00001eb239090;Zm00001eb168940;Zm00001eb247680;Zm00001eb048950;Zm00001eb421580;Zm00001eb054800;Zm00001eb309390;Zm00001eb025190;Zm00001eb201110;Zm00001eb118510;Zm00001eb317160;Zm00001eb215470;Zm00001eb136840;Zm00001eb005700;Zm00001eb406350;Zm00001eb066960;Zm00001eb122890;Zm00001eb398080;Zm00001eb384510;Zm00001eb345770;Zm00001eb421180;Zm00001eb165450;Zm00001eb282610…
GO:0034976	BP	response to endoplasmic reticulum stress	20/ 2415	196/ 43671	0.102041	0.00738504	0.173961	Zm00001eb013190;Zm00001eb025340;Zm00001eb162560;Zm00001eb388050;Zm00001eb075760;Zm00001eb210630;Zm00001eb368420;Zm00001eb229930;Zm00001eb110370;Zm00001eb278450;Zm00001eb264480;Zm00001eb084590;Zm00001eb282100;Zm00001eb427210;Zm00001eb218090;Zm00001eb096980;Zm00001eb341970;Zm00001eb314620;Zm00001eb162430;Zm00001eb209550
GO:0009850	BP	auxin metabolic process	6/ 2415	32/ 43671	0.1875	0.00744168	0.174819	Zm00001eb304520;Zm00001eb304530;Zm00001eb155320;Zm00001eb361170;Zm00001eb079790;Zm00001eb123040
GO:0072531	BP	pyrimidine-containing compound transmembrane transport	3/ 2415	8/ 43671	0.375	0.00766514	0.17958	Zm00001eb142190;Zm00001eb030300;Zm00001eb409270
GO:0061630	MF	ubiquitin protein ligase activity	50/ 2415	620/ 43671	0.0806452	0.00775345	0.17958	Zm00001eb383460;Zm00001eb181660;Zm00001eb072750;Zm00001eb075760;Zm00001eb327560;Zm00001eb386670;Zm00001eb336460;Zm00001eb255510;Zm00001eb282290;Zm00001eb395440;Zm00001eb295900;Zm00001eb007270;Zm00001eb025340;Zm00001eb253960;Zm00001eb218140;Zm00001eb368420;Zm00001eb226390;Zm00001eb130430;Zm00001eb374880;Zm00001eb401280;Zm00001eb427210;Zm00001eb204420;Zm00001eb343770;Zm00001eb279270;Zm00001eb003700…
GO:0006152	BP	purine nucleoside catabolic process	4/ 2415	15/ 43671	0.266667	0.00778682	0.17958	Zm00001eb096970;Zm00001eb096030;Zm00001eb095970;Zm00001eb304250
GO:0009065	BP	glutamine family amino acid catabolic process	4/ 2415	15/ 43671	0.266667	0.00778682	0.17958	Zm00001eb391720;Zm00001eb399220;Zm00001eb050460;Zm00001eb055490
GO:0090697	BP	post-embryonic plant organ morphogenesis	4/ 2415	15/ 43671	0.266667	0.00778682	0.17958	Zm00001eb287800;Zm00001eb131520;Zm00001eb287810;Zm00001eb042520
GO:0010038	BP	response to metal ion	13/ 2415	105/ 43671	0.12381	0.00781085	0.17958	Zm00001eb070780;Zm00001eb041140;Zm00001eb013990;Zm00001eb434030;Zm00001eb127970;Zm00001eb303740;Zm00001eb285200;Zm00001eb061250;Zm00001eb179790;Zm00001eb148620;Zm00001eb248990;Zm00001eb005550;Zm00001eb231210
GO:0036094	MF	small molecule binding	501/ 2415	8157/ 43671	0.0614196	0.00783129	0.17958	Zm00001eb226210;Zm00001eb294630;Zm00001eb349810;Zm00001eb074380;Zm00001eb283880;Zm00001eb279420;Zm00001eb197300;Zm00001eb050540;Zm00001eb373030;Zm00001eb297830;Zm00001eb209550;Zm00001eb220610;Zm00001eb072560;Zm00001eb187030;Zm00001eb070510;Zm00001eb357110;Zm00001eb161780;Zm00001eb325180;Zm00001eb292740;Zm00001eb077540;Zm00001eb069350;Zm00001eb284840;Zm00001eb283810;Zm00001eb323220;Zm00001eb001910…
GO:0009651	BP	response to salt stress	19/ 2415	183/ 43671	0.103825	0.00838019	0.190649	Zm00001eb358600;Zm00001eb417550;Zm00001eb191580;Zm00001eb371530;Zm00001eb041140;Zm00001eb112330;Zm00001eb283810;Zm00001eb142210;Zm00001eb110590;Zm00001eb013990;Zm00001eb056010;Zm00001eb381570;Zm00001eb307270;Zm00001eb179790;Zm00001eb050460;Zm00001eb311090;Zm00001eb350630;Zm00001eb051200;Zm00001eb301560
GO:0016702	MF	oxidoreductase activity, acting on single donors with incorporation of molecular oxygen, incorporation of two atoms of oxygen	11/ 2415	87/ 43671	0.126437	0.00844094	0.191527	Zm00001eb144930;Zm00001eb236420;Zm00001eb033540;Zm00001eb052830;Zm00001eb032280;Zm00001eb216870;Zm00001eb206040;Zm00001eb144960;Zm00001eb297330;Zm00001eb379530;Zm00001eb067710
GO:1901002	BP	positive regulation of response to salt stress	6/ 2415	33/ 43671	0.181818	0.00867804	0.193806	Zm00001eb358600;Zm00001eb330030;Zm00001eb201290;Zm00001eb145580;Zm00001eb015120;Zm00001eb428080
GO:0044804	BP	autophagy of nucleus	7/ 2415	43/ 43671	0.162791	0.00875967	0.193806	Zm00001eb001590;Zm00001eb391210;Zm00001eb078430;Zm00001eb358160;Zm00001eb142210;Zm00001eb216570;Zm00001eb123160
GO:0043412	BP	macromolecule modification	375/ 2415	5987/ 43671	0.0626357	0.00882541	0.193806	Zm00001eb226210;Zm00001eb241690;Zm00001eb294630;Zm00001eb252000;Zm00001eb283880;Zm00001eb301560;Zm00001eb279420;Zm00001eb253960;Zm00001eb310450;Zm00001eb072740;Zm00001eb303540;Zm00001eb197300;Zm00001eb297830;Zm00001eb383610;Zm00001eb123160;Zm00001eb231170;Zm00001eb070510;Zm00001eb357110;Zm00001eb355460;Zm00001eb204660;Zm00001eb043930;Zm00001eb284840;Zm00001eb323220;Zm00001eb172210;Zm00001eb179790…
GO:0004038	MF	allantoinase activity	2/ 2415	3/ 43671	0.666667	0.00883281	0.193806	Zm00001eb374970;Zm00001eb433900
GO:0004459	MF	L-lactate dehydrogenase activity	2/ 2415	3/ 43671	0.666667	0.00883281	0.193806	Zm00001eb229440;Zm00001eb229420
GO:0004475	MF	mannose-1-phosphate guanylyltransferase (GTP) activity	2/ 2415	3/ 43671	0.666667	0.00883281	0.193806	Zm00001eb012020;Zm00001eb148030
GO:0004587	MF	ornithine-oxo-acid transaminase activity	2/ 2415	3/ 43671	0.666667	0.00883281	0.193806	Zm00001eb050460;Zm00001eb050430
GO:0005344	MF	oxygen carrier activity	2/ 2415	3/ 43671	0.666667	0.00883281	0.193806	Zm00001eb386050;Zm00001eb399590
GO:0016598	BP	protein arginylation	2/ 2415	3/ 43671	0.666667	0.00883281	0.193806	Zm00001eb185240;Zm00001eb077230
GO:0019863	MF	IgE binding	2/ 2415	3/ 43671	0.666667	0.00883281	0.193806	Zm00001eb378140;Zm00001eb291840
GO:0019865	MF	immunoglobulin binding	2/ 2415	3/ 43671	0.666667	0.00883281	0.193806	Zm00001eb378140;Zm00001eb291840
GO:0050155	MF	ornithine(lysine) transaminase activity	2/ 2415	3/ 43671	0.666667	0.00883281	0.193806	Zm00001eb050460;Zm00001eb050430
GO:0090482	MF	vitamin transmembrane transporter activity	2/ 2415	3/ 43671	0.666667	0.00883281	0.193806	Zm00001eb142190;Zm00001eb215470
GO:0008514	MF	organic anion transmembrane transporter activity	16/ 2415	145/ 43671	0.110345	0.00906191	0.19833	Zm00001eb345770;Zm00001eb168940;Zm00001eb094320;Zm00001eb402010;Zm00001eb235570;Zm00001eb097690;Zm00001eb173770;Zm00001eb122890;Zm00001eb386020;Zm00001eb239090;Zm00001eb215470;Zm00001eb118870;Zm00001eb005700;Zm00001eb317160;Zm00001eb142190;Zm00001eb045670
GO:0042594	BP	response to starvation	14/ 2415	124/ 43671	0.112903	0.00960452	0.209146	Zm00001eb190410;Zm00001eb433900;Zm00001eb413320;Zm00001eb151200;Zm00001eb358160;Zm00001eb171400;Zm00001eb142210;Zm00001eb048730;Zm00001eb347070;Zm00001eb374970;Zm00001eb205600;Zm00001eb066570;Zm00001eb001590;Zm00001eb008970
GO:0140110	MF	transcription regulator activity	166/ 2415	2469/ 43671	0.0672337	0.00968897	0.210455	Zm00001eb023010;Zm00001eb373520;Zm00001eb210210;Zm00001eb194770;Zm00001eb284410;Zm00001eb428950;Zm00001eb331170;Zm00001eb249290;Zm00001eb068530;Zm00001eb042400;Zm00001eb267730;Zm00001eb050660;Zm00001eb428800;Zm00001eb006160;Zm00001eb020390;Zm00001eb030190;Zm00001eb327140;Zm00001eb032000;Zm00001eb015490;Zm00001eb080670;Zm00001eb112130;Zm00001eb286720;Zm00001eb145460;Zm00001eb037600;Zm00001eb218730…
GO:0007165	BP	signal transduction	144/ 2415	2115/ 43671	0.0680851	0.00972014	0.210603	Zm00001eb358600;Zm00001eb210210;Zm00001eb294630;Zm00001eb344770;Zm00001eb249290;Zm00001eb268580;Zm00001eb145050;Zm00001eb011160;Zm00001eb343460;Zm00001eb327780;Zm00001eb312900;Zm00001eb196240;Zm00001eb217170;Zm00001eb258220;Zm00001eb297830;Zm00001eb209550;Zm00001eb110020;Zm00001eb000550;Zm00001eb213730;Zm00001eb044980;Zm00001eb034180;Zm00001eb348560;Zm00001eb292740;Zm00001eb388050;Zm00001eb312910…
GO:0010329	MF	auxin efflux transmembrane transporter activity	4/ 2415	16/ 43671	0.25	0.00993393	0.213099	Zm00001eb184320;Zm00001eb194640;Zm00001eb196240;Zm00001eb254390
GO:0080161	MF	auxin transmembrane transporter activity	4/ 2415	16/ 43671	0.25	0.00993393	0.213099	Zm00001eb184320;Zm00001eb194640;Zm00001eb196240;Zm00001eb254390
GO:0009501	CC	amyloplast	6/ 2415	34/ 43671	0.176471	0.0100547	0.214625	Zm00001eb242610;Zm00001eb413290;Zm00001eb305810;Zm00001eb279740;Zm00001eb159060;Zm00001eb378140
GO:0003333	BP	amino acid transmembrane transport	13/ 2415	111/ 43671	0.117117	0.0101837	0.21683	Zm00001eb366300;Zm00001eb266860;Zm00001eb200830;Zm00001eb257440;Zm00001eb026490;Zm00001eb406990;Zm00001eb384620;Zm00001eb222840;Zm00001eb261440;Zm00001eb074030;Zm00001eb368680;Zm00001eb132750;Zm00001eb253110
GO:0055088	BP	lipid homeostasis	9/ 2415	66/ 43671	0.136364	0.0102082	0.21683	Zm00001eb148110;Zm00001eb306470;Zm00001eb083480;Zm00001eb259720;Zm00001eb379490;Zm00001eb200160;Zm00001eb218090;Zm00001eb167230;Zm00001eb379120
GO:0061659	MF	ubiquitin-like protein ligase activity	50/ 2415	626/ 43671	0.0798722	0.0102852	0.217931	Zm00001eb383460;Zm00001eb181660;Zm00001eb072750;Zm00001eb075760;Zm00001eb327560;Zm00001eb386670;Zm00001eb336460;Zm00001eb255510;Zm00001eb282290;Zm00001eb395440;Zm00001eb295900;Zm00001eb007270;Zm00001eb025340;Zm00001eb253960;Zm00001eb218140;Zm00001eb368420;Zm00001eb226390;Zm00001eb130430;Zm00001eb374880;Zm00001eb401280;Zm00001eb427210;Zm00001eb204420;Zm00001eb343770;Zm00001eb279270;Zm00001eb003700…
GO:0001653	MF	peptide receptor activity	3/ 2415	9/ 43671	0.333333	0.0110284	0.227542	Zm00001eb298390;Zm00001eb386160;Zm00001eb297830
GO:0006552	BP	leucine catabolic process	3/ 2415	9/ 43671	0.333333	0.0110284	0.227542	Zm00001eb265270;Zm00001eb179170;Zm00001eb043590
GO:0016559	BP	peroxisome fission	3/ 2415	9/ 43671	0.333333	0.0110284	0.227542	Zm00001eb394510;Zm00001eb075550;Zm00001eb396440
GO:0052894	MF	norspermine:oxygen oxidoreductase activity	3/ 2415	9/ 43671	0.333333	0.0110284	0.227542	Zm00001eb295270;Zm00001eb066680;Zm00001eb433420
GO:0052901	MF	spermine:oxygen oxidoreductase (spermidine-forming) activity	3/ 2415	9/ 43671	0.333333	0.0110284	0.227542	Zm00001eb295270;Zm00001eb066680;Zm00001eb433420
GO:1903601	BP	thermospermine metabolic process	3/ 2415	9/ 43671	0.333333	0.0110284	0.227542	Zm00001eb295270;Zm00001eb066680;Zm00001eb433420
GO:1903602	BP	thermospermine catabolic process	3/ 2415	9/ 43671	0.333333	0.0110284	0.227542	Zm00001eb295270;Zm00001eb066680;Zm00001eb433420
GO:1904294	BP	positive regulation of ERAD pathway	3/ 2415	9/ 43671	0.333333	0.0110284	0.227542	Zm00001eb336460;Zm00001eb218090;Zm00001eb285000
GO:1905898	BP	positive regulation of response to endoplasmic reticulum stress	3/ 2415	9/ 43671	0.333333	0.0110284	0.227542	Zm00001eb336460;Zm00001eb218090;Zm00001eb285000
GO:1901000	BP	regulation of response to salt stress	7/ 2415	45/ 43671	0.155556	0.0112122	0.230236	Zm00001eb358600;Zm00001eb330030;Zm00001eb201290;Zm00001eb145580;Zm00001eb015120;Zm00001eb428080;Zm00001eb427260
GO:0097305	BP	response to alcohol	20/ 2415	198/ 43671	0.10101	0.0112493	0.230452	Zm00001eb417550;Zm00001eb209570;Zm00001eb124770;Zm00001eb187010;Zm00001eb013990;Zm00001eb233880;Zm00001eb099020;Zm00001eb051200;Zm00001eb154070;Zm00001eb185240;Zm00001eb206040;Zm00001eb250120;Zm00001eb086280;Zm00001eb077230;Zm00001eb050460;Zm00001eb316510;Zm00001eb236420;Zm00001eb386040;Zm00001eb231860;Zm00001eb067710
GO:0032559	MF	adenyl ribonucleotide binding	391/ 2415	6295/ 43671	0.0621128	0.0112956	0.230852	Zm00001eb226210;Zm00001eb294630;Zm00001eb058080;Zm00001eb074380;Zm00001eb283880;Zm00001eb279420;Zm00001eb197300;Zm00001eb297830;Zm00001eb209550;Zm00001eb220610;Zm00001eb072560;Zm00001eb187030;Zm00001eb070510;Zm00001eb357110;Zm00001eb161780;Zm00001eb325180;Zm00001eb204660;Zm00001eb077540;Zm00001eb069350;Zm00001eb284840;Zm00001eb323220;Zm00001eb389830;Zm00001eb029660;Zm00001eb060760;Zm00001eb179170…
GO:0052746	BP	inositol phosphorylation	4/ 2415	17/ 43671	0.235294	0.0124306	0.25108	Zm00001eb283940;Zm00001eb277720;Zm00001eb024800;Zm00001eb024810
GO:0071163	BP	DNA replication preinitiation complex assembly	4/ 2415	17/ 43671	0.235294	0.0124306	0.25108	Zm00001eb405460;Zm00001eb297950;Zm00001eb044980;Zm00001eb138180
GO:0030554	MF	adenyl nucleotide binding	393/ 2415	6334/ 43671	0.0620461	0.0124859	0.251609	Zm00001eb226210;Zm00001eb294630;Zm00001eb058080;Zm00001eb074380;Zm00001eb283880;Zm00001eb279420;Zm00001eb197300;Zm00001eb297830;Zm00001eb209550;Zm00001eb220610;Zm00001eb072560;Zm00001eb187030;Zm00001eb070510;Zm00001eb357110;Zm00001eb161780;Zm00001eb325180;Zm00001eb204660;Zm00001eb077540;Zm00001eb069350;Zm00001eb284840;Zm00001eb323220;Zm00001eb389830;Zm00001eb029660;Zm00001eb060760;Zm00001eb179170…
GO:0009991	BP	response to extracellular stimulus	18/ 2415	178/ 43671	0.101124	0.0126249	0.253819	Zm00001eb360480;Zm00001eb190410;Zm00001eb117100;Zm00001eb433900;Zm00001eb413320;Zm00001eb151200;Zm00001eb043650;Zm00001eb358160;Zm00001eb374970;Zm00001eb142210;Zm00001eb171400;Zm00001eb048730;Zm00001eb347070;Zm00001eb300010;Zm00001eb205600;Zm00001eb066570;Zm00001eb001590;Zm00001eb008970
GO:0015849	BP	organic acid transport	20/ 2415	204/ 43671	0.0980392	0.0128848	0.258443	Zm00001eb110700;Zm00001eb366300;Zm00001eb266860;Zm00001eb074030;Zm00001eb200830;Zm00001eb257440;Zm00001eb026490;Zm00001eb406990;Zm00001eb384620;Zm00001eb261440;Zm00001eb215470;Zm00001eb122890;Zm00001eb407000;Zm00001eb216590;Zm00001eb058540;Zm00001eb222840;Zm00001eb368680;Zm00001eb132750;Zm00001eb201110;Zm00001eb253110
GO:0051015	MF	actin filament binding	15/ 2415	138/ 43671	0.108696	0.0130603	0.261358	Zm00001eb400670;Zm00001eb191400;Zm00001eb106890;Zm00001eb132450;Zm00001eb089720;Zm00001eb361410;Zm00001eb220870;Zm00001eb057310;Zm00001eb252890;Zm00001eb214950;Zm00001eb193160;Zm00001eb394440;Zm00001eb047830;Zm00001eb062580;Zm00001eb031290
GO:0042278	BP	purine nucleoside metabolic process	6/ 2415	36/ 43671	0.166667	0.0132606	0.264753	Zm00001eb095970;Zm00001eb247050;Zm00001eb096030;Zm00001eb185220;Zm00001eb096970;Zm00001eb304250
GO:0065002	BP	intracellular protein transmembrane transport	13/ 2415	116/ 43671	0.112069	0.0132918	0.264764	Zm00001eb436450;Zm00001eb266860;Zm00001eb441030;Zm00001eb421330;Zm00001eb436210;Zm00001eb008550;Zm00001eb387350;Zm00001eb196780;Zm00001eb436490;Zm00001eb323290;Zm00001eb159880;Zm00001eb427080;Zm00001eb436260
GO:0006796	BP	phosphate-containing compound metabolic process	325/ 2415	5177/ 43671	0.0627777	0.0138026	0.273679	Zm00001eb226210;Zm00001eb058430;Zm00001eb430620;Zm00001eb360940;Zm00001eb283400;Zm00001eb002030;Zm00001eb294630;Zm00001eb354950;Zm00001eb344770;Zm00001eb090350;Zm00001eb041050;Zm00001eb285380;Zm00001eb283880;Zm00001eb188500;Zm00001eb145050;Zm00001eb059240;Zm00001eb403620;Zm00001eb320030;Zm00001eb327780;Zm00001eb312900;Zm00001eb279420;Zm00001eb158040;Zm00001eb349640;Zm00001eb114120;Zm00001eb217170…
GO:0016705	MF	oxidoreductase activity, acting on paired donors, with incorporation or reduction of molecular oxygen	53/ 2415	682/ 43671	0.0777126	0.0139597	0.276159	Zm00001eb172800;Zm00001eb098340;Zm00001eb238550;Zm00001eb243270;Zm00001eb013340;Zm00001eb362010;Zm00001eb287000;Zm00001eb120250;Zm00001eb399130;Zm00001eb081460;Zm00001eb009350;Zm00001eb291460;Zm00001eb394150;Zm00001eb414590;Zm00001eb293740;Zm00001eb320970;Zm00001eb220030;Zm00001eb386220;Zm00001eb110040;Zm00001eb379120;Zm00001eb170560;Zm00001eb176720;Zm00001eb366970;Zm00001eb414600;Zm00001eb098350…
GO:0004620	MF	phospholipase activity	15/ 2415	140/ 43671	0.107143	0.0140027	0.276377	Zm00001eb110700;Zm00001eb098600;Zm00001eb070790;Zm00001eb296540;Zm00001eb216590;Zm00001eb249230;Zm00001eb230280;Zm00001eb166850;Zm00001eb115130;Zm00001eb121770;Zm00001eb115060;Zm00001eb021510;Zm00001eb121780;Zm00001eb144590;Zm00001eb296530
GO:0044248	BP	cellular catabolic process	170/ 2415	2562/ 43671	0.0663544	0.0141808	0.279255	Zm00001eb283290;Zm00001eb340080;Zm00001eb180670;Zm00001eb255510;Zm00001eb130940;Zm00001eb007270;Zm00001eb155550;Zm00001eb055020;Zm00001eb002520;Zm00001eb434030;Zm00001eb374880;Zm00001eb396060;Zm00001eb427210;Zm00001eb307270;Zm00001eb263030;Zm00001eb050460;Zm00001eb216570;Zm00001eb332950;Zm00001eb209550;Zm00001eb304250;Zm00001eb000550;Zm00001eb078100;Zm00001eb391210;Zm00001eb202700;Zm00001eb096980…
GO:0030001	BP	metal ion transport	39/ 2415	473/ 43671	0.0824524	0.0145975	0.284224	Zm00001eb253500;Zm00001eb125730;Zm00001eb425710;Zm00001eb195010;Zm00001eb267770;Zm00001eb165450;Zm00001eb074380;Zm00001eb421180;Zm00001eb148620;Zm00001eb154600;Zm00001eb247680;Zm00001eb248990;Zm00001eb048950;Zm00001eb311100;Zm00001eb421580;Zm00001eb222960;Zm00001eb330030;Zm00001eb434740;Zm00001eb044060;Zm00001eb338370;Zm00001eb330340;Zm00001eb158420;Zm00001eb309390;Zm00001eb057860;Zm00001eb074360…
GO:0070647	BP	protein modification by small protein conjugation or removal	99/ 2415	1407/ 43671	0.0703625	0.0149014	0.288426	Zm00001eb241690;Zm00001eb255510;Zm00001eb357280;Zm00001eb007270;Zm00001eb253960;Zm00001eb310450;Zm00001eb130430;Zm00001eb110590;Zm00001eb374880;Zm00001eb396060;Zm00001eb427210;Zm00001eb383610;Zm00001eb343770;Zm00001eb332950;Zm00001eb204420;Zm00001eb000550;Zm00001eb393970;Zm00001eb202700;Zm00001eb421980;Zm00001eb201580;Zm00001eb033260;Zm00001eb046740;Zm00001eb152830;Zm00001eb250690;Zm00001eb347470…
GO:0009083	BP	branched-chain amino acid catabolic process	5/ 2415	27/ 43671	0.185185	0.0150002	0.288426	Zm00001eb409040;Zm00001eb265270;Zm00001eb117100;Zm00001eb179170;Zm00001eb043590
GO:0019239	MF	deaminase activity	6/ 2415	37/ 43671	0.162162	0.0151049	0.288426	Zm00001eb067600;Zm00001eb095970;Zm00001eb155070;Zm00001eb262620;Zm00001eb096970;Zm00001eb304250
GO:0009298	BP	GDP-mannose biosynthetic process	3/ 2415	10/ 43671	0.3	0.0151136	0.288426	Zm00001eb125530;Zm00001eb012020;Zm00001eb148030
GO:0010032	BP	meiotic chromosome condensation	3/ 2415	10/ 43671	0.3	0.0151136	0.288426	Zm00001eb410230;Zm00001eb219840;Zm00001eb329790
GO:0051592	BP	response to calcium ion	3/ 2415	10/ 43671	0.3	0.0151136	0.288426	Zm00001eb041140;Zm00001eb179790;Zm00001eb285200
GO:0051923	BP	sulfation	3/ 2415	10/ 43671	0.3	0.0151136	0.288426	Zm00001eb141260;Zm00001eb053050;Zm00001eb327110
GO:1900426	BP	positive regulation of defense response to bacterium	3/ 2415	10/ 43671	0.3	0.0151136	0.288426	Zm00001eb358600;Zm00001eb199880;Zm00001eb381490
GO:0047325	MF	inositol tetrakisphosphate 1-kinase activity	4/ 2415	18/ 43671	0.222222	0.0152948	0.289694	Zm00001eb283940;Zm00001eb277720;Zm00001eb024800;Zm00001eb024810
GO:0052725	MF	inositol-1,3,4-trisphosphate 6-kinase activity	4/ 2415	18/ 43671	0.222222	0.0152948	0.289694	Zm00001eb283940;Zm00001eb277720;Zm00001eb024800;Zm00001eb024810
GO:0052726	MF	inositol-1,3,4-trisphosphate 5-kinase activity	4/ 2415	18/ 43671	0.222222	0.0152948	0.289694	Zm00001eb283940;Zm00001eb277720;Zm00001eb024800;Zm00001eb024810
GO:0047484	BP	regulation of response to osmotic stress	7/ 2415	48/ 43671	0.145833	0.0157704	0.296771	Zm00001eb358600;Zm00001eb330030;Zm00001eb201290;Zm00001eb145580;Zm00001eb015120;Zm00001eb428080;Zm00001eb427260
GO:0006793	BP	phosphorus metabolic process	329/ 2415	5258/ 43671	0.0625713	0.0157912	0.296771	Zm00001eb226210;Zm00001eb058430;Zm00001eb430620;Zm00001eb360940;Zm00001eb283400;Zm00001eb002030;Zm00001eb294630;Zm00001eb354950;Zm00001eb344770;Zm00001eb090350;Zm00001eb041050;Zm00001eb285380;Zm00001eb283880;Zm00001eb188500;Zm00001eb145050;Zm00001eb059240;Zm00001eb403620;Zm00001eb320030;Zm00001eb327780;Zm00001eb312900;Zm00001eb279420;Zm00001eb158040;Zm00001eb349640;Zm00001eb114120;Zm00001eb217170…
GO:0051640	BP	organelle localization	21/ 2415	220/ 43671	0.0954545	0.0164791	0.3065	Zm00001eb068620;Zm00001eb395070;Zm00001eb127720;Zm00001eb106890;Zm00001eb185980;Zm00001eb333570;Zm00001eb137880;Zm00001eb361410;Zm00001eb432020;Zm00001eb193160;Zm00001eb060690;Zm00001eb410230;Zm00001eb214950;Zm00001eb086800;Zm00001eb363370;Zm00001eb141890;Zm00001eb050460;Zm00001eb215350;Zm00001eb289730;Zm00001eb196780;Zm00001eb156080
GO:0005342	MF	organic acid transmembrane transporter activity	17/ 2415	169/ 43671	0.100592	0.0166425	0.3065	Zm00001eb366300;Zm00001eb266860;Zm00001eb074030;Zm00001eb200830;Zm00001eb257440;Zm00001eb026490;Zm00001eb406990;Zm00001eb384620;Zm00001eb215470;Zm00001eb122890;Zm00001eb407000;Zm00001eb261440;Zm00001eb058540;Zm00001eb222840;Zm00001eb368680;Zm00001eb132750;Zm00001eb253110
GO:0046943	MF	carboxylic acid transmembrane transporter activity	17/ 2415	169/ 43671	0.100592	0.0166425	0.3065	Zm00001eb366300;Zm00001eb266860;Zm00001eb074030;Zm00001eb200830;Zm00001eb257440;Zm00001eb026490;Zm00001eb406990;Zm00001eb384620;Zm00001eb215470;Zm00001eb122890;Zm00001eb407000;Zm00001eb261440;Zm00001eb058540;Zm00001eb222840;Zm00001eb368680;Zm00001eb132750;Zm00001eb253110
GO:0015171	MF	amino acid transmembrane transporter activity	14/ 2415	127/ 43671	0.110236	0.016793	0.3065	Zm00001eb366300;Zm00001eb266860;Zm00001eb074030;Zm00001eb200830;Zm00001eb257440;Zm00001eb026490;Zm00001eb406990;Zm00001eb384620;Zm00001eb407000;Zm00001eb261440;Zm00001eb222840;Zm00001eb368680;Zm00001eb132750;Zm00001eb253110
GO:0004457	MF	lactate dehydrogenase activity	2/ 2415	4/ 43671	0.5	0.017018	0.3065	Zm00001eb229440;Zm00001eb229420
GO:0010325	BP	raffinose family oligosaccharide biosynthetic process	2/ 2415	4/ 43671	0.5	0.017018	0.3065	Zm00001eb287800;Zm00001eb287810
GO:0010331	MF	gibberellin binding	2/ 2415	4/ 43671	0.5	0.017018	0.3065	Zm00001eb287800;Zm00001eb287810
GO:0016920	MF	pyroglutamyl-peptidase activity	2/ 2415	4/ 43671	0.5	0.017018	0.3065	Zm00001eb017920;Zm00001eb394200
GO:0019825	MF	oxygen binding	2/ 2415	4/ 43671	0.5	0.017018	0.3065	Zm00001eb386050;Zm00001eb399590
GO:0033037	BP	polysaccharide localization	2/ 2415	4/ 43671	0.5	0.017018	0.3065	Zm00001eb070510;Zm00001eb053690
GO:0035461	BP	vitamin transmembrane transport	2/ 2415	4/ 43671	0.5	0.017018	0.3065	Zm00001eb142190;Zm00001eb215470
GO:0051180	BP	vitamin transport	2/ 2415	4/ 43671	0.5	0.017018	0.3065	Zm00001eb142190;Zm00001eb215470
GO:0052386	BP	cell wall thickening	2/ 2415	4/ 43671	0.5	0.017018	0.3065	Zm00001eb070510;Zm00001eb053690
GO:0052543	BP	callose deposition in cell wall	2/ 2415	4/ 43671	0.5	0.017018	0.3065	Zm00001eb070510;Zm00001eb053690
GO:0052545	BP	callose localization	2/ 2415	4/ 43671	0.5	0.017018	0.3065	Zm00001eb070510;Zm00001eb053690
GO:0061522	MF	1,4-dihydroxy-2-naphthoyl-CoA thioesterase activity	2/ 2415	4/ 43671	0.5	0.017018	0.3065	Zm00001eb033120;Zm00001eb417510
GO:0080037	BP	negative regulation of cytokinin-activated signaling pathway	2/ 2415	4/ 43671	0.5	0.017018	0.3065	Zm00001eb277050;Zm00001eb277040
GO:1901654	BP	response to ketone	2/ 2415	4/ 43671	0.5	0.017018	0.3065	Zm00001eb185240;Zm00001eb077230
GO:0015718	BP	monocarboxylic acid transport	6/ 2415	38/ 43671	0.157895	0.0171195	0.307051	Zm00001eb118870;Zm00001eb097690;Zm00001eb122890;Zm00001eb216590;Zm00001eb110700;Zm00001eb201110
GO:0043455	BP	regulation of secondary metabolic process	6/ 2415	38/ 43671	0.157895	0.0171195	0.307051	Zm00001eb040070;Zm00001eb277040;Zm00001eb168220;Zm00001eb277050;Zm00001eb112360;Zm00001eb332030
GO:0016722	MF	oxidoreductase activity, acting on metal ions	5/ 2415	28/ 43671	0.178571	0.017449	0.312311	Zm00001eb195010;Zm00001eb313960;Zm00001eb081810;Zm00001eb410380;Zm00001eb023090
GO:0042742	BP	defense response to bacterium	17/ 2415	171/ 43671	0.0994152	0.017739	0.316193	Zm00001eb190410;Zm00001eb427260;Zm00001eb042520;Zm00001eb025300;Zm00001eb003760;Zm00001eb070510;Zm00001eb370160;Zm00001eb344770;Zm00001eb265290;Zm00001eb331170;Zm00001eb058940;Zm00001eb048310;Zm00001eb427280;Zm00001eb383610;Zm00001eb050460;Zm00001eb053690;Zm00001eb263010
GO:0030258	BP	lipid modification	23/ 2415	252/ 43671	0.0912698	0.0179199	0.31876	Zm00001eb216870;Zm00001eb362010;Zm00001eb144960;Zm00001eb083480;Zm00001eb301560;Zm00001eb237390;Zm00001eb147350;Zm00001eb200160;Zm00001eb102240;Zm00001eb051200;Zm00001eb052470;Zm00001eb167230;Zm00001eb258950;Zm00001eb148110;Zm00001eb063680;Zm00001eb122060;Zm00001eb144930;Zm00001eb236420;Zm00001eb067710;Zm00001eb259720;Zm00001eb379490;Zm00001eb206040;Zm00001eb196780
GO:0000146	MF	microfilament motor activity	4/ 2415	19/ 43671	0.210526	0.018542	0.324715	Zm00001eb361410;Zm00001eb214950;Zm00001eb106890;Zm00001eb193160
GO:0030050	BP	vesicle transport along actin filament	4/ 2415	19/ 43671	0.210526	0.018542	0.324715	Zm00001eb361410;Zm00001eb214950;Zm00001eb106890;Zm00001eb193160
GO:0051648	BP	vesicle localization	4/ 2415	19/ 43671	0.210526	0.018542	0.324715	Zm00001eb361410;Zm00001eb214950;Zm00001eb106890;Zm00001eb193160
GO:0051650	BP	establishment of vesicle localization	4/ 2415	19/ 43671	0.210526	0.018542	0.324715	Zm00001eb361410;Zm00001eb214950;Zm00001eb106890;Zm00001eb193160
GO:0099515	BP	actin filament-based transport	4/ 2415	19/ 43671	0.210526	0.018542	0.324715	Zm00001eb361410;Zm00001eb214950;Zm00001eb106890;Zm00001eb193160
GO:0099518	BP	vesicle cytoskeletal trafficking	4/ 2415	19/ 43671	0.210526	0.018542	0.324715	Zm00001eb361410;Zm00001eb214950;Zm00001eb106890;Zm00001eb193160
GO:0018198	BP	peptidyl-cysteine modification	8/ 2415	61/ 43671	0.131148	0.0187048	0.326014	Zm00001eb397660;Zm00001eb033540;Zm00001eb072740;Zm00001eb007140;Zm00001eb052830;Zm00001eb032280;Zm00001eb297330;Zm00001eb148220
GO:1901505	MF	carbohydrate derivative transmembrane transporter activity	17/ 2415	173/ 43671	0.0982659	0.0189907	0.329561	Zm00001eb345770;Zm00001eb187660;Zm00001eb168940;Zm00001eb094320;Zm00001eb402010;Zm00001eb235570;Zm00001eb173770;Zm00001eb122890;Zm00001eb386020;Zm00001eb239090;Zm00001eb215470;Zm00001eb005700;Zm00001eb317160;Zm00001eb142190;Zm00001eb323920;Zm00001eb156740;Zm00001eb045670
GO:0009081	BP	branched-chain amino acid metabolic process	9/ 2415	73/ 43671	0.123288	0.0190227	0.329561	Zm00001eb409040;Zm00001eb405040;Zm00001eb055020;Zm00001eb246720;Zm00001eb179170;Zm00001eb022930;Zm00001eb117100;Zm00001eb043590;Zm00001eb265270
GO:0033993	BP	response to lipid	26/ 2415	291/ 43671	0.0893471	0.0193349	0.333633	Zm00001eb344770;Zm00001eb250120;Zm00001eb185240;Zm00001eb287000;Zm00001eb144960;Zm00001eb231860;Zm00001eb417550;Zm00001eb124770;Zm00001eb051200;Zm00001eb099020;Zm00001eb050460;Zm00001eb236420;Zm00001eb007670;Zm00001eb209570;Zm00001eb013990;Zm00001eb233880;Zm00001eb086280;Zm00001eb314340;Zm00001eb154730;Zm00001eb154070;Zm00001eb067710;Zm00001eb187010;Zm00001eb316510;Zm00001eb206040;Zm00001eb077230…
GO:0015932	MF	nucleobase-containing compound transmembrane transporter activity	16/ 2415	155/ 43671	0.103226	0.0196675	0.338697	Zm00001eb345770;Zm00001eb187660;Zm00001eb168940;Zm00001eb094320;Zm00001eb402010;Zm00001eb235570;Zm00001eb173770;Zm00001eb386020;Zm00001eb239090;Zm00001eb215470;Zm00001eb005700;Zm00001eb317160;Zm00001eb142190;Zm00001eb323920;Zm00001eb156740;Zm00001eb045670
GO:0033897	MF	ribonuclease T2 activity	3/ 2415	11/ 43671	0.272727	0.0199381	0.340642	Zm00001eb332050;Zm00001eb144680;Zm00001eb041390
GO:0048444	BP	floral organ morphogenesis	3/ 2415	11/ 43671	0.272727	0.0199381	0.340642	Zm00001eb287800;Zm00001eb131520;Zm00001eb287810
GO:0070568	MF	guanylyltransferase activity	3/ 2415	11/ 43671	0.272727	0.0199381	0.340642	Zm00001eb264880;Zm00001eb012020;Zm00001eb148030
GO:1904292	BP	regulation of ERAD pathway	3/ 2415	11/ 43671	0.272727	0.0199381	0.340642	Zm00001eb336460;Zm00001eb218090;Zm00001eb285000
GO:1900140	BP	regulation of seedling development	5/ 2415	29/ 43671	0.172414	0.0201481	0.342875	Zm00001eb376660;Zm00001eb190410;Zm00001eb434030;Zm00001eb408850;Zm00001eb316510
GO:1901658	BP	glycosyl compound catabolic process	5/ 2415	29/ 43671	0.172414	0.0201481	0.342875	Zm00001eb096970;Zm00001eb155070;Zm00001eb096030;Zm00001eb095970;Zm00001eb304250
GO:0006865	BP	amino acid transport	14/ 2415	134/ 43671	0.104478	0.0208524	0.352777	Zm00001eb366300;Zm00001eb266860;Zm00001eb074030;Zm00001eb200830;Zm00001eb257440;Zm00001eb026490;Zm00001eb406990;Zm00001eb384620;Zm00001eb407000;Zm00001eb261440;Zm00001eb222840;Zm00001eb368680;Zm00001eb132750;Zm00001eb253110
GO:0043177	MF	organic acid binding	14/ 2415	135/ 43671	0.103704	0.0216482	0.365525	Zm00001eb219580;Zm00001eb287810;Zm00001eb398620;Zm00001eb173640;Zm00001eb095840;Zm00001eb283810;Zm00001eb287000;Zm00001eb287800;Zm00001eb013990;Zm00001eb350630;Zm00001eb263030;Zm00001eb058080;Zm00001eb399130;Zm00001eb243700
GO:0035639	MF	purine ribonucleoside triphosphate binding	410/ 2415	6695/ 43671	0.0612397	0.0217134	0.365911	Zm00001eb226210;Zm00001eb294630;Zm00001eb058080;Zm00001eb074380;Zm00001eb283880;Zm00001eb279420;Zm00001eb197300;Zm00001eb050540;Zm00001eb297830;Zm00001eb209550;Zm00001eb220610;Zm00001eb072560;Zm00001eb187030;Zm00001eb070510;Zm00001eb357110;Zm00001eb161780;Zm00001eb325180;Zm00001eb292740;Zm00001eb077540;Zm00001eb069350;Zm00001eb284840;Zm00001eb323220;Zm00001eb389830;Zm00001eb029660;Zm00001eb060760…
GO:0009617	BP	response to bacterium	20/ 2415	212/ 43671	0.0943396	0.0220398	0.369595	Zm00001eb312870;Zm00001eb209570;Zm00001eb427260;Zm00001eb042520;Zm00001eb013990;Zm00001eb025300;Zm00001eb003760;Zm00001eb070510;Zm00001eb370160;Zm00001eb344770;Zm00001eb265290;Zm00001eb331170;Zm00001eb058940;Zm00001eb048310;Zm00001eb427280;Zm00001eb383610;Zm00001eb050460;Zm00001eb053690;Zm00001eb263010;Zm00001eb190410
GO:0010243	BP	response to organonitrogen compound	16/ 2415	160/ 43671	0.1	0.0220617	0.369595	Zm00001eb025340;Zm00001eb312870;Zm00001eb084590;Zm00001eb210630;Zm00001eb368420;Zm00001eb229930;Zm00001eb278450;Zm00001eb185240;Zm00001eb075760;Zm00001eb427210;Zm00001eb162560;Zm00001eb077230;Zm00001eb096980;Zm00001eb341970;Zm00001eb234360;Zm00001eb209550
GO:0032957	BP	inositol trisphosphate metabolic process	4/ 2415	20/ 43671	0.2	0.0221851	0.369888	Zm00001eb283940;Zm00001eb277720;Zm00001eb024800;Zm00001eb024810
GO:0009116	BP	nucleoside metabolic process	8/ 2415	63/ 43671	0.126984	0.0223444	0.370053	Zm00001eb190410;Zm00001eb095970;Zm00001eb247050;Zm00001eb155070;Zm00001eb096030;Zm00001eb185220;Zm00001eb096970;Zm00001eb304250
GO:0051606	BP	detection of stimulus	8/ 2415	63/ 43671	0.126984	0.0223444	0.370053	Zm00001eb033540;Zm00001eb278700;Zm00001eb070510;Zm00001eb052830;Zm00001eb032280;Zm00001eb297330;Zm00001eb154730;Zm00001eb018790
GO:0009605	BP	response to external stimulus	78/ 2415	1096/ 43671	0.0711679	0.0227667	0.376242	Zm00001eb180480;Zm00001eb228780;Zm00001eb360480;Zm00001eb025300;Zm00001eb347070;Zm00001eb006530;Zm00001eb117100;Zm00001eb331170;Zm00001eb142210;Zm00001eb427280;Zm00001eb265290;Zm00001eb407150;Zm00001eb001590;Zm00001eb008970;Zm00001eb174780;Zm00001eb370160;Zm00001eb124770;Zm00001eb381490;Zm00001eb413320;Zm00001eb151200;Zm00001eb003760;Zm00001eb324770;Zm00001eb434030;Zm00001eb058940;Zm00001eb381850…
GO:0030162	BP	regulation of proteolysis	14/ 2415	137/ 43671	0.10219	0.0234087	0.385463	Zm00001eb095210;Zm00001eb291840;Zm00001eb260730;Zm00001eb285000;Zm00001eb291480;Zm00001eb336460;Zm00001eb267010;Zm00001eb115900;Zm00001eb267000;Zm00001eb062880;Zm00001eb218090;Zm00001eb355990;Zm00001eb335210;Zm00001eb289210
GO:0006694	BP	steroid biosynthetic process	13/ 2415	119/ 43671	0.109244	0.0236565	0.388065	Zm00001eb257840;Zm00001eb191580;Zm00001eb233880;Zm00001eb389050;Zm00001eb362010;Zm00001eb159000;Zm00001eb252670;Zm00001eb388020;Zm00001eb218090;Zm00001eb344520;Zm00001eb342550;Zm00001eb379120;Zm00001eb170560
GO:0030544	MF	Hsp70 protein binding	7/ 2415	52/ 43671	0.134615	0.0237045	0.388117	Zm00001eb106600;Zm00001eb103670;Zm00001eb282660;Zm00001eb213310;Zm00001eb162560;Zm00001eb345630;Zm00001eb018130
GO:0019005	CC	SCF ubiquitin ligase complex	13/ 2415	121/ 43671	0.107438	0.024783	0.403482	Zm00001eb375590;Zm00001eb177300;Zm00001eb401510;Zm00001eb376660;Zm00001eb414280;Zm00001eb040360;Zm00001eb201580;Zm00001eb319400;Zm00001eb288390;Zm00001eb078100;Zm00001eb320670;Zm00001eb402980;Zm00001eb113780
GO:0003674	MF	molecular_function	2038/ 2415	36119/ 43671	0.0564246	0.0249214	0.404972	Zm00001eb294630;Zm00001eb180670;Zm00001eb016850;Zm00001eb252000;Zm00001eb283880;Zm00001eb322440;Zm00001eb042400;Zm00001eb410730;Zm00001eb330850;Zm00001eb421580;Zm00001eb072740;Zm00001eb313410;Zm00001eb303540;Zm00001eb434030;Zm00001eb197300;Zm00001eb061280;Zm00001eb368330;Zm00001eb388640;Zm00001eb386220;Zm00001eb072560;Zm00001eb111570;Zm00001eb161780;Zm00001eb355460;Zm00001eb202420;Zm00001eb061260…
GO:0004315	MF	3-oxoacyl-[acyl-carrier-protein] synthase activity	3/ 2415	12/ 43671	0.25	0.0255089	0.40849	Zm00001eb388640;Zm00001eb109290;Zm00001eb327480
GO:0008381	MF	mechanosensitive ion channel activity	3/ 2415	12/ 43671	0.25	0.0255089	0.40849	Zm00001eb278700;Zm00001eb025190;Zm00001eb429250
GO:0031509	BP	subtelomeric heterochromatin formation	3/ 2415	12/ 43671	0.25	0.0255089	0.40849	Zm00001eb060690;Zm00001eb217110;Zm00001eb301920
GO:0043649	BP	dicarboxylic acid catabolic process	3/ 2415	12/ 43671	0.25	0.0255089	0.40849	Zm00001eb399220;Zm00001eb434030;Zm00001eb055490
GO:0140719	BP	constitutive heterochromatin formation	3/ 2415	12/ 43671	0.25	0.0255089	0.40849	Zm00001eb060690;Zm00001eb217110;Zm00001eb301920
GO:1905897	BP	regulation of response to endoplasmic reticulum stress	3/ 2415	12/ 43671	0.25	0.0255089	0.40849	Zm00001eb336460;Zm00001eb218090;Zm00001eb285000
GO:0009074	BP	aromatic amino acid family catabolic process	7/ 2415	53/ 43671	0.132075	0.0260508	0.415514	Zm00001eb247610;Zm00001eb240650;Zm00001eb247620;Zm00001eb185240;Zm00001eb307270;Zm00001eb077230;Zm00001eb379530
GO:0004373	MF	glycogen (starch) synthase activity	4/ 2415	21/ 43671	0.190476	0.0262344	0.41614	Zm00001eb378140;Zm00001eb305810;Zm00001eb279740;Zm00001eb413290
GO:0008146	MF	sulfotransferase activity	4/ 2415	21/ 43671	0.190476	0.0262344	0.41614	Zm00001eb141260;Zm00001eb053050;Zm00001eb327110;Zm00001eb347070
GO:0010315	BP	auxin export across the plasma membrane	4/ 2415	21/ 43671	0.190476	0.0262344	0.41614	Zm00001eb194640;Zm00001eb175860;Zm00001eb196240;Zm00001eb254390
GO:0016841	MF	ammonia-lyase activity	5/ 2415	31/ 43671	0.16129	0.0263311	0.416908	Zm00001eb185240;Zm00001eb247610;Zm00001eb055020;Zm00001eb247620;Zm00001eb077230
GO:0009737	BP	response to abscisic acid	18/ 2415	193/ 43671	0.0932642	0.0266782	0.421632	Zm00001eb417550;Zm00001eb209570;Zm00001eb124770;Zm00001eb187010;Zm00001eb013990;Zm00001eb233880;Zm00001eb099020;Zm00001eb051200;Zm00001eb154070;Zm00001eb206040;Zm00001eb250120;Zm00001eb086280;Zm00001eb050460;Zm00001eb316510;Zm00001eb236420;Zm00001eb386040;Zm00001eb231860;Zm00001eb067710
GO:0030968	BP	endoplasmic reticulum unfolded protein response	6/ 2415	42/ 43671	0.142857	0.0270113	0.423394	Zm00001eb388050;Zm00001eb210630;Zm00001eb229930;Zm00001eb264480;Zm00001eb084590;Zm00001eb209550
GO:0009266	BP	response to temperature stimulus	33/ 2415	401/ 43671	0.0822943	0.027145	0.423394	Zm00001eb103670;Zm00001eb250120;Zm00001eb209570;Zm00001eb077690;Zm00001eb034130;Zm00001eb100770;Zm00001eb231860;Zm00001eb417550;Zm00001eb018130;Zm00001eb112330;Zm00001eb145580;Zm00001eb307270;Zm00001eb050460;Zm00001eb236420;Zm00001eb428080;Zm00001eb201110;Zm00001eb371530;Zm00001eb013990;Zm00001eb034050;Zm00001eb015120;Zm00001eb205600;Zm00001eb154070;Zm00001eb106600;Zm00001eb191580;Zm00001eb187010…
GO:0000256	BP	allantoin catabolic process	2/ 2415	5/ 43671	0.4	0.0273284	0.423394	Zm00001eb374970;Zm00001eb433900
GO:0004351	MF	glutamate decarboxylase activity	2/ 2415	5/ 43671	0.4	0.0273284	0.423394	Zm00001eb399220;Zm00001eb055490
GO:0006557	BP	obsolete S-adenosylmethioninamine biosynthetic process	2/ 2415	5/ 43671	0.4	0.0273284	0.423394	Zm00001eb425830;Zm00001eb184470
GO:0009921	CC	auxin efflux carrier complex	2/ 2415	5/ 43671	0.4	0.0273284	0.423394	Zm00001eb194640;Zm00001eb254390
GO:0010597	BP	green leaf volatile biosynthetic process	2/ 2415	5/ 43671	0.4	0.0273284	0.423394	Zm00001eb206040;Zm00001eb236420
GO:0019372	BP	lipoxygenase pathway	2/ 2415	5/ 43671	0.4	0.0273284	0.423394	Zm00001eb206040;Zm00001eb236420
GO:0032301	CC	MutSalpha complex	2/ 2415	5/ 43671	0.4	0.0273284	0.423394	Zm00001eb122180;Zm00001eb326520
GO:0044805	BP	late nucleophagy	2/ 2415	5/ 43671	0.4	0.0273284	0.423394	Zm00001eb001590;Zm00001eb358160
GO:0046688	BP	response to copper ion	2/ 2415	5/ 43671	0.4	0.0273284	0.423394	Zm00001eb013990;Zm00001eb148620
GO:0006820	BP	anion transport	33/ 2415	403/ 43671	0.0818859	0.0275353	0.425837	Zm00001eb345770;Zm00001eb402010;Zm00001eb048790;Zm00001eb359490;Zm00001eb386020;Zm00001eb043650;Zm00001eb239090;Zm00001eb168940;Zm00001eb368680;Zm00001eb054800;Zm00001eb094320;Zm00001eb045670;Zm00001eb146040;Zm00001eb057630;Zm00001eb097690;Zm00001eb173770;Zm00001eb235570;Zm00001eb429250;Zm00001eb317160;Zm00001eb142190;Zm00001eb110700;Zm00001eb201110;Zm00001eb215470;Zm00001eb136840;Zm00001eb005700…
GO:0032592	CC	integral component of mitochondrial membrane	10/ 2415	86/ 43671	0.116279	0.0277192	0.427153	Zm00001eb262680;Zm00001eb262690;Zm00001eb394510;Zm00001eb323290;Zm00001eb043590;Zm00001eb381190;Zm00001eb142190;Zm00001eb276270;Zm00001eb111350;Zm00001eb245840
GO:0098573	CC	intrinsic component of mitochondrial membrane	10/ 2415	86/ 43671	0.116279	0.0277192	0.427153	Zm00001eb262680;Zm00001eb262690;Zm00001eb394510;Zm00001eb323290;Zm00001eb043590;Zm00001eb381190;Zm00001eb142190;Zm00001eb276270;Zm00001eb111350;Zm00001eb245840
GO:0015711	BP	organic anion transport	23/ 2415	260/ 43671	0.0884615	0.0279442	0.429854	Zm00001eb345770;Zm00001eb094320;Zm00001eb386020;Zm00001eb239090;Zm00001eb168940;Zm00001eb368680;Zm00001eb054800;Zm00001eb045670;Zm00001eb057630;Zm00001eb097690;Zm00001eb173770;Zm00001eb317160;Zm00001eb142190;Zm00001eb110700;Zm00001eb201110;Zm00001eb215470;Zm00001eb005700;Zm00001eb216590;Zm00001eb118870;Zm00001eb402010;Zm00001eb235570;Zm00001eb122890;Zm00001eb283870
GO:0005984	BP	disaccharide metabolic process	17/ 2415	175/ 43671	0.0971429	0.0286866	0.439095	Zm00001eb370990;Zm00001eb391600;Zm00001eb257510;Zm00001eb144240;Zm00001eb192680;Zm00001eb365200;Zm00001eb374090;Zm00001eb042370;Zm00001eb153280;Zm00001eb181370;Zm00001eb200930;Zm00001eb194210;Zm00001eb289050;Zm00001eb312020;Zm00001eb417940;Zm00001eb167910;Zm00001eb228780
GO:0005992	BP	trehalose biosynthetic process	8/ 2415	66/ 43671	0.121212	0.0286974	0.439095	Zm00001eb370990;Zm00001eb257510;Zm00001eb192680;Zm00001eb391600;Zm00001eb042370;Zm00001eb153280;Zm00001eb194210;Zm00001eb312020
GO:0030246	MF	carbohydrate binding	45/ 2415	589/ 43671	0.0764007	0.0289856	0.442721	Zm00001eb265480;Zm00001eb355410;Zm00001eb413290;Zm00001eb427280;Zm00001eb287000;Zm00001eb265290;Zm00001eb333050;Zm00001eb121400;Zm00001eb399130;Zm00001eb334680;Zm00001eb244910;Zm00001eb151300;Zm00001eb136170;Zm00001eb084590;Zm00001eb025540;Zm00001eb280520;Zm00001eb362630;Zm00001eb258590;Zm00001eb196040;Zm00001eb096980;Zm00001eb279720;Zm00001eb265850;Zm00001eb334730;Zm00001eb034180;Zm00001eb069670…
GO:0043328	BP	protein transport to vacuole involved in ubiquitin-dependent protein catabolic process via the multivesicular body sorting pathway	5/ 2415	32/ 43671	0.15625	0.0298291	0.452972	Zm00001eb149330;Zm00001eb221160;Zm00001eb290360;Zm00001eb221170;Zm00001eb044760
GO:0006914	BP	autophagy	13/ 2415	127/ 43671	0.102362	0.0298511	0.452972	Zm00001eb001590;Zm00001eb207630;Zm00001eb151200;Zm00001eb413320;Zm00001eb391210;Zm00001eb358160;Zm00001eb012000;Zm00001eb394510;Zm00001eb142210;Zm00001eb171400;Zm00001eb216570;Zm00001eb078430;Zm00001eb123160
GO:0061919	BP	process utilizing autophagic mechanism	13/ 2415	127/ 43671	0.102362	0.0298511	0.452972	Zm00001eb001590;Zm00001eb207630;Zm00001eb151200;Zm00001eb413320;Zm00001eb391210;Zm00001eb358160;Zm00001eb012000;Zm00001eb394510;Zm00001eb142210;Zm00001eb171400;Zm00001eb216570;Zm00001eb078430;Zm00001eb123160
GO:0009924	MF	octadecanal decarbonylase activity	6/ 2415	43/ 43671	0.139535	0.0299711	0.452972	Zm00001eb191580;Zm00001eb233880;Zm00001eb389050;Zm00001eb362010;Zm00001eb254570;Zm00001eb001850
GO:0071771	MF	aldehyde decarbonylase activity	6/ 2415	43/ 43671	0.139535	0.0299711	0.452972	Zm00001eb191580;Zm00001eb233880;Zm00001eb389050;Zm00001eb362010;Zm00001eb254570;Zm00001eb001850
GO:1990465	MF	aldehyde oxygenase (deformylating) activity	6/ 2415	43/ 43671	0.139535	0.0299711	0.452972	Zm00001eb191580;Zm00001eb233880;Zm00001eb389050;Zm00001eb362010;Zm00001eb254570;Zm00001eb001850
GO:0009409	BP	response to cold	19/ 2415	206/ 43671	0.092233	0.0303956	0.458587	Zm00001eb417550;Zm00001eb191580;Zm00001eb209570;Zm00001eb187010;Zm00001eb013990;Zm00001eb250120;Zm00001eb145580;Zm00001eb206040;Zm00001eb015120;Zm00001eb048730;Zm00001eb307270;Zm00001eb027960;Zm00001eb205600;Zm00001eb002180;Zm00001eb236420;Zm00001eb428080;Zm00001eb201110;Zm00001eb231860;Zm00001eb077690
GO:0005978	BP	glycogen biosynthetic process	4/ 2415	22/ 43671	0.181818	0.0306976	0.459931	Zm00001eb159060;Zm00001eb056340;Zm00001eb242610;Zm00001eb176800
GO:0008889	MF	glycerophosphodiester phosphodiesterase activity	4/ 2415	22/ 43671	0.181818	0.0306976	0.459931	Zm00001eb424720;Zm00001eb050070;Zm00001eb241920;Zm00001eb327550
GO:0032881	BP	regulation of polysaccharide metabolic process	4/ 2415	22/ 43671	0.181818	0.0306976	0.459931	Zm00001eb005190;Zm00001eb231700;Zm00001eb201580;Zm00001eb419810
GO:0035434	BP	copper ion transmembrane transport	4/ 2415	22/ 43671	0.181818	0.0306976	0.459931	Zm00001eb074380;Zm00001eb074360;Zm00001eb389830;Zm00001eb387350
GO:1901698	BP	response to nitrogen compound	19/ 2415	207/ 43671	0.0917874	0.0309564	0.463007	Zm00001eb025340;Zm00001eb312870;Zm00001eb084590;Zm00001eb210630;Zm00001eb368420;Zm00001eb229930;Zm00001eb278450;Zm00001eb234360;Zm00001eb185240;Zm00001eb075760;Zm00001eb427210;Zm00001eb274910;Zm00001eb162560;Zm00001eb077230;Zm00001eb096980;Zm00001eb341970;Zm00001eb066570;Zm00001eb209550;Zm00001eb193660
GO:0004163	MF	diphosphomevalonate decarboxylase activity	3/ 2415	13/ 43671	0.230769	0.0318245	0.470296	Zm00001eb257840;Zm00001eb116680;Zm00001eb299660
GO:0042538	BP	hyperosmotic salinity response	3/ 2415	13/ 43671	0.230769	0.0318245	0.470296	Zm00001eb050460;Zm00001eb041140;Zm00001eb179790
GO:0055075	BP	potassium ion homeostasis	3/ 2415	13/ 43671	0.230769	0.0318245	0.470296	Zm00001eb381570;Zm00001eb266600;Zm00001eb028780
GO:1900424	BP	regulation of defense response to bacterium	3/ 2415	13/ 43671	0.230769	0.0318245	0.470296	Zm00001eb358600;Zm00001eb199880;Zm00001eb381490
GO:0031406	MF	carboxylic acid binding	13/ 2415	129/ 43671	0.100775	0.0321184	0.473022	Zm00001eb219580;Zm00001eb083480;Zm00001eb013990;Zm00001eb283810;Zm00001eb259720;Zm00001eb379490;Zm00001eb287000;Zm00001eb148110;Zm00001eb200160;Zm00001eb263030;Zm00001eb399130;Zm00001eb167230;Zm00001eb350630
GO:0048608	BP	reproductive structure development	19/ 2415	209/ 43671	0.0909091	0.032219	0.473696	Zm00001eb153590;Zm00001eb050540;Zm00001eb406750;Zm00001eb414590;Zm00001eb003760;Zm00001eb115490;Zm00001eb248990;Zm00001eb058540;Zm00001eb337800;Zm00001eb239090;Zm00001eb024800;Zm00001eb386220;Zm00001eb157810;Zm00001eb024810;Zm00001eb189910;Zm00001eb067270;Zm00001eb317040;Zm00001eb150140;Zm00001eb008310
GO:0098542	BP	defense response to other organism	37/ 2415	470/ 43671	0.0787234	0.0323625	0.474998	Zm00001eb180480;Zm00001eb370160;Zm00001eb434030;Zm00001eb006530;Zm00001eb344770;Zm00001eb331170;Zm00001eb142210;Zm00001eb265290;Zm00001eb407150;Zm00001eb053690;Zm00001eb124770;Zm00001eb042520;Zm00001eb003760;Zm00001eb324770;Zm00001eb025300;Zm00001eb313100;Zm00001eb048310;Zm00001eb383610;Zm00001eb050460;Zm00001eb263010;Zm00001eb198910;Zm00001eb326660;Zm00001eb013990;Zm00001eb381490;Zm00001eb070510…
GO:0005215	MF	transporter activity	174/ 2415	2699/ 43671	0.0644683	0.033144	0.483675	Zm00001eb265480;Zm00001eb230060;Zm00001eb198690;Zm00001eb023140;Zm00001eb057440;Zm00001eb185500;Zm00001eb033080;Zm00001eb168940;Zm00001eb247680;Zm00001eb342040;Zm00001eb048950;Zm00001eb249190;Zm00001eb421580;Zm00001eb054800;Zm00001eb196240;Zm00001eb094320;Zm00001eb441030;Zm00001eb296200;Zm00001eb026490;Zm00001eb065380;Zm00001eb309390;Zm00001eb025190;Zm00001eb201110;Zm00001eb085320;Zm00001eb403950…
GO:0006020	BP	inositol metabolic process	5/ 2415	33/ 43671	0.151515	0.0336061	0.485463	Zm00001eb283940;Zm00001eb277720;Zm00001eb024800;Zm00001eb384280;Zm00001eb024810
GO:0006596	BP	polyamine biosynthetic process	5/ 2415	33/ 43671	0.151515	0.0336061	0.485463	Zm00001eb313410;Zm00001eb425830;Zm00001eb184470;Zm00001eb094730;Zm00001eb418690
GO:0047372	MF	acylglycerol lipase activity	5/ 2415	33/ 43671	0.151515	0.0336061	0.485463	Zm00001eb115060;Zm00001eb166850;Zm00001eb115130;Zm00001eb144590;Zm00001eb107090
GO:0044419	BP	biological process involved in interspecies interaction between organisms	58/ 2415	792/ 43671	0.0732323	0.0336108	0.485463	Zm00001eb180480;Zm00001eb228780;Zm00001eb370160;Zm00001eb025300;Zm00001eb362030;Zm00001eb300130;Zm00001eb006530;Zm00001eb344770;Zm00001eb331170;Zm00001eb144960;Zm00001eb209570;Zm00001eb265290;Zm00001eb407150;Zm00001eb313100;Zm00001eb053690;Zm00001eb124770;Zm00001eb042520;Zm00001eb003760;Zm00001eb326660;Zm00001eb434030;Zm00001eb195760;Zm00001eb326540;Zm00001eb048310;Zm00001eb061810;Zm00001eb383610…
GO:0097367	MF	carbohydrate derivative binding	427/ 2415	7042/ 43671	0.0606362	0.0351213	0.505198	Zm00001eb226210;Zm00001eb294630;Zm00001eb058080;Zm00001eb074380;Zm00001eb283880;Zm00001eb279420;Zm00001eb197300;Zm00001eb050540;Zm00001eb373030;Zm00001eb297830;Zm00001eb167780;Zm00001eb209550;Zm00001eb220610;Zm00001eb072560;Zm00001eb187030;Zm00001eb070510;Zm00001eb357110;Zm00001eb161780;Zm00001eb325180;Zm00001eb292740;Zm00001eb077540;Zm00001eb069350;Zm00001eb284840;Zm00001eb323220;Zm00001eb389830…
GO:0008216	BP	spermidine metabolic process	4/ 2415	23/ 43671	0.173913	0.03558	0.507573	Zm00001eb295270;Zm00001eb425830;Zm00001eb184470;Zm00001eb313410
GO:0016624	MF	oxidoreductase activity, acting on the aldehyde or oxo group of donors, disulfide as acceptor	4/ 2415	23/ 43671	0.173913	0.03558	0.507573	Zm00001eb395670;Zm00001eb421170;Zm00001eb117100;Zm00001eb409040
GO:0016647	MF	oxidoreductase activity, acting on the CH-NH group of donors, oxygen as acceptor	4/ 2415	23/ 43671	0.173913	0.03558	0.507573	Zm00001eb295270;Zm00001eb066680;Zm00001eb433420;Zm00001eb317190
GO:0016833	MF	oxo-acid-lyase activity	4/ 2415	23/ 43671	0.173913	0.03558	0.507573	Zm00001eb063220;Zm00001eb424380;Zm00001eb011670;Zm00001eb323090
GO:1902584	BP	positive regulation of response to water deprivation	4/ 2415	23/ 43671	0.173913	0.03558	0.507573	Zm00001eb217170;Zm00001eb376660;Zm00001eb015120;Zm00001eb145580
GO:0050660	MF	flavin adenine dinucleotide binding	32/ 2415	399/ 43671	0.0802005	0.0357513	0.509176	Zm00001eb360480;Zm00001eb076990;Zm00001eb066680;Zm00001eb083480;Zm00001eb317190;Zm00001eb265270;Zm00001eb081460;Zm00001eb200160;Zm00001eb349960;Zm00001eb320970;Zm00001eb167230;Zm00001eb295270;Zm00001eb063680;Zm00001eb148110;Zm00001eb277780;Zm00001eb007440;Zm00001eb176470;Zm00001eb370000;Zm00001eb433420;Zm00001eb243970;Zm00001eb176160;Zm00001eb014870;Zm00001eb056320;Zm00001eb391720;Zm00001eb259720…
GO:0009250	BP	glucan biosynthetic process	24/ 2415	283/ 43671	0.0848057	0.0360128	0.512016	Zm00001eb242610;Zm00001eb326990;Zm00001eb413290;Zm00001eb180610;Zm00001eb365810;Zm00001eb088740;Zm00001eb349960;Zm00001eb176800;Zm00001eb295270;Zm00001eb279740;Zm00001eb056340;Zm00001eb387870;Zm00001eb099710;Zm00001eb305810;Zm00001eb174590;Zm00001eb217200;Zm00001eb231700;Zm00001eb134100;Zm00001eb096280;Zm00001eb097410;Zm00001eb410030;Zm00001eb159060;Zm00001eb313250;Zm00001eb378140
GO:0051082	MF	unfolded protein binding	27/ 2415	323/ 43671	0.0835913	0.0363508	0.512016	Zm00001eb103670;Zm00001eb403780;Zm00001eb229930;Zm00001eb295770;Zm00001eb345630;Zm00001eb034130;Zm00001eb133480;Zm00001eb018130;Zm00001eb054940;Zm00001eb112330;Zm00001eb343630;Zm00001eb096980;Zm00001eb209550;Zm00001eb371530;Zm00001eb282660;Zm00001eb195340;Zm00001eb084590;Zm00001eb295760;Zm00001eb415590;Zm00001eb409950;Zm00001eb106600;Zm00001eb365990;Zm00001eb200390;Zm00001eb053750;Zm00001eb213310…
GO:0048316	BP	seed development	6/ 2415	45/ 43671	0.133333	0.0365081	0.512016	Zm00001eb239090;Zm00001eb024800;Zm00001eb157810;Zm00001eb024810;Zm00001eb248990;Zm00001eb317040
GO:0048609	BP	multicellular organismal reproductive process	6/ 2415	45/ 43671	0.133333	0.0365081	0.512016	Zm00001eb408850;Zm00001eb381490;Zm00001eb061780;Zm00001eb061770;Zm00001eb374090;Zm00001eb157810
GO:0000045	BP	autophagosome assembly	7/ 2415	57/ 43671	0.122807	0.0370063	0.512016	Zm00001eb001590;Zm00001eb391210;Zm00001eb078430;Zm00001eb358160;Zm00001eb142210;Zm00001eb216570;Zm00001eb123160
GO:0008320	MF	protein transmembrane transporter activity	7/ 2415	57/ 43671	0.122807	0.0370063	0.512016	Zm00001eb436450;Zm00001eb441030;Zm00001eb421330;Zm00001eb436210;Zm00001eb436490;Zm00001eb008550;Zm00001eb436260
GO:0022884	MF	macromolecule transmembrane transporter activity	7/ 2415	57/ 43671	0.122807	0.0370063	0.512016	Zm00001eb436450;Zm00001eb441030;Zm00001eb421330;Zm00001eb436210;Zm00001eb436490;Zm00001eb008550;Zm00001eb436260
GO:0140318	MF	protein transporter activity	7/ 2415	57/ 43671	0.122807	0.0370063	0.512016	Zm00001eb436450;Zm00001eb441030;Zm00001eb421330;Zm00001eb436210;Zm00001eb436490;Zm00001eb008550;Zm00001eb436260
GO:0004497	MF	monooxygenase activity	48/ 2415	646/ 43671	0.0743034	0.0372114	0.512016	Zm00001eb172800;Zm00001eb009010;Zm00001eb238550;Zm00001eb362010;Zm00001eb415980;Zm00001eb195510;Zm00001eb081460;Zm00001eb009350;Zm00001eb291460;Zm00001eb394150;Zm00001eb414590;Zm00001eb003760;Zm00001eb293740;Zm00001eb320970;Zm00001eb220030;Zm00001eb384280;Zm00001eb110040;Zm00001eb379120;Zm00001eb170560;Zm00001eb386220;Zm00001eb366970;Zm00001eb414600;Zm00001eb233880;Zm00001eb415890;Zm00001eb014870…
GO:1903008	BP	organelle disassembly	9/ 2415	76/ 43671	0.118421	0.0373306	0.512016	Zm00001eb001590;Zm00001eb391210;Zm00001eb078430;Zm00001eb358160;Zm00001eb394510;Zm00001eb142210;Zm00001eb257720;Zm00001eb216570;Zm00001eb123160
GO:0009646	BP	response to absence of light	5/ 2415	34/ 43671	0.147059	0.0376666	0.512016	Zm00001eb013990;Zm00001eb311090;Zm00001eb154730;Zm00001eb043590;Zm00001eb008970
GO:0022857	MF	transmembrane transporter activity	169/ 2415	2619/ 43671	0.0645284	0.0380833	0.512016	Zm00001eb265480;Zm00001eb230060;Zm00001eb198690;Zm00001eb057440;Zm00001eb185500;Zm00001eb033080;Zm00001eb168940;Zm00001eb247680;Zm00001eb342040;Zm00001eb048950;Zm00001eb249190;Zm00001eb421580;Zm00001eb196240;Zm00001eb094320;Zm00001eb441030;Zm00001eb296200;Zm00001eb026490;Zm00001eb065380;Zm00001eb309390;Zm00001eb025190;Zm00001eb201110;Zm00001eb085320;Zm00001eb403950;Zm00001eb118510;Zm00001eb161780…
GO:0009832	BP	plant-type cell wall biogenesis	18/ 2415	194/ 43671	0.0927835	0.0381927	0.512016	Zm00001eb175860;Zm00001eb098600;Zm00001eb092850;Zm00001eb373070;Zm00001eb096280;Zm00001eb312040;Zm00001eb316460;Zm00001eb349960;Zm00001eb396940;Zm00001eb387870;Zm00001eb099710;Zm00001eb097410;Zm00001eb410030;Zm00001eb069380;Zm00001eb313250;Zm00001eb225770;Zm00001eb326990;Zm00001eb395780
GO:1901657	BP	glycosyl compound metabolic process	9/ 2415	77/ 43671	0.116883	0.0384985	0.512016	Zm00001eb190410;Zm00001eb095970;Zm00001eb247050;Zm00001eb155070;Zm00001eb096030;Zm00001eb185220;Zm00001eb096970;Zm00001eb053690;Zm00001eb304250
GO:0006560	BP	proline metabolic process	3/ 2415	14/ 43671	0.214286	0.0388761	0.512016	Zm00001eb391720;Zm00001eb050460;Zm00001eb050430
GO:0010485	MF	H4 histone acetyltransferase activity	3/ 2415	14/ 43671	0.214286	0.0388761	0.512016	Zm00001eb060690;Zm00001eb217110;Zm00001eb301920
GO:0046592	MF	polyamine oxidase activity	3/ 2415	14/ 43671	0.214286	0.0388761	0.512016	Zm00001eb295270;Zm00001eb066680;Zm00001eb433420
GO:0052634	MF	C-19 gibberellin 2-beta-dioxygenase activity	3/ 2415	14/ 43671	0.214286	0.0388761	0.512016	Zm00001eb287000;Zm00001eb370660;Zm00001eb120250
GO:0061578	MF	Lys63-specific deubiquitinase activity	3/ 2415	14/ 43671	0.214286	0.0388761	0.512016	Zm00001eb131320;Zm00001eb083750;Zm00001eb421980
GO:0070417	BP	cellular response to cold	3/ 2415	14/ 43671	0.214286	0.0388761	0.512016	Zm00001eb205600;Zm00001eb048730;Zm00001eb231860
GO:0015748	BP	organophosphate ester transport	18/ 2415	196/ 43671	0.0918367	0.0391594	0.512016	Zm00001eb345770;Zm00001eb054800;Zm00001eb223160;Zm00001eb168940;Zm00001eb015510;Zm00001eb402010;Zm00001eb235570;Zm00001eb057630;Zm00001eb097690;Zm00001eb173770;Zm00001eb122890;Zm00001eb239090;Zm00001eb094320;Zm00001eb215470;Zm00001eb005700;Zm00001eb317160;Zm00001eb142190;Zm00001eb283870
GO:0004333	MF	fumarate hydratase activity	2/ 2415	6/ 43671	0.333333	0.0395043	0.512016	Zm00001eb308640;Zm00001eb309090
GO:0004665	MF	prephenate dehydrogenase (NADP+) activity	2/ 2415	6/ 43671	0.333333	0.0395043	0.512016	Zm00001eb272620;Zm00001eb227560
GO:0006106	BP	fumarate metabolic process	2/ 2415	6/ 43671	0.333333	0.0395043	0.512016	Zm00001eb308640;Zm00001eb309090
GO:0006690	BP	icosanoid metabolic process	2/ 2415	6/ 43671	0.333333	0.0395043	0.512016	Zm00001eb206040;Zm00001eb236420
GO:0008977	MF	prephenate dehydrogenase (NAD+) activity	2/ 2415	6/ 43671	0.333333	0.0395043	0.512016	Zm00001eb272620;Zm00001eb227560
GO:0009911	BP	positive regulation of flower development	2/ 2415	6/ 43671	0.333333	0.0395043	0.512016	Zm00001eb357370;Zm00001eb201580
GO:0010135	BP	ureide metabolic process	2/ 2415	6/ 43671	0.333333	0.0395043	0.512016	Zm00001eb374970;Zm00001eb433900
GO:0010136	BP	ureide catabolic process	2/ 2415	6/ 43671	0.333333	0.0395043	0.512016	Zm00001eb374970;Zm00001eb433900
GO:0010540	BP	basipetal auxin transport	2/ 2415	6/ 43671	0.333333	0.0395043	0.512016	Zm00001eb041140;Zm00001eb179790
GO:0015853	BP	adenine transport	2/ 2415	6/ 43671	0.333333	0.0395043	0.512016	Zm00001eb030300;Zm00001eb286740
GO:0015854	BP	guanine transport	2/ 2415	6/ 43671	0.333333	0.0395043	0.512016	Zm00001eb030300;Zm00001eb286740
GO:0015855	BP	pyrimidine nucleobase transport	2/ 2415	6/ 43671	0.333333	0.0395043	0.512016	Zm00001eb030300;Zm00001eb409270
GO:0015857	BP	uracil transport	2/ 2415	6/ 43671	0.333333	0.0395043	0.512016	Zm00001eb030300;Zm00001eb409270
GO:0032432	CC	actin filament bundle	2/ 2415	6/ 43671	0.333333	0.0395043	0.512016	Zm00001eb252890;Zm00001eb132450
GO:0033730	MF	arogenate dehydrogenase (NADP+) activity	2/ 2415	6/ 43671	0.333333	0.0395043	0.512016	Zm00001eb272620;Zm00001eb227560
GO:0033731	MF	arogenate dehydrogenase [NAD(P)+] activity	2/ 2415	6/ 43671	0.333333	0.0395043	0.512016	Zm00001eb272620;Zm00001eb227560
GO:0035627	BP	ceramide transport	2/ 2415	6/ 43671	0.333333	0.0395043	0.512016	Zm00001eb054800;Zm00001eb216430
GO:0044375	BP	regulation of peroxisome size	2/ 2415	6/ 43671	0.333333	0.0395043	0.512016	Zm00001eb075550;Zm00001eb396440
GO:0046624	MF	sphingolipid transporter activity	2/ 2415	6/ 43671	0.333333	0.0395043	0.512016	Zm00001eb054800;Zm00001eb216430
GO:0046625	MF	sphingolipid binding	2/ 2415	6/ 43671	0.333333	0.0395043	0.512016	Zm00001eb054800;Zm00001eb216430
GO:0048653	BP	anther development	2/ 2415	6/ 43671	0.333333	0.0395043	0.512016	Zm00001eb041050;Zm00001eb150140
GO:0048825	BP	cotyledon development	2/ 2415	6/ 43671	0.333333	0.0395043	0.512016	Zm00001eb181370;Zm00001eb050540
GO:0051639	BP	actin filament network formation	2/ 2415	6/ 43671	0.333333	0.0395043	0.512016	Zm00001eb252890;Zm00001eb132450
GO:0051788	BP	response to misfolded protein	2/ 2415	6/ 43671	0.333333	0.0395043	0.512016	Zm00001eb260730;Zm00001eb162560
GO:0052662	MF	zeaxanthin epoxidase activity	2/ 2415	6/ 43671	0.333333	0.0395043	0.512016	Zm00001eb081460;Zm00001eb423570
GO:0071218	BP	cellular response to misfolded protein	2/ 2415	6/ 43671	0.333333	0.0395043	0.512016	Zm00001eb260730;Zm00001eb162560
GO:0097001	MF	ceramide binding	2/ 2415	6/ 43671	0.333333	0.0395043	0.512016	Zm00001eb054800;Zm00001eb216430
GO:0120016	MF	sphingolipid transfer activity	2/ 2415	6/ 43671	0.333333	0.0395043	0.512016	Zm00001eb054800;Zm00001eb216430
GO:0120017	MF	ceramide transfer activity	2/ 2415	6/ 43671	0.333333	0.0395043	0.512016	Zm00001eb054800;Zm00001eb216430
GO:1902387	MF	ceramide 1-phosphate binding	2/ 2415	6/ 43671	0.333333	0.0395043	0.512016	Zm00001eb054800;Zm00001eb216430
GO:1902388	MF	ceramide 1-phosphate transfer activity	2/ 2415	6/ 43671	0.333333	0.0395043	0.512016	Zm00001eb054800;Zm00001eb216430
GO:1903791	BP	uracil transmembrane transport	2/ 2415	6/ 43671	0.333333	0.0395043	0.512016	Zm00001eb030300;Zm00001eb409270
GO:1904082	BP	pyrimidine nucleobase transmembrane transport	2/ 2415	6/ 43671	0.333333	0.0395043	0.512016	Zm00001eb030300;Zm00001eb409270
GO:1905183	BP	negative regulation of protein serine/threonine phosphatase activity	2/ 2415	6/ 43671	0.333333	0.0395043	0.512016	Zm00001eb283810;Zm00001eb350630
GO:0000166	MF	nucleotide binding	466/ 2415	7742/ 43671	0.0601912	0.0397742	0.512904	Zm00001eb226210;Zm00001eb294630;Zm00001eb349810;Zm00001eb074380;Zm00001eb283880;Zm00001eb279420;Zm00001eb197300;Zm00001eb050540;Zm00001eb373030;Zm00001eb297830;Zm00001eb209550;Zm00001eb220610;Zm00001eb072560;Zm00001eb187030;Zm00001eb070510;Zm00001eb357110;Zm00001eb161780;Zm00001eb325180;Zm00001eb292740;Zm00001eb077540;Zm00001eb069350;Zm00001eb284840;Zm00001eb323220;Zm00001eb001910;Zm00001eb200390…
GO:1901265	MF	nucleoside phosphate binding	466/ 2415	7742/ 43671	0.0601912	0.0397742	0.512904	Zm00001eb226210;Zm00001eb294630;Zm00001eb349810;Zm00001eb074380;Zm00001eb283880;Zm00001eb279420;Zm00001eb197300;Zm00001eb050540;Zm00001eb373030;Zm00001eb297830;Zm00001eb209550;Zm00001eb220610;Zm00001eb072560;Zm00001eb187030;Zm00001eb070510;Zm00001eb357110;Zm00001eb161780;Zm00001eb325180;Zm00001eb292740;Zm00001eb077540;Zm00001eb069350;Zm00001eb284840;Zm00001eb323220;Zm00001eb001910;Zm00001eb200390…
GO:0016830	MF	carbon-carbon lyase activity	30/ 2415	373/ 43671	0.080429	0.0397832	0.512904	Zm00001eb397580;Zm00001eb362010;Zm00001eb399220;Zm00001eb424380;Zm00001eb365200;Zm00001eb299660;Zm00001eb171950;Zm00001eb149820;Zm00001eb011670;Zm00001eb323090;Zm00001eb001850;Zm00001eb398370;Zm00001eb006420;Zm00001eb184470;Zm00001eb063220;Zm00001eb334070;Zm00001eb116680;Zm00001eb233880;Zm00001eb144240;Zm00001eb006440;Zm00001eb055490;Zm00001eb257840;Zm00001eb284110;Zm00001eb254570;Zm00001eb313410…
GO:0016645	MF	oxidoreductase activity, acting on the CH-NH group of donors	9/ 2415	78/ 43671	0.115385	0.0398101	0.512904	Zm00001eb076990;Zm00001eb295270;Zm00001eb391720;Zm00001eb066680;Zm00001eb370000;Zm00001eb192910;Zm00001eb043590;Zm00001eb433420;Zm00001eb317190
GO:0016307	MF	phosphatidylinositol phosphate kinase activity	6/ 2415	46/ 43671	0.130435	0.0400929	0.515013	Zm00001eb279620;Zm00001eb216660;Zm00001eb054420;Zm00001eb011460;Zm00001eb044300;Zm00001eb146180
GO:0042562	MF	hormone binding	6/ 2415	46/ 43671	0.130435	0.0400929	0.515013	Zm00001eb013990;Zm00001eb283810;Zm00001eb190410;Zm00001eb350630;Zm00001eb287810;Zm00001eb287800
GO:0009226	BP	nucleotide-sugar biosynthetic process	7/ 2415	58/ 43671	0.12069	0.0401545	0.515038	Zm00001eb125530;Zm00001eb012020;Zm00001eb270090;Zm00001eb397580;Zm00001eb148030;Zm00001eb330860;Zm00001eb057790
GO:0000293	MF	ferric-chelate reductase activity	4/ 2415	24/ 43671	0.166667	0.0408847	0.518253	Zm00001eb313960;Zm00001eb081810;Zm00001eb410380;Zm00001eb023090
GO:0006551	BP	leucine metabolic process	4/ 2415	24/ 43671	0.166667	0.0408847	0.518253	Zm00001eb405040;Zm00001eb265270;Zm00001eb179170;Zm00001eb043590
GO:0006825	BP	copper ion transport	4/ 2415	24/ 43671	0.166667	0.0408847	0.518253	Zm00001eb074380;Zm00001eb074360;Zm00001eb389830;Zm00001eb387350
GO:0009800	BP	cinnamic acid biosynthetic process	4/ 2415	24/ 43671	0.166667	0.0408847	0.518253	Zm00001eb185240;Zm00001eb247610;Zm00001eb247620;Zm00001eb077230
GO:0009803	BP	cinnamic acid metabolic process	4/ 2415	24/ 43671	0.166667	0.0408847	0.518253	Zm00001eb185240;Zm00001eb247610;Zm00001eb247620;Zm00001eb077230
GO:0016174	MF	NAD(P)H oxidase H2O2-forming activity	4/ 2415	24/ 43671	0.166667	0.0408847	0.518253	Zm00001eb313960;Zm00001eb081810;Zm00001eb410380;Zm00001eb023090
GO:0045548	MF	phenylalanine ammonia-lyase activity	4/ 2415	24/ 43671	0.166667	0.0408847	0.518253	Zm00001eb185240;Zm00001eb247610;Zm00001eb247620;Zm00001eb077230
GO:0009834	BP	plant-type secondary cell wall biogenesis	12/ 2415	119/ 43671	0.10084	0.0412193	0.52124	Zm00001eb175860;Zm00001eb098600;Zm00001eb373070;Zm00001eb312040;Zm00001eb316460;Zm00001eb396940;Zm00001eb099710;Zm00001eb092850;Zm00001eb069380;Zm00001eb313250;Zm00001eb225770;Zm00001eb395780
GO:0006629	BP	lipid metabolic process	127/ 2415	1927/ 43671	0.0659056	0.0412778	0.52124	Zm00001eb216870;Zm00001eb362010;Zm00001eb252000;Zm00001eb252670;Zm00001eb017350;Zm00001eb188500;Zm00001eb424720;Zm00001eb342550;Zm00001eb301560;Zm00001eb109290;Zm00001eb434030;Zm00001eb102240;Zm00001eb154820;Zm00001eb115130;Zm00001eb373030;Zm00001eb388640;Zm00001eb321420;Zm00001eb398750;Zm00001eb347070;Zm00001eb122060;Zm00001eb377350;Zm00001eb296540;Zm00001eb259720;Zm00001eb241920;Zm00001eb013340…
GO:0016051	BP	carbohydrate biosynthetic process	50/ 2415	677/ 43671	0.0738552	0.0413013	0.52124	Zm00001eb370990;Zm00001eb391600;Zm00001eb413290;Zm00001eb180610;Zm00001eb305810;Zm00001eb312040;Zm00001eb313250;Zm00001eb287800;Zm00001eb069380;Zm00001eb153280;Zm00001eb365200;Zm00001eb295270;Zm00001eb042370;Zm00001eb159060;Zm00001eb373070;Zm00001eb088740;Zm00001eb349960;Zm00001eb384280;Zm00001eb287810;Zm00001eb398370;Zm00001eb225770;Zm00001eb176800;Zm00001eb306890;Zm00001eb097410;Zm00001eb217200…
GO:0042537	BP	benzene-containing compound metabolic process	10/ 2415	95/ 43671	0.105263	0.0416786	0.525236	Zm00001eb185240;Zm00001eb237500;Zm00001eb108850;Zm00001eb195460;Zm00001eb326940;Zm00001eb247620;Zm00001eb247610;Zm00001eb307270;Zm00001eb077230;Zm00001eb258950
GO:0006536	BP	glutamate metabolic process	5/ 2415	35/ 43671	0.142857	0.0420145	0.525349	Zm00001eb391720;Zm00001eb360480;Zm00001eb055490;Zm00001eb050460;Zm00001eb399220
GO:0015205	MF	nucleobase transmembrane transporter activity	5/ 2415	35/ 43671	0.142857	0.0420145	0.525349	Zm00001eb030300;Zm00001eb187660;Zm00001eb286740;Zm00001eb409270;Zm00001eb156740
GO:0019840	MF	isoprenoid binding	5/ 2415	35/ 43671	0.142857	0.0420145	0.525349	Zm00001eb013990;Zm00001eb287800;Zm00001eb283810;Zm00001eb350630;Zm00001eb287810
GO:0051702	BP	biological process involved in interaction with symbiont	5/ 2415	35/ 43671	0.142857	0.0420145	0.525349	Zm00001eb180480;Zm00001eb362030;Zm00001eb241040;Zm00001eb057860;Zm00001eb313100
GO:0071712	BP	ER-associated misfolded protein catabolic process	5/ 2415	35/ 43671	0.142857	0.0420145	0.525349	Zm00001eb025340;Zm00001eb427210;Zm00001eb075760;Zm00001eb341970;Zm00001eb368420
GO:0060255	BP	regulation of macromolecule metabolic process	321/ 2415	5224/ 43671	0.0614472	0.0420522	0.525349	Zm00001eb023010;Zm00001eb187880;Zm00001eb373520;Zm00001eb210210;Zm00001eb194770;Zm00001eb284410;Zm00001eb336460;Zm00001eb192050;Zm00001eb180670;Zm00001eb331170;Zm00001eb142410;Zm00001eb249290;Zm00001eb040070;Zm00001eb068530;Zm00001eb168940;Zm00001eb042400;Zm00001eb267730;Zm00001eb191940;Zm00001eb050660;Zm00001eb428800;Zm00001eb410730;Zm00001eb008970;Zm00001eb330850;Zm00001eb379460;Zm00001eb311340…
GO:0032553	MF	ribonucleotide binding	422/ 2415	6987/ 43671	0.0603979	0.042648	0.527325	Zm00001eb226210;Zm00001eb294630;Zm00001eb058080;Zm00001eb074380;Zm00001eb283880;Zm00001eb279420;Zm00001eb197300;Zm00001eb050540;Zm00001eb373030;Zm00001eb297830;Zm00001eb167780;Zm00001eb209550;Zm00001eb220610;Zm00001eb072560;Zm00001eb187030;Zm00001eb070510;Zm00001eb357110;Zm00001eb161780;Zm00001eb325180;Zm00001eb292740;Zm00001eb077540;Zm00001eb069350;Zm00001eb284840;Zm00001eb323220;Zm00001eb389830…
GO:0060089	MF	molecular transducer activity	31/ 2415	388/ 43671	0.0798969	0.0434014	0.527325	Zm00001eb324470;Zm00001eb230060;Zm00001eb058430;Zm00001eb386160;Zm00001eb145720;Zm00001eb344770;Zm00001eb427280;Zm00001eb323290;Zm00001eb041050;Zm00001eb265290;Zm00001eb419810;Zm00001eb233930;Zm00001eb297830;Zm00001eb107020;Zm00001eb066570;Zm00001eb018790;Zm00001eb013990;Zm00001eb110240;Zm00001eb298390;Zm00001eb274910;Zm00001eb201580;Zm00001eb427260;Zm00001eb283810;Zm00001eb190410;Zm00001eb384900…
GO:0015629	CC	actin cytoskeleton	7/ 2415	59/ 43671	0.118644	0.0434721	0.527325	Zm00001eb191400;Zm00001eb106890;Zm00001eb361410;Zm00001eb057310;Zm00001eb214950;Zm00001eb193160;Zm00001eb062580
GO:0042542	BP	response to hydrogen peroxide	7/ 2415	59/ 43671	0.118644	0.0434721	0.527325	Zm00001eb209570;Zm00001eb112330;Zm00001eb013990;Zm00001eb425100;Zm00001eb371530;Zm00001eb274910;Zm00001eb246190
GO:0042886	BP	amide transport	10/ 2415	96/ 43671	0.104167	0.0437823	0.527325	Zm00001eb085320;Zm00001eb265480;Zm00001eb054800;Zm00001eb409270;Zm00001eb057440;Zm00001eb215470;Zm00001eb426920;Zm00001eb248990;Zm00001eb009980;Zm00001eb216430
GO:0007015	BP	actin filament organization	16/ 2415	174/ 43671	0.091954	0.0440327	0.527325	Zm00001eb400670;Zm00001eb191400;Zm00001eb106890;Zm00001eb132450;Zm00001eb089720;Zm00001eb361410;Zm00001eb220870;Zm00001eb057310;Zm00001eb252890;Zm00001eb193160;Zm00001eb214950;Zm00001eb292740;Zm00001eb369340;Zm00001eb394440;Zm00001eb062580;Zm00001eb272340
GO:0006570	BP	tyrosine metabolic process	4/ 2415	25/ 43671	0.16	0.0466123	0.527325	Zm00001eb240650;Zm00001eb379530;Zm00001eb227560;Zm00001eb272620
GO:2000243	BP	positive regulation of reproductive process	4/ 2415	25/ 43671	0.16	0.0466123	0.527325	Zm00001eb357370;Zm00001eb379530;Zm00001eb201580;Zm00001eb275810
GO:0004014	MF	adenosylmethionine decarboxylase activity	3/ 2415	15/ 43671	0.2	0.0466484	0.527325	Zm00001eb184470;Zm00001eb425830;Zm00001eb313410
GO:0004817	MF	cysteine-tRNA ligase activity	3/ 2415	15/ 43671	0.2	0.0466484	0.527325	Zm00001eb174780;Zm00001eb430970;Zm00001eb058080
GO:0006423	BP	cysteinyl-tRNA aminoacylation	3/ 2415	15/ 43671	0.2	0.0466484	0.527325	Zm00001eb174780;Zm00001eb430970;Zm00001eb058080
GO:0006597	BP	spermine biosynthetic process	3/ 2415	15/ 43671	0.2	0.0466484	0.527325	Zm00001eb184470;Zm00001eb425830;Zm00001eb313410
GO:0016849	MF	phosphorus-oxygen lyase activity	3/ 2415	15/ 43671	0.2	0.0466484	0.527325	Zm00001eb332050;Zm00001eb144680;Zm00001eb041390
GO:0030174	BP	regulation of DNA-templated DNA replication initiation	3/ 2415	15/ 43671	0.2	0.0466484	0.527325	Zm00001eb297950;Zm00001eb044980;Zm00001eb138180
GO:0080036	BP	regulation of cytokinin-activated signaling pathway	3/ 2415	15/ 43671	0.2	0.0466484	0.527325	Zm00001eb277050;Zm00001eb367250;Zm00001eb277040
GO:0006559	BP	L-phenylalanine catabolic process	5/ 2415	36/ 43671	0.138889	0.0466522	0.527325	Zm00001eb185240;Zm00001eb247610;Zm00001eb379530;Zm00001eb247620;Zm00001eb077230
GO:1902222	BP	erythrose 4-phosphate/phosphoenolpyruvate family amino acid catabolic process	5/ 2415	36/ 43671	0.138889	0.0466522	0.527325	Zm00001eb185240;Zm00001eb247610;Zm00001eb379530;Zm00001eb247620;Zm00001eb077230
GO:0006515	BP	protein quality control for misfolded or incompletely synthesized proteins	7/ 2415	60/ 43671	0.116667	0.0469614	0.527325	Zm00001eb025340;Zm00001eb260730;Zm00001eb368420;Zm00001eb075760;Zm00001eb341970;Zm00001eb427210;Zm00001eb426970
GO:0032511	BP	late endosome to vacuole transport via multivesicular body sorting pathway	7/ 2415	60/ 43671	0.116667	0.0469614	0.527325	Zm00001eb381490;Zm00001eb149330;Zm00001eb221160;Zm00001eb044760;Zm00001eb290360;Zm00001eb221170;Zm00001eb358220
GO:0043207	BP	response to external biotic stimulus	56/ 2415	779/ 43671	0.071887	0.0474907	0.527325	Zm00001eb180480;Zm00001eb228780;Zm00001eb370160;Zm00001eb025300;Zm00001eb300130;Zm00001eb006530;Zm00001eb344770;Zm00001eb331170;Zm00001eb144960;Zm00001eb265290;Zm00001eb407150;Zm00001eb313100;Zm00001eb053690;Zm00001eb124770;Zm00001eb042520;Zm00001eb003760;Zm00001eb326660;Zm00001eb434030;Zm00001eb195760;Zm00001eb048310;Zm00001eb061810;Zm00001eb383610;Zm00001eb050460;Zm00001eb226180;Zm00001eb419270…
GO:0008652	BP	cellular amino acid biosynthetic process	35/ 2415	450/ 43671	0.0777778	0.0477264	0.527325	Zm00001eb370320;Zm00001eb246720;Zm00001eb034260;Zm00001eb360480;Zm00001eb361640;Zm00001eb376890;Zm00001eb022930;Zm00001eb424380;Zm00001eb322440;Zm00001eb301540;Zm00001eb171950;Zm00001eb060890;Zm00001eb055020;Zm00001eb011670;Zm00001eb192910;Zm00001eb063220;Zm00001eb050460;Zm00001eb000710;Zm00001eb237500;Zm00001eb054990;Zm00001eb227560;Zm00001eb034580;Zm00001eb320250;Zm00001eb272620;Zm00001eb179760…
GO:0032555	MF	purine ribonucleotide binding	417/ 2415	6909/ 43671	0.0603561	0.0477361	0.527325	Zm00001eb226210;Zm00001eb294630;Zm00001eb058080;Zm00001eb074380;Zm00001eb283880;Zm00001eb279420;Zm00001eb197300;Zm00001eb050540;Zm00001eb297830;Zm00001eb167780;Zm00001eb209550;Zm00001eb220610;Zm00001eb072560;Zm00001eb187030;Zm00001eb070510;Zm00001eb357110;Zm00001eb161780;Zm00001eb325180;Zm00001eb292740;Zm00001eb077540;Zm00001eb069350;Zm00001eb284840;Zm00001eb323220;Zm00001eb389830;Zm00001eb029660…
GO:0004866	MF	endopeptidase inhibitor activity	11/ 2415	105/ 43671	0.104762	0.0488557	0.527325	Zm00001eb062890;Zm00001eb021050;Zm00001eb095210;Zm00001eb291480;Zm00001eb267010;Zm00001eb267000;Zm00001eb062880;Zm00001eb355990;Zm00001eb335210;Zm00001eb159800;Zm00001eb289210
GO:0030414	MF	peptidase inhibitor activity	11/ 2415	105/ 43671	0.104762	0.0488557	0.527325	Zm00001eb062890;Zm00001eb021050;Zm00001eb095210;Zm00001eb291480;Zm00001eb267010;Zm00001eb267000;Zm00001eb062880;Zm00001eb355990;Zm00001eb335210;Zm00001eb159800;Zm00001eb289210
GO:0061135	MF	endopeptidase regulator activity	11/ 2415	106/ 43671	0.103774	0.0499046	0.527325	Zm00001eb062890;Zm00001eb021050;Zm00001eb095210;Zm00001eb291480;Zm00001eb267010;Zm00001eb267000;Zm00001eb062880;Zm00001eb355990;Zm00001eb335210;Zm00001eb159800;Zm00001eb289210
