# Supplementary material for: Comparative transcriptomic and metabolomic analysis reveals mechanisms of selenium-regulated anthocyanin synthesis in waxy maize (Zea mays L.)
Source: Front Plant Sci. 2024 Oct 3;15:1466756. doi: 10.3389/fpls.2024.1466756 (PMC11484008; doi:10.3389/fpls.2024.1466756)
Supplement: Supplementary file 1 [file DataSheet1.zip › Table S6.xlsx]

## Sheet: Table S6
Table S6 KEGG enrichment analyses in HN5-Se vs. HN5-CK
Pathway id	Description	Database	Ratio_in_study	Ratio_in_pop	Rich factor	Pvalue	Padjust	First Category	Second Category	Gene_ids
map00500	Starch and sucrose metabolism	KEGG PATHWAY	16/ 375	289/ 18757	0.0553633	0.000249409	0.024442	Metabolism	Carbohydrate metabolism	Zm00001eb376100|Zm00001eb159060|Zm00001eb228530|Zm00001eb067230|Zm00001eb413290|Zm00001eb180610|Zm00001eb374090|Zm00001eb098650|Zm00001eb056340|Zm00001eb273940|Zm00001eb378140|Zm00001eb121400|Zm00001eb365810|Zm00001eb400300|Zm00001eb176800|Zm00001eb228780
map04144	Endocytosis	KEGG PATHWAY	16/ 375	374/ 18757	0.0427807	0.00369808	0.120804	Cellular Processes	Transport and catabolism	Zm00001eb053750|Zm00001eb408780|Zm00001eb319220|Zm00001eb414760|Zm00001eb217010|Zm00001eb280130|Zm00001eb438640|Zm00001eb019050|Zm00001eb012470|Zm00001eb230280|Zm00001eb333240|Zm00001eb044760|Zm00001eb021510|Zm00001eb147050|Zm00001eb221160|Zm00001eb409950
map04141	Protein processing in endoplasmic reticulum	KEGG PATHWAY	14/ 375	434/ 18757	0.0322581	0.0546921	0.446652	Genetic Information Processing	Folding, sorting and degradation	Zm00001eb217010|Zm00001eb078800|Zm00001eb393840|Zm00001eb008550|Zm00001eb282660|Zm00001eb345630|Zm00001eb011930|Zm00001eb418610|Zm00001eb012470|Zm00001eb278070|Zm00001eb337680|Zm00001eb314620|Zm00001eb053750|Zm00001eb409950
map00520	Amino sugar and nucleotide sugar metabolism	KEGG PATHWAY	11/ 375	270/ 18757	0.0407407	0.0204217	0.285904	Metabolism	Carbohydrate metabolism	Zm00001eb317530|Zm00001eb070940|Zm00001eb420850|Zm00001eb301500|Zm00001eb283280|Zm00001eb121400|Zm00001eb056340|Zm00001eb159060|Zm00001eb346580|Zm00001eb365810|Zm00001eb176800
map04626	Plant-pathogen interaction	KEGG PATHWAY	11/ 375	386/ 18757	0.0284974	0.152725	0.650743	Organismal Systems	Environmental adaptation	Zm00001eb140600|Zm00001eb395750|Zm00001eb418610|Zm00001eb318810|Zm00001eb093220|Zm00001eb256480|Zm00001eb077540|Zm00001eb002180|Zm00001eb241950|Zm00001eb006020|Zm00001eb046050
map00940	Phenylpropanoid biosynthesis	KEGG PATHWAY	10/ 375	271/ 18757	0.0369004	0.0466049	0.456728	Metabolism	Biosynthesis of other secondary metabolites	Zm00001eb340440|Zm00001eb338220|Zm00001eb156790|Zm00001eb247610|Zm00001eb191610|Zm00001eb125070|Zm00001eb119040|Zm00001eb417240|Zm00001eb389420|Zm00001eb425840
map04075	Plant hormone signal transduction	KEGG PATHWAY	10/ 375	521/ 18757	0.0191939	0.59701	0.847928	Environmental Information Processing	Signal transduction	Zm00001eb149160|Zm00001eb430520|Zm00001eb430530|Zm00001eb060950|Zm00001eb072730|Zm00001eb375570|Zm00001eb356420|Zm00001eb224010|Zm00001eb373300|Zm00001eb048740
map00010	Glycolysis / Gluconeogenesis	KEGG PATHWAY	9/ 375	258/ 18757	0.0348837	0.0754518	0.492952	Metabolism	Carbohydrate metabolism	Zm00001eb322010|Zm00001eb408260|Zm00001eb381920|Zm00001eb011080|Zm00001eb121400|Zm00001eb335870|Zm00001eb219880|Zm00001eb398370|Zm00001eb287770
map04016	MAPK signaling pathway - plant	KEGG PATHWAY	8/ 375	320/ 18757	0.025	0.310651	0.724853	Environmental Information Processing	Signal transduction	Zm00001eb149160|Zm00001eb395750|Zm00001eb294620|Zm00001eb072730|Zm00001eb074380|Zm00001eb389830|Zm00001eb356420|Zm00001eb074360
map00564	Glycerophospholipid metabolism	KEGG PATHWAY	7/ 375	222/ 18757	0.0315315	0.157957	0.644989	Metabolism	Lipid metabolism	Zm00001eb230280|Zm00001eb064750|Zm00001eb241920|Zm00001eb019050|Zm00001eb361630|Zm00001eb021510|Zm00001eb292040
map04120	Ubiquitin mediated proteolysis	KEGG PATHWAY	7/ 375	273/ 18757	0.025641	0.30585	0.731056	Genetic Information Processing	Folding, sorting and degradation	Zm00001eb046740|Zm00001eb351670|Zm00001eb278070|Zm00001eb288390|Zm00001eb003700|Zm00001eb334990|Zm00001eb119100
map00562	Inositol phosphate metabolism	KEGG PATHWAY	6/ 375	166/ 18757	0.0361446	0.116403	0.600395	Metabolism	Carbohydrate metabolism	Zm00001eb056490|Zm00001eb064750|Zm00001eb335870|Zm00001eb024800|Zm00001eb024810|Zm00001eb215950
map00073	Cutin, suberine and wax biosynthesis	KEGG PATHWAY	5/ 375	43/ 18757	0.116279	0.00160357	0.0785749	Metabolism	Lipid metabolism	Zm00001eb074170|Zm00001eb009010|Zm00001eb247450|Zm00001eb201250|Zm00001eb311010
map00910	Nitrogen metabolism	KEGG PATHWAY	5/ 375	77/ 18757	0.0649351	0.0190129	0.310545	Metabolism	Energy metabolism	Zm00001eb370290|Zm00001eb156610|Zm00001eb054990|Zm00001eb255880|Zm00001eb256260
map04136	Autophagy - other	KEGG PATHWAY	5/ 375	74/ 18757	0.0675676	0.0162637	0.318769	Cellular Processes	Transport and catabolism	Zm00001eb171400|Zm00001eb433950|Zm00001eb285840|Zm00001eb391210|Zm00001eb280540
map00620	Pyruvate metabolism	KEGG PATHWAY	5/ 375	171/ 18757	0.0292398	0.257677	0.682495	Metabolism	Carbohydrate metabolism	Zm00001eb398370|Zm00001eb405040|Zm00001eb408260|Zm00001eb287770|Zm00001eb011080
map00260	Glycine, serine and threonine metabolism	KEGG PATHWAY	5/ 375	163/ 18757	0.0306748	0.22796	0.698127	Metabolism	Amino acid metabolism	Zm00001eb317190|Zm00001eb420190|Zm00001eb005550|Zm00001eb034260|Zm00001eb263030
map04145	Phagosome	KEGG PATHWAY	5/ 375	194/ 18757	0.0257732	0.347057	0.708574	Cellular Processes	Transport and catabolism	Zm00001eb008550|Zm00001eb169250|Zm00001eb372070|Zm00001eb213610|Zm00001eb399990
map00630	Glyoxylate and dicarboxylate metabolism	KEGG PATHWAY	5/ 375	157/ 18757	0.0318471	0.206386	0.722351	Metabolism	Carbohydrate metabolism	Zm00001eb370290|Zm00001eb070270|Zm00001eb034260|Zm00001eb263030|Zm00001eb054990
map00561	Glycerolipid metabolism	KEGG PATHWAY	5/ 375	155/ 18757	0.0322581	0.199351	0.723571	Metabolism	Lipid metabolism	Zm00001eb148650|Zm00001eb130610|Zm00001eb292040|Zm00001eb083520|Zm00001eb408260
map04146	Peroxisome	KEGG PATHWAY	5/ 375	187/ 18757	0.026738	0.319446	0.728041	Cellular Processes	Transport and catabolism	Zm00001eb034260|Zm00001eb167230|Zm00001eb070270|Zm00001eb201250|Zm00001eb317190
map03040	Spliceosome	KEGG PATHWAY	5/ 375	365/ 18757	0.0136986	0.857663	0.977337	Genetic Information Processing	Transcription	Zm00001eb287210|Zm00001eb012470|Zm00001eb053750|Zm00001eb217010|Zm00001eb409950
map00062	Fatty acid elongation	KEGG PATHWAY	4/ 375	58/ 18757	0.0689655	0.0286308	0.350727	Metabolism	Lipid metabolism	Zm00001eb246270|Zm00001eb318810|Zm00001eb006020|Zm00001eb046050
map00565	Ether lipid metabolism	KEGG PATHWAY	4/ 375	69/ 18757	0.057971	0.0493076	0.439286	Metabolism	Lipid metabolism	Zm00001eb021510|Zm00001eb230280|Zm00001eb064750|Zm00001eb019050
map00906	Carotenoid biosynthesis	KEGG PATHWAY	4/ 375	65/ 18757	0.0615385	0.0410438	0.446921	Metabolism	Metabolism of terpenoids and polyketides	Zm00001eb271860|Zm00001eb100780|Zm00001eb081460|Zm00001eb176720
map00410	beta-Alanine metabolism	KEGG PATHWAY	4/ 375	74/ 18757	0.0540541	0.0608276	0.458547	Metabolism	Metabolism of other amino acids	Zm00001eb167230|Zm00001eb420190|Zm00001eb066680|Zm00001eb408260
map00130	Ubiquinone and other terpenoid-quinone biosynthesis	KEGG PATHWAY	4/ 375	77/ 18757	0.0519481	0.0683645	0.478552	Metabolism	Metabolism of cofactors and vitamins	Zm00001eb119040|Zm00001eb389420|Zm00001eb201770|Zm00001eb156790
map00250	Alanine, aspartate and glutamate metabolism	KEGG PATHWAY	4/ 375	127/ 18757	0.0314961	0.249431	0.679008	Metabolism	Amino acid metabolism	Zm00001eb034260|Zm00001eb156610|Zm00001eb005550|Zm00001eb054990
map00052	Galactose metabolism	KEGG PATHWAY	4/ 375	100/ 18757	0.04	0.140411	0.688013	Metabolism	Carbohydrate metabolism	Zm00001eb121400|Zm00001eb273940|Zm00001eb219880|Zm00001eb067230
map00710	Carbon fixation in photosynthetic organisms	KEGG PATHWAY	4/ 375	152/ 18757	0.0263158	0.361572	0.708681	Metabolism	Energy metabolism	Zm00001eb398370|Zm00001eb011080|Zm00001eb335870|Zm00001eb287770
map04070	Phosphatidylinositol signaling system	KEGG PATHWAY	4/ 375	144/ 18757	0.0277778	0.325258	0.724439	Environmental Information Processing	Signal transduction	Zm00001eb024800|Zm00001eb215950|Zm00001eb395750|Zm00001eb024810
map00051	Fructose and mannose metabolism	KEGG PATHWAY	4/ 375	119/ 18757	0.0336134	0.215176	0.727148	Metabolism	Carbohydrate metabolism	Zm00001eb121400|Zm00001eb365810|Zm00001eb335870|Zm00001eb381920
map00270	Cysteine and methionine metabolism	KEGG PATHWAY	4/ 375	204/ 18757	0.0196078	0.584916	0.842967	Metabolism	Amino acid metabolism	Zm00001eb207410|Zm00001eb005550|Zm00001eb193360|Zm00001eb201770
map03010	Ribosome	KEGG PATHWAY	4/ 375	706/ 18757	0.00566572	0.999669	0.999669	Genetic Information Processing	Translation	Zm00001eb273680|Zm00001eb169250|Zm00001eb384500|Zm00001eb436030
map00902	Monoterpenoid biosynthesis	KEGG PATHWAY	3/ 375	27/ 18757	0.111111	0.0162511	0.398152	Metabolism	Metabolism of terpenoids and polyketides	Zm00001eb427300|Zm00001eb075660|Zm00001eb041700
map00360	Phenylalanine metabolism	KEGG PATHWAY	3/ 375	57/ 18757	0.0526316	0.10558	0.646678	Metabolism	Amino acid metabolism	Zm00001eb247610|Zm00001eb420190|Zm00001eb201770
map00380	Tryptophan metabolism	KEGG PATHWAY	3/ 375	91/ 18757	0.032967	0.273923	0.706433	Metabolism	Amino acid metabolism	Zm00001eb041710|Zm00001eb408260|Zm00001eb283420
map00280	Valine, leucine and isoleucine degradation	KEGG PATHWAY	3/ 375	85/ 18757	0.0352941	0.241599	0.717476	Metabolism	Amino acid metabolism	Zm00001eb408260|Zm00001eb005550|Zm00001eb117100
map00310	Lysine degradation	KEGG PATHWAY	3/ 375	82/ 18757	0.0365854	0.225684	0.737233	Metabolism	Amino acid metabolism	Zm00001eb317190|Zm00001eb408260|Zm00001eb192910
map00592	alpha-Linolenic acid metabolism	KEGG PATHWAY	3/ 375	82/ 18757	0.0365854	0.225684	0.737233	Metabolism	Lipid metabolism	Zm00001eb134020|Zm00001eb167230|Zm00001eb373030
map00600	Sphingolipid metabolism	KEGG PATHWAY	3/ 375	117/ 18757	0.025641	0.415475	0.740301	Metabolism	Lipid metabolism	Zm00001eb201300|Zm00001eb106910|Zm00001eb235470
map00190	Oxidative phosphorylation	KEGG PATHWAY	3/ 375	362/ 18757	0.00828729	0.977143	1	Metabolism	Energy metabolism	Zm00001eb169250|Zm00001eb384510|Zm00001eb442780
map00960	Tropane, piperidine and pyridine alkaloid biosynthesis	KEGG PATHWAY	2/ 375	29/ 18757	0.0689655	0.113776	0.655887	Metabolism	Biosynthesis of other secondary metabolites	Zm00001eb420190|Zm00001eb201770
map00591	Linoleic acid metabolism	KEGG PATHWAY	2/ 375	29/ 18757	0.0689655	0.113776	0.655887	Metabolism	Lipid metabolism	Zm00001eb144940|Zm00001eb134020
map00950	Isoquinoline alkaloid biosynthesis	KEGG PATHWAY	2/ 375	34/ 18757	0.0588235	0.147552	0.688577	Metabolism	Biosynthesis of other secondary metabolites	Zm00001eb420190|Zm00001eb201770
map00730	Thiamine metabolism	KEGG PATHWAY	2/ 375	38/ 18757	0.0526316	0.175829	0.68925	Metabolism	Metabolism of cofactors and vitamins	Zm00001eb159850|Zm00001eb356910
map00904	Diterpenoid biosynthesis	KEGG PATHWAY	2/ 375	48/ 18757	0.0416667	0.249206	0.697776	Metabolism	Metabolism of terpenoids and polyketides	Zm00001eb282550|Zm00001eb064980
map00640	Propanoate metabolism	KEGG PATHWAY	2/ 375	52/ 18757	0.0384615	0.278955	0.700965	Metabolism	Carbohydrate metabolism	Zm00001eb167230|Zm00001eb117100
map01040	Biosynthesis of unsaturated fatty acids	KEGG PATHWAY	2/ 375	53/ 18757	0.0377358	0.286387	0.701647	Metabolism	Lipid metabolism	Zm00001eb167230|Zm00001eb246270
map00770	Pantothenate and CoA biosynthesis	KEGG PATHWAY	2/ 375	65/ 18757	0.0307692	0.374246	0.719139	Metabolism	Metabolism of cofactors and vitamins	Zm00001eb408260|Zm00001eb066680
map00220	Arginine biosynthesis	KEGG PATHWAY	2/ 375	68/ 18757	0.0294118	0.395585	0.731459	Metabolism	Amino acid metabolism	Zm00001eb054990|Zm00001eb257230
map00941	Flavonoid biosynthesis	KEGG PATHWAY	2/ 375	67/ 18757	0.0298507	0.388508	0.732188	Metabolism	Biosynthesis of other secondary metabolites	Zm00001eb125070|Zm00001eb195390
map00460	Cyanoamino acid metabolism	KEGG PATHWAY	2/ 375	72/ 18757	0.0277778	0.423503	0.741131	Metabolism	Metabolism of other amino acids	Zm00001eb370290|Zm00001eb400300
map03250	Viral life cycle - HIV-1	KEGG PATHWAY	2/ 375	72/ 18757	0.0277778	0.423503	0.741131	Genetic Information Processing	Information processing in viruses	Zm00001eb221160|Zm00001eb044760
map00908	Zeatin biosynthesis	KEGG PATHWAY	2/ 375	61/ 18757	0.0327869	0.345335	0.752064	Metabolism	Metabolism of terpenoids and polyketides	Zm00001eb170510|Zm00001eb367250
map00350	Tyrosine metabolism	KEGG PATHWAY	2/ 375	61/ 18757	0.0327869	0.345335	0.752064	Metabolism	Amino acid metabolism	Zm00001eb420190|Zm00001eb201770
map00071	Fatty acid degradation	KEGG PATHWAY	2/ 375	85/ 18757	0.0235294	0.509236	0.804922	Metabolism	Lipid metabolism	Zm00001eb167230|Zm00001eb408260
map03020	RNA polymerase	KEGG PATHWAY	2/ 375	111/ 18757	0.018018	0.653913	0.832253	Genetic Information Processing	Transcription	Zm00001eb076250|Zm00001eb122950
map03440	Homologous recombination	KEGG PATHWAY	2/ 375	113/ 18757	0.0176991	0.663507	0.833637	Genetic Information Processing	Replication and repair	Zm00001eb091010|Zm00001eb243940
map00900	Terpenoid backbone biosynthesis	KEGG PATHWAY	2/ 375	108/ 18757	0.0185185	0.639115	0.83511	Metabolism	Metabolism of terpenoids and polyketides	Zm00001eb344470|Zm00001eb342550
map00053	Ascorbate and aldarate metabolism	KEGG PATHWAY	2/ 375	108/ 18757	0.0185185	0.639115	0.83511	Metabolism	Carbohydrate metabolism	Zm00001eb408260|Zm00001eb317530
map00400	Phenylalanine, tyrosine and tryptophan biosynthesis	KEGG PATHWAY	2/ 375	91/ 18757	0.021978	0.545908	0.835921	Metabolism	Amino acid metabolism	Zm00001eb227560|Zm00001eb201770
map00330	Arginine and proline metabolism	KEGG PATHWAY	2/ 375	91/ 18757	0.021978	0.545908	0.835921	Metabolism	Amino acid metabolism	Zm00001eb408260|Zm00001eb066680
map00860	Porphyrin metabolism	KEGG PATHWAY	2/ 375	94/ 18757	0.0212766	0.563514	0.836732	Metabolism	Metabolism of cofactors and vitamins	Zm00001eb362510|Zm00001eb044650
map04712	Circadian rhythm - plant	KEGG PATHWAY	2/ 375	107/ 18757	0.0186916	0.634073	0.839719	Organismal Systems	Environmental adaptation	Zm00001eb297250|Zm00001eb244770
map00999	Biosynthesis of various plant secondary metabolites	KEGG PATHWAY	2/ 375	116/ 18757	0.0172414	0.677497	0.840439	Metabolism	Biosynthesis of other secondary metabolites	Zm00001eb400300|Zm00001eb122240
map00970	Aminoacyl-tRNA biosynthesis	KEGG PATHWAY	2/ 375	105/ 18757	0.0190476	0.623825	0.861054	Genetic Information Processing	Translation	Zm00001eb189910|Zm00001eb337800
map00030	Pentose phosphate pathway	KEGG PATHWAY	2/ 375	104/ 18757	0.0192308	0.618619	0.866066	Metabolism	Carbohydrate metabolism	Zm00001eb322010|Zm00001eb381920
map00020	Citrate cycle (TCA cycle)	KEGG PATHWAY	2/ 375	135/ 18757	0.0148148	0.755371	0.891884	Metabolism	Carbohydrate metabolism	Zm00001eb398370|Zm00001eb011080
map00040	Pentose and glucuronate interconversions	KEGG PATHWAY	2/ 375	149/ 18757	0.0134228	0.801879	0.935525	Metabolism	Carbohydrate metabolism	Zm00001eb377200|Zm00001eb377190
map00195	Photosynthesis	KEGG PATHWAY	2/ 375	183/ 18757	0.010929	0.883686	0.984105	Metabolism	Energy metabolism	Zm00001eb101660|Zm00001eb426760
map03018	RNA degradation	KEGG PATHWAY	2/ 375	251/ 18757	0.00796813	0.962383	1	Genetic Information Processing	Folding, sorting and degradation	Zm00001eb292520|Zm00001eb253360
map00903	Limonene and pinene degradation	KEGG PATHWAY	1/ 375	8/ 18757	0.125	0.149211	0.664667	Metabolism	Metabolism of terpenoids and polyketides	Zm00001eb408260
map00944	Flavone and flavonol biosynthesis	KEGG PATHWAY	1/ 375	14/ 18757	0.0714286	0.246352	0.710074	Metabolism	Biosynthesis of other secondary metabolites	Zm00001eb426900
map04122	Sulfur relay system	KEGG PATHWAY	1/ 375	22/ 18757	0.0454545	0.358883	0.717766	Genetic Information Processing	Folding, sorting and degradation	Zm00001eb207410
map00430	Taurine and hypotaurine metabolism	KEGG PATHWAY	1/ 375	25/ 18757	0.04	0.396617	0.719787	Metabolism	Metabolism of other amino acids	Zm00001eb121630
map00901	Indole alkaloid biosynthesis	KEGG PATHWAY	1/ 375	21/ 18757	0.047619	0.345789	0.721007	Metabolism	Biosynthesis of other secondary metabolites	Zm00001eb204360
map00524	Neomycin, kanamycin and gentamicin biosynthesis	KEGG PATHWAY	1/ 375	11/ 18757	0.0909091	0.199249	0.751017	Metabolism	Biosynthesis of other secondary metabolites	Zm00001eb121400
map00340	Histidine metabolism	KEGG PATHWAY	1/ 375	32/ 18757	0.03125	0.476272	0.804736	Metabolism	Amino acid metabolism	Zm00001eb408260
map00450	Selenocompound metabolism	KEGG PATHWAY	1/ 375	33/ 18757	0.030303	0.486761	0.808518	Metabolism	Metabolism of other amino acids	Zm00001eb189910
map00590	Arachidonic acid metabolism	KEGG PATHWAY	1/ 375	33/ 18757	0.030303	0.486761	0.808518	Metabolism	Lipid metabolism	Zm00001eb078570
map00290	Valine, leucine and isoleucine biosynthesis	KEGG PATHWAY	1/ 375	35/ 18757	0.0285714	0.507113	0.814707	Metabolism	Amino acid metabolism	Zm00001eb405040
map00300	Lysine biosynthesis	KEGG PATHWAY	1/ 375	37/ 18757	0.027027	0.526661	0.819251	Metabolism	Amino acid metabolism	Zm00001eb013940
map00920	Sulfur metabolism	KEGG PATHWAY	1/ 375	56/ 18757	0.0178571	0.677807	0.830313	Metabolism	Energy metabolism	Zm00001eb207410
map00740	Riboflavin metabolism	KEGG PATHWAY	1/ 375	43/ 18757	0.0232558	0.580785	0.849507	Metabolism	Metabolism of cofactors and vitamins	Zm00001eb010130
map00790	Folate biosynthesis	KEGG PATHWAY	1/ 375	49/ 18757	0.0204082	0.628736	0.855779	Metabolism	Metabolism of cofactors and vitamins	Zm00001eb078570
map00760	Nicotinate and nicotinamide metabolism	KEGG PATHWAY	1/ 375	49/ 18757	0.0204082	0.628736	0.855779	Metabolism	Metabolism of cofactors and vitamins	Zm00001eb096030
map00945	Stilbenoid, diarylheptanoid and gingerol biosynthesis	KEGG PATHWAY	1/ 375	62/ 18757	0.016129	0.714684	0.864679	Metabolism	Biosynthesis of other secondary metabolites	Zm00001eb125070
map00100	Steroid biosynthesis	KEGG PATHWAY	1/ 375	67/ 18757	0.0149254	0.742177	0.886992	Metabolism	Lipid metabolism	Zm00001eb372580
map04130	SNARE interactions in vesicular transport	KEGG PATHWAY	1/ 375	80/ 18757	0.0125	0.801914	0.92456	Genetic Information Processing	Folding, sorting and degradation	Zm00001eb052810
map03060	Protein export	KEGG PATHWAY	1/ 375	105/ 18757	0.00952381	0.88074	0.992097	Genetic Information Processing	Folding, sorting and degradation	Zm00001eb008550
map03050	Proteasome	KEGG PATHWAY	1/ 375	119/ 18757	0.00840336	0.910264	1	Genetic Information Processing	Folding, sorting and degradation	Zm00001eb303870
map00240	Pyrimidine metabolism	KEGG PATHWAY	1/ 375	141/ 18757	0.0070922	0.942634	1	Metabolism	Nucleotide metabolism	Zm00001eb096030
map03008	Ribosome biogenesis in eukaryotes	KEGG PATHWAY	1/ 375	183/ 18757	0.00546448	0.975619	1	Genetic Information Processing	Translation	Zm00001eb287210
map00480	Glutathione metabolism	KEGG PATHWAY	1/ 375	185/ 18757	0.00540541	0.976593	1	Metabolism	Metabolism of other amino acids	Zm00001eb156150
map00230	Purine metabolism	KEGG PATHWAY	1/ 375	198/ 18757	0.00505051	0.982047	1	Metabolism	Nucleotide metabolism	Zm00001eb433900
map03015	mRNA surveillance pathway	KEGG PATHWAY	1/ 375	229/ 18757	0.00436681	0.99047	1	Genetic Information Processing	Translation	Zm00001eb284680
map03013	Nucleocytoplasmic transport	KEGG PATHWAY	1/ 375	239/ 18757	0.0041841	0.992233	1	Genetic Information Processing	Translation	Zm00001eb284680
