# Supplementary material for: Comparative transcriptomic and metabolomic analysis reveals mechanisms of selenium-regulated anthocyanin synthesis in waxy maize (Zea mays L.)
Source: Front Plant Sci. 2024 Oct 3;15:1466756. doi: 10.3389/fpls.2024.1466756 (PMC11484008; doi:10.3389/fpls.2024.1466756)
Supplement: Supplementary file 1 [file DataSheet1.zip › Table S7.xlsx]

## Sheet: Table S7
Table S7 KEGG enrichment analyses in HN2025-Se vs. HN2025-CK
Pathway id	Description	Database	Ratio_in_study	Ratio_in_pop	Rich factor	Pvalue	Padjust	First Category	Second Category	Gene_ids
map00360	Phenylalanine metabolism	KEGG PATHWAY	4/ 1059	57/ 18757	0.0701754	0.402948	0.79929	Metabolism	Amino acid metabolism	Zm00001eb185240|Zm00001eb247610|Zm00001eb247620|Zm00001eb077230
map00940	Phenylpropanoid biosynthesis	KEGG PATHWAY	17/ 1059	271/ 18757	0.0627306	0.362384	0.76927	Metabolism	Biosynthesis of other secondary metabolites	Zm00001eb306210|Zm00001eb025780|Zm00001eb156790|Zm00001eb383830|Zm00001eb291460|Zm00001eb374100|Zm00001eb077230|Zm00001eb247620|Zm00001eb350350|Zm00001eb247610|Zm00001eb185240|Zm00001eb191610|Zm00001eb129890|Zm00001eb125070|Zm00001eb240910|Zm00001eb130940|Zm00001eb226380
map00941	Flavonoid biosynthesis	KEGG PATHWAY	7/ 1059	67/ 18757	0.104478	0.0829238	0.371622	Metabolism	Biosynthesis of other secondary metabolites	Zm00001eb291460|Zm00001eb238550|Zm00001eb195390|Zm00001eb431500|Zm00001eb287000|Zm00001eb125070|Zm00001eb240910
map00130	Ubiquinone and other terpenoid-quinone biosynthesis	KEGG PATHWAY	6/ 1059	77/ 18757	0.0779221	0.267711	0.622943	Metabolism	Metabolism of cofactors and vitamins	Zm00001eb417510|Zm00001eb369750|Zm00001eb156790|Zm00001eb006830|Zm00001eb240910|Zm00001eb033120
map00945	Stilbenoid, diarylheptanoid and gingerol biosynthesis	KEGG PATHWAY	6/ 1059	62/ 18757	0.0967742	0.136252	0.45796	Metabolism	Biosynthesis of other secondary metabolites	Zm00001eb291460|Zm00001eb018640|Zm00001eb125070|Zm00001eb240910|Zm00001eb198050|Zm00001eb018660
map04075	Plant hormone signal transduction	KEGG PATHWAY	48/ 1059	521/ 18757	0.0921305	0.000588669	0.0142458	Environmental Information Processing	Signal transduction	Zm00001eb312170|Zm00001eb327450|Zm00001eb374270|Zm00001eb026490|Zm00001eb109190|Zm00001eb323290|Zm00001eb244830|Zm00001eb419810|Zm00001eb314010|Zm00001eb241870|Zm00001eb343460|Zm00001eb327780|Zm00001eb401760|Zm00001eb048740|Zm00001eb152940|Zm00001eb186070|Zm00001eb370160|Zm00001eb434400|Zm00001eb258220|Zm00001eb090870|Zm00001eb390580|Zm00001eb066570|Zm00001eb307250|Zm00001eb390330|Zm00001eb223580…
map04141	Protein processing in endoplasmic reticulum	KEGG PATHWAY	40/ 1059	434/ 18757	0.0921659	0.00161406	0.0244127	Genetic Information Processing	Folding, sorting and degradation	Zm00001eb103670|Zm00001eb393840|Zm00001eb229930|Zm00001eb362030|Zm00001eb159880|Zm00001eb442830|Zm00001eb345630|Zm00001eb034130|Zm00001eb018130|Zm00001eb025340|Zm00001eb012470|Zm00001eb133480|Zm00001eb210630|Zm00001eb368420|Zm00001eb112330|Zm00001eb379990|Zm00001eb396060|Zm00001eb075760|Zm00001eb427210|Zm00001eb096980|Zm00001eb209550|Zm00001eb371530|Zm00001eb260730|Zm00001eb008550|Zm00001eb282660…
map00500	Starch and sucrose metabolism	KEGG PATHWAY	37/ 1059	289/ 18757	0.128028	2.78e-06	0.000336037	Metabolism	Carbohydrate metabolism	Zm00001eb370990|Zm00001eb242610|Zm00001eb228780|Zm00001eb067230|Zm00001eb413290|Zm00001eb180610|Zm00001eb008930|Zm00001eb121400|Zm00001eb285520|Zm00001eb042370|Zm00001eb159060|Zm00001eb399910|Zm00001eb374090|Zm00001eb153280|Zm00001eb426520|Zm00001eb242820|Zm00001eb176800|Zm00001eb400300|Zm00001eb008530|Zm00001eb417940|Zm00001eb056340|Zm00001eb305810|Zm00001eb174590|Zm00001eb279740|Zm00001eb167910…
map04626	Plant-pathogen interaction	KEGG PATHWAY	28/ 1059	386/ 18757	0.0725389	0.10459	0.408238	Organismal Systems	Environmental adaptation	Zm00001eb374270|Zm00001eb253660|Zm00001eb002690|Zm00001eb398750|Zm00001eb060140|Zm00001eb034130|Zm00001eb023090|Zm00001eb399950|Zm00001eb347180|Zm00001eb217170|Zm00001eb200700|Zm00001eb002470|Zm00001eb056900|Zm00001eb280610|Zm00001eb104920|Zm00001eb410380|Zm00001eb070510|Zm00001eb167740|Zm00001eb296740|Zm00001eb140600|Zm00001eb428080|Zm00001eb236060|Zm00001eb234810|Zm00001eb057860|Zm00001eb439810…
map04016	MAPK signaling pathway - plant	KEGG PATHWAY	27/ 1059	320/ 18757	0.084375	0.0245357	0.148441	Environmental Information Processing	Signal transduction	Zm00001eb374270|Zm00001eb294630|Zm00001eb294610|Zm00001eb323290|Zm00001eb074380|Zm00001eb244830|Zm00001eb419810|Zm00001eb023090|Zm00001eb327780|Zm00001eb434400|Zm00001eb056900|Zm00001eb099000|Zm00001eb074360|Zm00001eb395480|Zm00001eb360940|Zm00001eb209570|Zm00001eb070510|Zm00001eb216860|Zm00001eb407530|Zm00001eb319400|Zm00001eb350630|Zm00001eb390330|Zm00001eb283810|Zm00001eb410380|Zm00001eb389830…
map00010	Glycolysis / Gluconeogenesis	KEGG PATHWAY	25/ 1059	258/ 18757	0.0968992	0.00604614	0.0562756	Metabolism	Carbohydrate metabolism	Zm00001eb060760|Zm00001eb098760|Zm00001eb229440|Zm00001eb121400|Zm00001eb128890|Zm00001eb244910|Zm00001eb229420|Zm00001eb201330|Zm00001eb365200|Zm00001eb043000|Zm00001eb398370|Zm00001eb128900|Zm00001eb433750|Zm00001eb144240|Zm00001eb381920|Zm00001eb406450|Zm00001eb349810|Zm00001eb141560|Zm00001eb338320|Zm00001eb350090|Zm00001eb322010|Zm00001eb059230|Zm00001eb157870|Zm00001eb408260|Zm00001eb157810
map00520	Amino sugar and nucleotide sugar metabolism	KEGG PATHWAY	25/ 1059	270/ 18757	0.0925926	0.0105133	0.0848074	Metabolism	Carbohydrate metabolism	Zm00001eb125530|Zm00001eb012020|Zm00001eb397580|Zm00001eb301500|Zm00001eb192590|Zm00001eb016850|Zm00001eb121400|Zm00001eb059230|Zm00001eb159060|Zm00001eb283290|Zm00001eb036220|Zm00001eb195690|Zm00001eb196100|Zm00001eb208110|Zm00001eb176800|Zm00001eb301510|Zm00001eb148030|Zm00001eb056340|Zm00001eb347070|Zm00001eb141560|Zm00001eb270090|Zm00001eb283280|Zm00001eb246640|Zm00001eb410030|Zm00001eb365810
map04144	Endocytosis	KEGG PATHWAY	25/ 1059	374/ 18757	0.0668449	0.217822	0.612942	Cellular Processes	Transport and catabolism	Zm00001eb191400|Zm00001eb216660|Zm00001eb414760|Zm00001eb171990|Zm00001eb286900|Zm00001eb133480|Zm00001eb398940|Zm00001eb011460|Zm00001eb131320|Zm00001eb230280|Zm00001eb358220|Zm00001eb054420|Zm00001eb333240|Zm00001eb289730|Zm00001eb409950|Zm00001eb044760|Zm00001eb053750|Zm00001eb381490|Zm00001eb280130|Zm00001eb221170|Zm00001eb147050|Zm00001eb012470|Zm00001eb021510|Zm00001eb221160|Zm00001eb189140
map04146	Peroxisome	KEGG PATHWAY	21/ 1059	187/ 18757	0.112299	0.00206933	0.027821	Cellular Processes	Transport and catabolism	Zm00001eb034570|Zm00001eb379490|Zm00001eb200160|Zm00001eb034260|Zm00001eb059960|Zm00001eb148110|Zm00001eb259720|Zm00001eb324150|Zm00001eb058390|Zm00001eb034580|Zm00001eb300130|Zm00001eb185500|Zm00001eb083480|Zm00001eb239740|Zm00001eb317190|Zm00001eb219680|Zm00001eb167230|Zm00001eb209570|Zm00001eb258950|Zm00001eb049140|Zm00001eb196780
map00270	Cysteine and methionine metabolism	KEGG PATHWAY	18/ 1059	204/ 18757	0.0882353	0.0405894	0.196452	Metabolism	Amino acid metabolism	Zm00001eb055950|Zm00001eb094730|Zm00001eb064530|Zm00001eb313410|Zm00001eb425830|Zm00001eb193360|Zm00001eb229440|Zm00001eb336900|Zm00001eb361640|Zm00001eb022930|Zm00001eb179730|Zm00001eb357070|Zm00001eb376890|Zm00001eb115490|Zm00001eb005550|Zm00001eb184470|Zm00001eb207410|Zm00001eb229420
map00620	Pyruvate metabolism	KEGG PATHWAY	17/ 1059	171/ 18757	0.0994152	0.0167505	0.119224	Metabolism	Carbohydrate metabolism	Zm00001eb060760|Zm00001eb201330|Zm00001eb283570|Zm00001eb433750|Zm00001eb405040|Zm00001eb179730|Zm00001eb229440|Zm00001eb283580|Zm00001eb408260|Zm00001eb406450|Zm00001eb128900|Zm00001eb157810|Zm00001eb349810|Zm00001eb398370|Zm00001eb128890|Zm00001eb079170|Zm00001eb229420
map00592	alpha-Linolenic acid metabolism	KEGG PATHWAY	15/ 1059	82/ 18757	0.182927	4.83e-05	0.00291938	Metabolism	Lipid metabolism	Zm00001eb373050|Zm00001eb148110|Zm00001eb009350|Zm00001eb083480|Zm00001eb236420|Zm00001eb200160|Zm00001eb259720|Zm00001eb237390|Zm00001eb379490|Zm00001eb206040|Zm00001eb373030|Zm00001eb167230|Zm00001eb216590|Zm00001eb258950|Zm00001eb070790
map00562	Inositol phosphate metabolism	KEGG PATHWAY	14/ 1059	166/ 18757	0.0843373	0.0870308	0.363129	Metabolism	Carbohydrate metabolism	Zm00001eb279620|Zm00001eb277720|Zm00001eb147350|Zm00001eb338320|Zm00001eb056490|Zm00001eb216660|Zm00001eb054420|Zm00001eb011460|Zm00001eb044300|Zm00001eb024800|Zm00001eb384280|Zm00001eb024810|Zm00001eb283940|Zm00001eb146180
map00190	Oxidative phosphorylation	KEGG PATHWAY	14/ 1059	362/ 18757	0.038674	0.951336	1	Metabolism	Energy metabolism	Zm00001eb359540|Zm00001eb434650|Zm00001eb436760|Zm00001eb442780|Zm00001eb373070|Zm00001eb436070|Zm00001eb437920|Zm00001eb440640|Zm00001eb434760|Zm00001eb415610|Zm00001eb434640|Zm00001eb384510|Zm00001eb382940|Zm00001eb049750
map00410	beta-Alanine metabolism	KEGG PATHWAY	13/ 1059	74/ 18757	0.175676	0.000231286	0.00932853	Metabolism	Metabolism of other amino acids	Zm00001eb295270|Zm00001eb148110|Zm00001eb201330|Zm00001eb083480|Zm00001eb200160|Zm00001eb066680|Zm00001eb408260|Zm00001eb055490|Zm00001eb379490|Zm00001eb399220|Zm00001eb259720|Zm00001eb433420|Zm00001eb167230
map00999	Biosynthesis of various plant secondary metabolites	KEGG PATHWAY	13/ 1059	116/ 18757	0.112069	0.0138324	0.104608	Metabolism	Biosynthesis of other secondary metabolites	Zm00001eb285520|Zm00001eb304010|Zm00001eb164860|Zm00001eb137730|Zm00001eb033030|Zm00001eb060890|Zm00001eb008530|Zm00001eb060840|Zm00001eb426520|Zm00001eb169520|Zm00001eb240650|Zm00001eb079860|Zm00001eb400300
map02010	ABC transporters	KEGG PATHWAY	13/ 1059	132/ 18757	0.0984848	0.0358193	0.188441	Environmental Information Processing	Membrane transport	Zm00001eb357950|Zm00001eb419500|Zm00001eb072510|Zm00001eb068880|Zm00001eb162880|Zm00001eb416190|Zm00001eb065380|Zm00001eb167010|Zm00001eb185500|Zm00001eb037470|Zm00001eb161780|Zm00001eb201110|Zm00001eb080140
map00561	Glycerolipid metabolism	KEGG PATHWAY	13/ 1059	155/ 18757	0.083871	0.0996691	0.401999	Metabolism	Lipid metabolism	Zm00001eb025780|Zm00001eb069350|Zm00001eb351250|Zm00001eb201330|Zm00001eb136550|Zm00001eb107090|Zm00001eb097940|Zm00001eb044840|Zm00001eb148650|Zm00001eb408260|Zm00001eb267390|Zm00001eb220920|Zm00001eb347070
map00480	Glutathione metabolism	KEGG PATHWAY	13/ 1059	185/ 18757	0.0702703	0.246819	0.635428	Metabolism	Metabolism of other amino acids	Zm00001eb021590|Zm00001eb022570|Zm00001eb375490|Zm00001eb094730|Zm00001eb115490|Zm00001eb156150|Zm00001eb308640|Zm00001eb429430|Zm00001eb418060|Zm00001eb413440|Zm00001eb074350|Zm00001eb324150|Zm00001eb404560
map00564	Glycerophospholipid metabolism	KEGG PATHWAY	13/ 1059	222/ 18757	0.0585586	0.486937	0.892718	Metabolism	Lipid metabolism	Zm00001eb050070|Zm00001eb069350|Zm00001eb351250|Zm00001eb070790|Zm00001eb097940|Zm00001eb241920|Zm00001eb154820|Zm00001eb230280|Zm00001eb161360|Zm00001eb220920|Zm00001eb021510|Zm00001eb216590|Zm00001eb360800
map04120	Ubiquitin mediated proteolysis	KEGG PATHWAY	13/ 1059	273/ 18757	0.047619	0.774635	1	Genetic Information Processing	Folding, sorting and degradation	Zm00001eb046740|Zm00001eb260730|Zm00001eb328500|Zm00001eb128530|Zm00001eb278450|Zm00001eb278070|Zm00001eb013620|Zm00001eb396060|Zm00001eb001680|Zm00001eb210110|Zm00001eb288390|Zm00001eb003700|Zm00001eb332950
map00330	Arginine and proline metabolism	KEGG PATHWAY	12/ 1059	91/ 18757	0.131868	0.00504485	0.0508689	Metabolism	Amino acid metabolism	Zm00001eb295270|Zm00001eb094730|Zm00001eb418690|Zm00001eb391720|Zm00001eb313410|Zm00001eb425830|Zm00001eb066680|Zm00001eb408260|Zm00001eb433420|Zm00001eb050460|Zm00001eb184470|Zm00001eb201330
map00051	Fructose and mannose metabolism	KEGG PATHWAY	12/ 1059	119/ 18757	0.10084	0.0365038	0.18404	Metabolism	Carbohydrate metabolism	Zm00001eb125530|Zm00001eb141560|Zm00001eb012020|Zm00001eb270090|Zm00001eb350090|Zm00001eb144240|Zm00001eb148030|Zm00001eb381920|Zm00001eb043000|Zm00001eb121400|Zm00001eb365810|Zm00001eb365200
map00630	Glyoxylate and dicarboxylate metabolism	KEGG PATHWAY	12/ 1059	157/ 18757	0.0764331	0.177216	0.549825	Metabolism	Carbohydrate metabolism	Zm00001eb034570|Zm00001eb209570|Zm00001eb034260|Zm00001eb434030|Zm00001eb323090|Zm00001eb034580|Zm00001eb179730|Zm00001eb263030|Zm00001eb300130|Zm00001eb267390|Zm00001eb079170|Zm00001eb054990
map00260	Glycine, serine and threonine metabolism	KEGG PATHWAY	12/ 1059	163/ 18757	0.0736196	0.210894	0.607575	Metabolism	Amino acid metabolism	Zm00001eb034570|Zm00001eb060880|Zm00001eb263030|Zm00001eb064530|Zm00001eb055020|Zm00001eb034580|Zm00001eb267390|Zm00001eb077640|Zm00001eb317190|Zm00001eb301540|Zm00001eb005550|Zm00001eb034260
map00280	Valine, leucine and isoleucine degradation	KEGG PATHWAY	11/ 1059	85/ 18757	0.129412	0.00816301	0.0705517	Metabolism	Amino acid metabolism	Zm00001eb408260|Zm00001eb258950|Zm00001eb409040|Zm00001eb179170|Zm00001eb343850|Zm00001eb022930|Zm00001eb117100|Zm00001eb296010|Zm00001eb265270|Zm00001eb005550|Zm00001eb201330
map00195	Photosynthesis	KEGG PATHWAY	11/ 1059	183/ 18757	0.0601093	0.459776	0.855891	Metabolism	Energy metabolism	Zm00001eb436760|Zm00001eb171230|Zm00001eb426760|Zm00001eb213670|Zm00001eb015950|Zm00001eb421930|Zm00001eb130770|Zm00001eb058080|Zm00001eb101660|Zm00001eb442710|Zm00001eb295610
map00640	Propanoate metabolism	KEGG PATHWAY	10/ 1059	52/ 18757	0.192308	0.000569821	0.0172371	Metabolism	Carbohydrate metabolism	Zm00001eb148110|Zm00001eb409040|Zm00001eb083480|Zm00001eb200160|Zm00001eb229440|Zm00001eb379490|Zm00001eb259720|Zm00001eb117100|Zm00001eb167230|Zm00001eb229420
map00071	Fatty acid degradation	KEGG PATHWAY	10/ 1059	85/ 18757	0.117647	0.0212216	0.135148	Metabolism	Lipid metabolism	Zm00001eb148110|Zm00001eb201330|Zm00001eb083480|Zm00001eb259720|Zm00001eb200160|Zm00001eb408260|Zm00001eb379490|Zm00001eb237390|Zm00001eb167230|Zm00001eb258950
map00400	Phenylalanine, tyrosine and tryptophan biosynthesis	KEGG PATHWAY	10/ 1059	91/ 18757	0.10989	0.0323142	0.177728	Metabolism	Amino acid metabolism	Zm00001eb370320|Zm00001eb060880|Zm00001eb011670|Zm00001eb227560|Zm00001eb137730|Zm00001eb424380|Zm00001eb063220|Zm00001eb272620|Zm00001eb301540|Zm00001eb179760
map04070	Phosphatidylinositol signaling system	KEGG PATHWAY	10/ 1059	144/ 18757	0.0694444	0.295913	0.651008	Environmental Information Processing	Signal transduction	Zm00001eb279620|Zm00001eb069350|Zm00001eb216660|Zm00001eb054420|Zm00001eb011460|Zm00001eb044300|Zm00001eb056900|Zm00001eb024810|Zm00001eb024800|Zm00001eb146180
map04145	Phagosome	KEGG PATHWAY	10/ 1059	194/ 18757	0.0515464	0.661716	1	Cellular Processes	Transport and catabolism	Zm00001eb359540|Zm00001eb279620|Zm00001eb008550|Zm00001eb146180|Zm00001eb084590|Zm00001eb044300|Zm00001eb159880|Zm00001eb292740|Zm00001eb096980|Zm00001eb399990
map00230	Purine metabolism	KEGG PATHWAY	10/ 1059	198/ 18757	0.0505051	0.686459	1	Metabolism	Nucleotide metabolism	Zm00001eb040400|Zm00001eb375490|Zm00001eb433900|Zm00001eb261190|Zm00001eb166390|Zm00001eb247050|Zm00001eb320790|Zm00001eb185220|Zm00001eb374970|Zm00001eb433400
map01040	Biosynthesis of unsaturated fatty acids	KEGG PATHWAY	9/ 1059	53/ 18757	0.169811	0.00264216	0.0290637	Metabolism	Lipid metabolism	Zm00001eb148110|Zm00001eb083480|Zm00001eb259720|Zm00001eb366200|Zm00001eb379490|Zm00001eb200160|Zm00001eb167230|Zm00001eb258950|Zm00001eb364580
map00860	Porphyrin metabolism	KEGG PATHWAY	9/ 1059	94/ 18757	0.0957447	0.0834124	0.360461	Metabolism	Metabolism of cofactors and vitamins	Zm00001eb433610|Zm00001eb414590|Zm00001eb003760|Zm00001eb103480|Zm00001eb071140|Zm00001eb362510|Zm00001eb129000|Zm00001eb386220|Zm00001eb319560
map00052	Galactose metabolism	KEGG PATHWAY	9/ 1059	100/ 18757	0.09	0.111623	0.422075	Metabolism	Carbohydrate metabolism	Zm00001eb141560|Zm00001eb067230|Zm00001eb350090|Zm00001eb044840|Zm00001eb016850|Zm00001eb273940|Zm00001eb242820|Zm00001eb121400|Zm00001eb244910
map00250	Alanine, aspartate and glutamate metabolism	KEGG PATHWAY	9/ 1059	127/ 18757	0.0708661	0.289653	0.649038	Metabolism	Amino acid metabolism	Zm00001eb360480|Zm00001eb054990|Zm00001eb034570|Zm00001eb055490|Zm00001eb034580|Zm00001eb399220|Zm00001eb223680|Zm00001eb005550|Zm00001eb034260
map00770	Pantothenate and CoA biosynthesis	KEGG PATHWAY	8/ 1059	65/ 18757	0.123077	0.0293158	0.168915	Metabolism	Metabolism of cofactors and vitamins	Zm00001eb295270|Zm00001eb201330|Zm00001eb246720|Zm00001eb066680|Zm00001eb408260|Zm00001eb022930|Zm00001eb433420|Zm00001eb000710
map00380	Tryptophan metabolism	KEGG PATHWAY	8/ 1059	91/ 18757	0.0879121	0.141602	0.463077	Metabolism	Amino acid metabolism	Zm00001eb209570|Zm00001eb201330|Zm00001eb283420|Zm00001eb281900|Zm00001eb408260|Zm00001eb336900|Zm00001eb079790|Zm00001eb123040
map00053	Ascorbate and aldarate metabolism	KEGG PATHWAY	8/ 1059	108/ 18757	0.0740741	0.265402	0.629679	Metabolism	Carbohydrate metabolism	Zm00001eb264880|Zm00001eb201330|Zm00001eb036220|Zm00001eb192590|Zm00001eb408260|Zm00001eb384280|Zm00001eb413440|Zm00001eb176160
map04712	Circadian rhythm - plant	KEGG PATHWAY	8/ 1059	107/ 18757	0.0747664	0.257329	0.635445	Organismal Systems	Environmental adaptation	Zm00001eb297250|Zm00001eb122740|Zm00001eb214290|Zm00001eb390860|Zm00001eb172450|Zm00001eb201580|Zm00001eb319590|Zm00001eb113780
map00710	Carbon fixation in photosynthetic organisms	KEGG PATHWAY	8/ 1059	152/ 18757	0.0526316	0.631606	1	Metabolism	Energy metabolism	Zm00001eb283570|Zm00001eb144240|Zm00001eb283580|Zm00001eb179730|Zm00001eb223680|Zm00001eb349810|Zm00001eb398370|Zm00001eb365200
map00591	Linoleic acid metabolism	KEGG PATHWAY	7/ 1059	29/ 18757	0.241379	0.000934601	0.0188478	Metabolism	Lipid metabolism	Zm00001eb144930|Zm00001eb067710|Zm00001eb206040|Zm00001eb216870|Zm00001eb144960|Zm00001eb216590|Zm00001eb236420
map04136	Autophagy - other	KEGG PATHWAY	7/ 1059	74/ 18757	0.0945946	0.123541	0.452984	Cellular Processes	Transport and catabolism	Zm00001eb391210|Zm00001eb413320|Zm00001eb078430|Zm00001eb358160|Zm00001eb171400|Zm00001eb216570|Zm00001eb012000
map00061	Fatty acid biosynthesis	KEGG PATHWAY	7/ 1059	91/ 18757	0.0769231	0.254026	0.640357	Metabolism	Lipid metabolism	Zm00001eb377350|Zm00001eb109290|Zm00001eb366200|Zm00001eb046870|Zm00001eb327480|Zm00001eb388640|Zm00001eb364580
map00030	Pentose phosphate pathway	KEGG PATHWAY	7/ 1059	104/ 18757	0.0673077	0.372365	0.763664	Metabolism	Carbohydrate metabolism	Zm00001eb350090|Zm00001eb144240|Zm00001eb322010|Zm00001eb059230|Zm00001eb043000|Zm00001eb381920|Zm00001eb365200
map03010	Ribosome	KEGG PATHWAY	7/ 1059	706/ 18757	0.00991501	1	1	Genetic Information Processing	Translation	Zm00001eb078130|Zm00001eb277530|Zm00001eb002520|Zm00001eb384500|Zm00001eb053730|Zm00001eb198430|Zm00001eb138180
map00402	Benzoxazinoid biosynthesis	KEGG PATHWAY	6/ 1059	22/ 18757	0.272727	0.0010899	0.0188396	Metabolism	Biosynthesis of other secondary metabolites	Zm00001eb304010|Zm00001eb164860|Zm00001eb060890|Zm00001eb033030|Zm00001eb060840|Zm00001eb169520
map00430	Taurine and hypotaurine metabolism	KEGG PATHWAY	6/ 1059	25/ 18757	0.24	0.00223737	0.0270721	Metabolism	Metabolism of other amino acids	Zm00001eb320970|Zm00001eb052830|Zm00001eb032280|Zm00001eb055490|Zm00001eb399220|Zm00001eb297330
map00310	Lysine degradation	KEGG PATHWAY	6/ 1059	82/ 18757	0.0731707	0.317252	0.68549	Metabolism	Amino acid metabolism	Zm00001eb398850|Zm00001eb201330|Zm00001eb303540|Zm00001eb408260|Zm00001eb192910|Zm00001eb317190
map00020	Citrate cycle (TCA cycle)	KEGG PATHWAY	6/ 1059	135/ 18757	0.0444444	0.780589	1	Metabolism	Carbohydrate metabolism	Zm00001eb421170|Zm00001eb373070|Zm00001eb395670|Zm00001eb179730|Zm00001eb398370|Zm00001eb324150
map00240	Pyrimidine metabolism	KEGG PATHWAY	6/ 1059	141/ 18757	0.0425532	0.814117	1	Metabolism	Nucleotide metabolism	Zm00001eb375490|Zm00001eb296480|Zm00001eb155070|Zm00001eb096030|Zm00001eb052270|Zm00001eb370270
map03040	Spliceosome	KEGG PATHWAY	6/ 1059	365/ 18757	0.0164384	0.999972	1	Genetic Information Processing	Transcription	Zm00001eb366990|Zm00001eb053750|Zm00001eb013870|Zm00001eb012470|Zm00001eb133480|Zm00001eb409950
map00920	Sulfur metabolism	KEGG PATHWAY	5/ 1059	56/ 18757	0.0892857	0.207947	0.613698	Metabolism	Energy metabolism	Zm00001eb361640|Zm00001eb207410|Zm00001eb322440|Zm00001eb376890|Zm00001eb166390
map00062	Fatty acid elongation	KEGG PATHWAY	5/ 1059	58/ 18757	0.0862069	0.228639	0.614784	Metabolism	Lipid metabolism	Zm00001eb253660|Zm00001eb280610|Zm00001eb399950|Zm00001eb167740|Zm00001eb398750
map00908	Zeatin biosynthesis	KEGG PATHWAY	5/ 1059	61/ 18757	0.0819672	0.260705	0.630905	Metabolism	Metabolism of terpenoids and polyketides	Zm00001eb076990|Zm00001eb170440|Zm00001eb370000|Zm00001eb367250|Zm00001eb122620
map00460	Cyanoamino acid metabolism	KEGG PATHWAY	5/ 1059	72/ 18757	0.0694444	0.384191	0.774786	Metabolism	Metabolism of other amino acids	Zm00001eb285520|Zm00001eb426520|Zm00001eb079860|Zm00001eb400300|Zm00001eb008530
map00910	Nitrogen metabolism	KEGG PATHWAY	5/ 1059	77/ 18757	0.0649351	0.440735	0.860145	Metabolism	Energy metabolism	Zm00001eb360480|Zm00001eb176470|Zm00001eb083840|Zm00001eb193660|Zm00001eb054990
map00970	Aminoacyl-tRNA biosynthesis	KEGG PATHWAY	5/ 1059	105/ 18757	0.047619	0.713633	1	Genetic Information Processing	Translation	Zm00001eb189910|Zm00001eb337800|Zm00001eb153590|Zm00001eb325920|Zm00001eb156380
map03440	Homologous recombination	KEGG PATHWAY	5/ 1059	113/ 18757	0.0442478	0.771484	1	Genetic Information Processing	Replication and repair	Zm00001eb365600|Zm00001eb292490|Zm00001eb068550|Zm00001eb287330|Zm00001eb231860
map03030	DNA replication	KEGG PATHWAY	5/ 1059	115/ 18757	0.0434783	0.784461	1	Genetic Information Processing	Replication and repair	Zm00001eb072560|Zm00001eb342080|Zm00001eb349500|Zm00001eb192050|Zm00001eb409930
map00600	Sphingolipid metabolism	KEGG PATHWAY	5/ 1059	117/ 18757	0.042735	0.796859	1	Metabolism	Lipid metabolism	Zm00001eb334070|Zm00001eb146790|Zm00001eb170230|Zm00001eb044840|Zm00001eb254570
map00040	Pentose and glucuronate interconversions	KEGG PATHWAY	5/ 1059	149/ 18757	0.033557	0.928258	1	Metabolism	Carbohydrate metabolism	Zm00001eb061780|Zm00001eb061770|Zm00001eb048310|Zm00001eb442680|Zm00001eb327190
map00290	Valine, leucine and isoleucine biosynthesis	KEGG PATHWAY	4/ 1059	35/ 18757	0.114286	0.132974	0.459711	Metabolism	Amino acid metabolism	Zm00001eb405040|Zm00001eb055020|Zm00001eb246720|Zm00001eb022930
map00740	Riboflavin metabolism	KEGG PATHWAY	4/ 1059	43/ 18757	0.0930233	0.223318	0.614124	Metabolism	Metabolism of cofactors and vitamins	Zm00001eb095930|Zm00001eb320790|Zm00001eb429350|Zm00001eb010140
map00904	Diterpenoid biosynthesis	KEGG PATHWAY	4/ 1059	48/ 18757	0.0833333	0.286063	0.653088	Metabolism	Metabolism of terpenoids and polyketides	Zm00001eb379120|Zm00001eb048020|Zm00001eb120250|Zm00001eb370660
map00906	Carotenoid biosynthesis	KEGG PATHWAY	4/ 1059	65/ 18757	0.0615385	0.503848	0.896554	Metabolism	Metabolism of terpenoids and polyketides	Zm00001eb081460|Zm00001eb176720|Zm00001eb001850|Zm00001eb423570
map03250	Viral life cycle - HIV-1	KEGG PATHWAY	4/ 1059	72/ 18757	0.0555556	0.585478	0.983928	Genetic Information Processing	Information processing in viruses	Zm00001eb221160|Zm00001eb221170|Zm00001eb358220|Zm00001eb044760
map04130	SNARE interactions in vesicular transport	KEGG PATHWAY	4/ 1059	80/ 18757	0.05	0.668456	1	Genetic Information Processing	Folding, sorting and degradation	Zm00001eb215350|Zm00001eb137880|Zm00001eb052810|Zm00001eb155310
map03430	Mismatch repair	KEGG PATHWAY	4/ 1059	87/ 18757	0.045977	0.731094	1	Genetic Information Processing	Replication and repair	Zm00001eb374970|Zm00001eb122180|Zm00001eb326520|Zm00001eb192050
map03060	Protein export	KEGG PATHWAY	4/ 1059	105/ 18757	0.0380952	0.850801	1	Genetic Information Processing	Folding, sorting and degradation	Zm00001eb008550|Zm00001eb229930|Zm00001eb159880|Zm00001eb209550
map03008	Ribosome biogenesis in eukaryotes	KEGG PATHWAY	4/ 1059	183/ 18757	0.0218579	0.99329	1	Genetic Information Processing	Translation	Zm00001eb068290|Zm00001eb390860|Zm00001eb214290|Zm00001eb172210
map03015	mRNA surveillance pathway	KEGG PATHWAY	4/ 1059	229/ 18757	0.0174672	0.999161	1	Genetic Information Processing	Translation	Zm00001eb057630|Zm00001eb103950|Zm00001eb395840|Zm00001eb397880
map00780	Biotin metabolism	KEGG PATHWAY	3/ 1059	30/ 18757	0.1	0.238585	0.627583	Metabolism	Metabolism of cofactors and vitamins	Zm00001eb046870|Zm00001eb109290|Zm00001eb327480
map00730	Thiamine metabolism	KEGG PATHWAY	3/ 1059	38/ 18757	0.0789474	0.363732	0.758819	Metabolism	Metabolism of cofactors and vitamins	Zm00001eb261190|Zm00001eb433400|Zm00001eb287020
map00760	Nicotinate and nicotinamide metabolism	KEGG PATHWAY	3/ 1059	49/ 18757	0.0612245	0.528115	0.926115	Metabolism	Metabolism of cofactors and vitamins	Zm00001eb063350|Zm00001eb425080|Zm00001eb096030
map00650	Butanoate metabolism	KEGG PATHWAY	3/ 1059	55/ 18757	0.0545455	0.607261	1	Metabolism	Carbohydrate metabolism	Zm00001eb399220|Zm00001eb246720|Zm00001eb055490
map00100	Steroid biosynthesis	KEGG PATHWAY	3/ 1059	67/ 18757	0.0447761	0.737228	1	Metabolism	Lipid metabolism	Zm00001eb362010|Zm00001eb159000|Zm00001eb170560
map00220	Arginine biosynthesis	KEGG PATHWAY	3/ 1059	68/ 18757	0.0441176	0.746342	1	Metabolism	Amino acid metabolism	Zm00001eb223680|Zm00001eb418690|Zm00001eb054990
map00565	Ether lipid metabolism	KEGG PATHWAY	3/ 1059	69/ 18757	0.0434783	0.755202	1	Metabolism	Lipid metabolism	Zm00001eb230280|Zm00001eb216590|Zm00001eb021510
map00513	Various types of N-glycan biosynthesis	KEGG PATHWAY	3/ 1059	70/ 18757	0.0428571	0.76381	1	Metabolism	Glycan biosynthesis and metabolism	Zm00001eb152990|Zm00001eb355460|Zm00001eb279720
map00900	Terpenoid backbone biosynthesis	KEGG PATHWAY	3/ 1059	108/ 18757	0.0277778	0.947546	1	Metabolism	Metabolism of terpenoids and polyketides	Zm00001eb257840|Zm00001eb342550|Zm00001eb325560
map03013	Nucleocytoplasmic transport	KEGG PATHWAY	3/ 1059	239/ 18757	0.0125523	0.999898	1	Genetic Information Processing	Translation	Zm00001eb075600|Zm00001eb001680|Zm00001eb293750
map03018	RNA degradation	KEGG PATHWAY	3/ 1059	251/ 18757	0.0119522	0.999945	1	Genetic Information Processing	Folding, sorting and degradation	Zm00001eb292520|Zm00001eb350090|Zm00001eb098760
map00965	Betalain biosynthesis	KEGG PATHWAY	2/ 1059	4/ 18757	0.5	0.017703	0.119004	Metabolism	Biosynthesis of other secondary metabolites	Zm00001eb366290|Zm00001eb145870
map00903	Limonene and pinene degradation	KEGG PATHWAY	2/ 1059	8/ 18757	0.25	0.0710703	0.33075	Metabolism	Metabolism of terpenoids and polyketides	Zm00001eb408260|Zm00001eb201330
map00524	Neomycin, kanamycin and gentamicin biosynthesis	KEGG PATHWAY	2/ 1059	11/ 18757	0.181818	0.124956	0.444698	Metabolism	Biosynthesis of other secondary metabolites	Zm00001eb121400|Zm00001eb141560
map00902	Monoterpenoid biosynthesis	KEGG PATHWAY	2/ 1059	27/ 18757	0.0740741	0.45547	0.861122	Metabolism	Metabolism of terpenoids and polyketides	Zm00001eb075660|Zm00001eb041700
map00340	Histidine metabolism	KEGG PATHWAY	2/ 1059	32/ 18757	0.0625	0.546303	0.944324	Metabolism	Amino acid metabolism	Zm00001eb408260|Zm00001eb201330
map00563	Glycosylphosphatidylinositol (GPI)-anchor biosynthesis	KEGG PATHWAY	2/ 1059	36/ 18757	0.0555556	0.610969	0.999017	Metabolism	Glycan biosynthesis and metabolism	Zm00001eb096280|Zm00001eb018410
map00073	Cutin, suberine and wax biosynthesis	KEGG PATHWAY	2/ 1059	43/ 18757	0.0465116	0.70675	1	Metabolism	Lipid metabolism	Zm00001eb009010|Zm00001eb191580
map03420	Nucleotide excision repair	KEGG PATHWAY	2/ 1059	108/ 18757	0.0185185	0.986155	1	Genetic Information Processing	Replication and repair	Zm00001eb379990|Zm00001eb192050
map03020	RNA polymerase	KEGG PATHWAY	2/ 1059	111/ 18757	0.018018	0.988101	1	Genetic Information Processing	Transcription	Zm00001eb436830|Zm00001eb431870
map00943	Isoflavonoid biosynthesis	KEGG PATHWAY	1/ 1059	3/ 18757	0.333333	0.160002	0.50948	Metabolism	Biosynthesis of other secondary metabolites	Zm00001eb238550
map00543	Exopolysaccharide biosynthesis	KEGG PATHWAY	1/ 1059	4/ 18757	0.25	0.207435	0.627491	Metabolism	Glycan biosynthesis and metabolism	Zm00001eb361640
map00966	Glucosinolate biosynthesis	KEGG PATHWAY	1/ 1059	10/ 18757	0.1	0.440828	0.846669	Metabolism	Biosynthesis of other secondary metabolites	Zm00001eb022930
map00660	C5-Branched dibasic acid metabolism	KEGG PATHWAY	1/ 1059	12/ 18757	0.0833333	0.502219	0.906993	Metabolism	Carbohydrate metabolism	Zm00001eb246720
map00944	Flavone and flavonol biosynthesis	KEGG PATHWAY	1/ 1059	14/ 18757	0.0714286	0.556876	0.949042	Metabolism	Biosynthesis of other secondary metabolites	Zm00001eb426910
map00603	Glycosphingolipid biosynthesis - globo and isoglobo series	KEGG PATHWAY	1/ 1059	17/ 18757	0.0588235	0.627827	1	Metabolism	Glycan biosynthesis and metabolism	Zm00001eb044840
map00901	Indole alkaloid biosynthesis	KEGG PATHWAY	1/ 1059	21/ 18757	0.047619	0.705092	1	Metabolism	Biosynthesis of other secondary metabolites	Zm00001eb237650
map00514	Other types of O-glycan biosynthesis	KEGG PATHWAY	1/ 1059	22/ 18757	0.0454545	0.721761	1	Metabolism	Glycan biosynthesis and metabolism	Zm00001eb179230
map04122	Sulfur relay system	KEGG PATHWAY	1/ 1059	22/ 18757	0.0454545	0.721761	1	Genetic Information Processing	Folding, sorting and degradation	Zm00001eb207410
map00670	One carbon pool by folate	KEGG PATHWAY	1/ 1059	27/ 18757	0.037037	0.792004	1	Metabolism	Metabolism of cofactors and vitamins	Zm00001eb156380
map00531	Glycosaminoglycan degradation	KEGG PATHWAY	1/ 1059	30/ 18757	0.0333333	0.825329	1	Metabolism	Glycan biosynthesis and metabolism	Zm00001eb281850
map00261	Monobactam biosynthesis	KEGG PATHWAY	1/ 1059	32/ 18757	0.03125	0.844526	1	Metabolism	Biosynthesis of other secondary metabolites	Zm00001eb064530
map00450	Selenocompound metabolism	KEGG PATHWAY	1/ 1059	33/ 18757	0.030303	0.853319	1	Metabolism	Metabolism of other amino acids	Zm00001eb189910
map00590	Arachidonic acid metabolism	KEGG PATHWAY	1/ 1059	33/ 18757	0.030303	0.853319	1	Metabolism	Lipid metabolism	Zm00001eb216590
map00950	Isoquinoline alkaloid biosynthesis	KEGG PATHWAY	1/ 1059	34/ 18757	0.0294118	0.861615	1	Metabolism	Biosynthesis of other secondary metabolites	Zm00001eb006420
map00300	Lysine biosynthesis	KEGG PATHWAY	1/ 1059	37/ 18757	0.027027	0.883795	1	Metabolism	Amino acid metabolism	Zm00001eb064530
map00196	Photosynthesis - antenna proteins	KEGG PATHWAY	1/ 1059	42/ 18757	0.0238095	0.913152	1	Metabolism	Energy metabolism	Zm00001eb112260
map00790	Folate biosynthesis	KEGG PATHWAY	1/ 1059	49/ 18757	0.0204082	0.942237	1	Metabolism	Metabolism of cofactors and vitamins	Zm00001eb237500
map00350	Tyrosine metabolism	KEGG PATHWAY	1/ 1059	61/ 18757	0.0163934	0.971301	1	Metabolism	Amino acid metabolism	Zm00001eb006420
map00510	N-Glycan biosynthesis	KEGG PATHWAY	1/ 1059	71/ 18757	0.0140845	0.983984	1	Metabolism	Glycan biosynthesis and metabolism	Zm00001eb152990
map03410	Base excision repair	KEGG PATHWAY	1/ 1059	82/ 18757	0.0121951	0.991571	1	Genetic Information Processing	Replication and repair	Zm00001eb192050
map03022	Basal transcription factors	KEGG PATHWAY	1/ 1059	93/ 18757	0.0107527	0.995566	1	Genetic Information Processing	Transcription	Zm00001eb364530
map03050	Proteasome	KEGG PATHWAY	1/ 1059	119/ 18757	0.00840336	0.99903	1	Genetic Information Processing	Folding, sorting and degradation	Zm00001eb303870
