# Supplementary material for: Comparative transcriptomic and metabolomic analysis reveals mechanisms of selenium-regulated anthocyanin synthesis in waxy maize (Zea mays L.)
Source: Front Plant Sci. 2024 Oct 3;15:1466756. doi: 10.3389/fpls.2024.1466756 (PMC11484008; doi:10.3389/fpls.2024.1466756)
Supplement: Supplementary file 1 [file DataSheet1.zip › Table S8.xlsx]

## Sheet: Table S8
Table S8 Expression of transcription factors related to anthocyanin synthesis in HN5 and HN2025 under selenium treatment
Variety Name	Gene_id	Family	FC(b/a)	Log2FC(b/a)	Pvalue	Significant	Regulate	Se treat	CK
HN5	Zm00001eb041320	MYB	4.052	2.01859	4.89e-08	yes	up	11.4067	1.78667
	Zm00001eb082900	bHLH	0.102	-3.29705	8.23e-05	yes	down	1.67333	9.67333
	Zm00001eb119340	MYB	0.313	-1.67517	0.000877895	yes	down	7.35	13.6333
	Zm00001eb124630	MYB	0.307	-1.70321	0.000711026	yes	down	3.36667	7.15333
	Zm00001eb142500	bHLH	0.161	-2.63513	2.89e-06	yes	down	19.2467	73.3533
	Zm00001eb179590	bHLH	0.455	-1.13499	0.00188429	yes	down	2.60667	3.62333
	Zm00001eb266370	MYB	0.066	-3.91362	0.000667469	yes	down	0.3	3.12667
	Zm00001eb335690	MYB	0.356	-1.48913	0.000638414	yes	down	2.46	4.53333
	Zm00001eb366540	MYB	0.094	-3.40443	1.27e-05	yes	down	0.41	2.77333
	Zm00001eb367300	MYB	6.768	2.75865	0.000901745	yes	up	63.21	6.58333
	Zm00001eb415180	MYB	0.055	-4.18685	0.00129469	yes	down	0.4	4.16667
HN2025	Zm00001eb015120	MYB	0.099	-3.33709	0.000344947	yes	down	1.09333	6.62
	Zm00001eb036040	bHLH	0.192	-2.37784	3.32e-05	yes	down	1.01333	2.92
	Zm00001eb040070	MYB	0.066	-3.93094	0.00259295	yes	down	0.0866667	0.81
	Zm00001eb085690	bHLH	0.008	-6.94636	0.000109006	yes	down	0	0.86
	Zm00001eb095690	MYB	3.426	1.77656	0.00213107	yes	up	4.04333	0.696667
	Zm00001eb099570	MYB	0.259	-1.95017	0.00317682	yes	down	3.18667	7.39667
	Zm00001eb101190	bHLH	3.925	1.97276	2.67e-09	yes	up	10.9933	1.69667
	Zm00001eb101360	bHLH	6.771	2.75947	0.00141402	yes	up	0.95	0.09
	Zm00001eb113220	bHLH	0.062	-4.02254	2.02e-05	yes	down	2.23333	18.56
	Zm00001eb124630	MYB	0.275	-1.86308	0.0013746	yes	down	3.58333	7.07333
	Zm00001eb130260	MYB	0.231	-2.11487	0.000168169	yes	down	7.47667	20.5
	Zm00001eb139600	MYB	0.188	-2.41357	0.000768499	yes	down	6.59333	18.9433
	Zm00001eb142500	bHLH	0.198	-2.33921	0.000277959	yes	down	43.0767	120.693
	Zm00001eb148320	MYB	0.551	-0.860756	0.000985826	yes	down	20.52	21.73
	Zm00001eb150140	MYB	0.326	-1.6179	0.00109345	yes	down	9.25333	16.0467
	Zm00001eb179590	bHLH	0.35	-1.51567	0.00422262	yes	down	2.89667	4.70333
	Zm00001eb184940	bHLH	0.169	-2.56281	0.000324634	yes	down	1.59	5.22333
	Zm00001eb209480	bHLH	0.646	-0.629434	0.00632898	yes	down	50.6033	44.8733
	Zm00001eb228320	bHLH	2.604	1.38066	0.00230489	yes	up	55.5667	12.45
	Zm00001eb234690	MYB	2.193	1.13322	0.00103484	yes	up	41.8033	11.1533
	Zm00001eb258240	bHLH	1.964	0.974141	0.00277386	yes	up	23.3467	7.4
	Zm00001eb273560	MYB	0.51	-0.970023	0.00363407	yes	down	9.86	10.2433
	Zm00001eb273570	MYB	0.328	-1.60759	0.000417228	yes	down	7.64667	12.82
	Zm00001eb275490	MYB	0.144	-2.79928	2.54e-07	yes	down	3.62	13.68
	Zm00001eb288890	MYB	0.023	-5.43272	2.07e-19	yes	down	1.09667	28.8367
	Zm00001eb301520	bHLH	0.482	-1.05326	0.0041736	yes	down	8.22667	9.75667
	Zm00001eb307400	MYB	3.948	1.98123	0.00474238	yes	up	16.68	2.14667
	Zm00001eb315610	bHLH	3.038	1.60292	0.00139314	yes	up	5.78	1.15667
	Zm00001eb315870	bHLH	0.391	-1.35474	0.00401819	yes	down	3.83333	5.56333
	Zm00001eb315910	bHLH	0.506	-0.983924	5.21e-06	yes	down	17.6933	20.6067
	Zm00001eb332030	MYB	0.16	-2.64259	0.000298466	yes	down	1.27	4.95
	Zm00001eb348760	MYB	0.137	-2.86388	0.000153295	yes	down	3.63667	16.6967
	Zm00001eb366540	MYB	0.169	-2.56144	0.00615352	yes	down	0.46	1.47
	Zm00001eb366790	MYB	0.219	-2.18813	0.00209021	yes	down	9.05	28.2167
	Zm00001eb390330	bHLH	0.317	-1.65569	0.000652279	yes	down	2.90333	5.79667
