# Supplementary material for: Comparative transcriptomic and metabolomic analysis reveals mechanisms of selenium-regulated anthocyanin synthesis in waxy maize (Zea mays L.)
Source: Front Plant Sci. 2024 Oct 3;15:1466756. doi: 10.3389/fpls.2024.1466756 (PMC11484008; doi:10.3389/fpls.2024.1466756)
Supplement: Supplementary file 1 [file DataSheet1.zip › Table S9.xlsx]

## Sheet: Table S9
Table S9 Differentially accumulated metabolites (DAMs) were detected in HN5-Se vs. HN5-CK
ID	Metabolite	Metab ID	Significant	Regulate	level	KEGG Compound ID	Mode	CAS ID	M/Z	Retention time	Adducts	Formula	Fragmentation Score	Theoretical Fragmentation Score	Library ID	KEGG Compound First Category	KEGG Compound Second Category	KEGG Pathway ID	KEGG Pathway First Category	KEGG Pathway Second Category	HMDB Superclass	HMDB Class	HMDB Subclass	KEGG Pathway Description	VIP_pred_OPLS-DA	VIP_PLS-DA	FC(b/a)	P_value	FDR
neg_10076	5-Pyridoxolactone	metab_29570	yes	down	B(ii)	C06052	neg	4543-56-0	164.034	3.50962	M-H	C8H7NO3	0	44.1	HMDB0004291	-	-	map00750	Metabolism	Metabolism of cofactors and vitamins	Organoheterocyclic compounds	Pyridines and derivatives	Pyridinecarboxylic acids and derivatives	Vitamin B6 metabolism	1.0139	1.0138	0.9171	2.56e-10	2.18e-09
neg_10115	Gossypetin	metab_29608	yes	down	B(i)	C04109	neg	489-35-0	299.02	3.46535	M-H2O-H	C15H10O8	47.8	0	LMPK12113231	-	-	-	-	-	-	-	-	-	1.4887	1.4886	0.8613	9.91e-16	1.04e-13
neg_10130	Luteolin 7-malonylglucoside	metab_29623	yes	down	B(ii)	C10103	neg	98767-38-5	533.094	3.44283	M-H	C24H22O14	0	70.2	HMDB0301681	-	-	-	-	-	Phenylpropanoids and polyketides	Flavonoids	Flavonoid glycosides	-	1.3166	1.3166	0.9011	4.07e-16	5.39e-14
neg_102	Isoferulic acid	metab_19785	yes	up	B(ii)	C10470	neg	537-73-5;25522-33-2	193.05	4.21592	M-H, M+FA-H, M+Na-2H	C10H10O4	0	63.8	HMDB0259693;HMDB0000955	-	-	-	-	-	Phenylpropanoids and polyketides	Cinnamic acids and derivatives	Hydroxycinnamic acids and derivatives	-	1.1154	1.1155	1.0889	1.45e-13	4.82e-12
neg_10202	Gentisein	metab_29694	yes	down	B(ii)	C10065	neg	529-49-7	289.036	3.35305	M+FA-H	C13H8O5	0	41.9	HMDB0029463	-	-	-	-	-	Organoheterocyclic compounds	Benzopyrans	1-benzopyrans	-	1.3409	1.3408	0.876	1.2e-16	2.18e-14
neg_10269	Secologanin	metab_29761	yes	up	B(ii)	C01852	neg	19351-63-4	387.13	3.28515	M-H	C17H24O10	0	69.1	HMDB0304482;LMPR0102070002	-	-	map01100;map00950;map01110;map00902	Metabolism;Metabolism;Metabolism;Metabolism	Global and overview maps;Biosynthesis of other secondary metabolites;Global and overview maps;Metabolism of terpenoids and polyketides	Lipids and lipid-like molecules	Prenol lipids	Terpene glycosides	Metabolic pathways;Isoquinoline alkaloid biosynthesis;Biosynthesis of secondary metabolites;Monoterpenoid biosynthesis	1.5252	1.5249	1.2332	1.01e-06	2.98e-06
neg_10298	Dibutyl disulfide	metab_29790	yes	up	B(ii)	-	neg	629-45-8	199.061	3.26233	M+Na-2H	C8H18S2	0	57.4	HMDB0029569	-	-	-	-	-	Organosulfur compounds	Organic disulfides	Dialkyldisulfides	-	1.2759	1.2758	1.1546	5.83e-14	2.37e-12
neg_1031	Tricin 7-Glucoside	metab_20712	yes	up	B(i)	-	neg	32769-01-0	491.121	4.7084	M-H, M+Cl	C23H24O12	87.9	0	HMDB0030553;LMPK12110860	-	-	-	-	-	Phenylpropanoids and polyketides	Flavonoids	Flavonoid glycosides	-	1.113	1.113	1.0889	1.14e-11	1.64e-10
neg_10398	Hesperetin	metab_29888	yes	down	B(i)	C01709	neg	520-33-2	301.072	3.12697	M-H	C16H14O6	70.6	0	LMPK12140003;HMDB0005782;MJDBOTE0001046	-	-	map00941	Metabolism	Biosynthesis of other secondary metabolites	Phenylpropanoids and polyketides	Flavonoids	O-methylated flavonoids	Flavonoid biosynthesis	1.0704	1.0703	0.9221	6.87e-12	1.09e-10
neg_10404	Myricitrin	metab_29894	yes	down	B(ii)	C10108	neg	17912-87-7	463.089	3.10452	M-H	C21H20O12	0	31	LMPK12112436;HMDB0034360;MJDBOTE0001125	-	-	-	-	-	Phenylpropanoids and polyketides	Flavonoids	Flavonoid glycosides	-	1.3084	1.3083	0.8911	1.87e-14	9.92e-13
neg_10534	1-O-Caffeoylglucose	metab_30021	yes	down	B(ii)	C10433	neg	14364-08-0	341.088	2.96977	M-H	C15H18O9	0	85.9	HMDB0036937	-	-	-	-	-	Phenylpropanoids and polyketides	Cinnamic acids and derivatives	Hydroxycinnamic acids and derivatives	-	1.3079	1.3078	0.8851	1.62e-14	8.92e-13
neg_10539	3,3',4',5,5',8-Hexahydroxyflavone	metab_30026	yes	down	B(ii)	-	neg	90332-28-8	299.02	2.96977	M-H2O-H	C15H10O8	0	33.4	HMDB0037357	-	-	-	-	-	Phenylpropanoids and polyketides	Flavonoids	Flavones	-	1.5209	1.5207	0.8325	1.79e-13	5.7e-12
neg_10540	(S)-2,3-Dihydro-7-hydroxy-2-methyl-4-oxo-4H-1-benzopyran-5-acetic acid	metab_30027	yes	down	B(ii)	-	neg	94356-37-3	281.067	2.96977	M+FA-H	C12H12O5	0	46.9	HMDB0040407	-	-	-	-	-	Organoheterocyclic compounds	Benzopyrans	1-benzopyrans	-	1.3898	1.3895	0.8284	2.08e-11	2.7e-10
neg_10551	6''-Malonylastragalin	metab_30038	yes	down	B(ii)	-	neg	81149-02-2	515.081	2.9476	M-H2O-H	C24H22O14	0	62.9	HMDB0037434	-	-	-	-	-	Phenylpropanoids and polyketides	Flavonoids	Flavonoid glycosides	-	1.3307	1.3308	0.8824	5.25e-12	8.74e-11
neg_10620	6-Caffeoylsucrose	metab_30103	yes	down	B(ii)	-	neg	-	503.141	2.87955	M-H	C21H28O14	0	80.7	HMDB0035486	-	-	-	-	-	Organic oxygen compounds	Organooxygen compounds	Carbohydrates and carbohydrate conjugates	-	1.3301	1.33	0.8692	2.95e-10	2.45e-09
neg_10650	Geniposidic acid	metab_30133	yes	up	B(ii)	C11673	neg	27741-01-1	355.104	2.85693	M-H2O-H	C16H22O10	0	41.9	HMDB0034942;LMPR0102070043	-	-	map01110;map00902	Metabolism;Metabolism	Global and overview maps;Metabolism of terpenoids and polyketides	Lipids and lipid-like molecules	Prenol lipids	Terpene glycosides	Biosynthesis of secondary metabolites;Monoterpenoid biosynthesis	1.256	1.2559	1.1398	1.59e-12	3.34e-11
neg_10887	Eriodictyol	metab_30367	yes	down	B(ii)	C05631	neg	552-58-9	287.057	2.54157	M-H	C15H12O6	0	69.7	HMDB0005810;LMPK12140002;MJDBOTE0001309	-	-	map01100;map00941;map01110	Metabolism;Metabolism;Metabolism	Global and overview maps;Biosynthesis of other secondary metabolites;Global and overview maps	Phenylpropanoids and polyketides	Flavonoids	Flavans	Metabolic pathways;Flavonoid biosynthesis;Biosynthesis of secondary metabolites	1.3244	1.3243	0.869	5.54e-15	3.95e-13
neg_10974	Melibiitol	metab_30453	yes	up	B(ii)	C05399	neg	-	381.081	2.42762	M+K-2H	C12H24O11	0	68.9	PW_C002929;HMDB0006791	-	-	map00052	Metabolism	Carbohydrate metabolism	Lipids and lipid-like molecules	Fatty Acyls	Fatty acyl glycosides	Galactose metabolism	1.0445	1.0444	1.0846	1.25e-12	2.73e-11
neg_11	Luteolin 7-O-diglucuronide	metab_19695	yes	down	B(ii)	-	neg	-	637.106	3.7143	M-H, M+Na-2H, M+K-2H, M-H2O-H	C27H26O18	0	42.4	HMDB0301678	-	-	-	-	-	Phenylpropanoids and polyketides	Flavonoids	Flavans	-	1.1511	1.1511	0.9345	8.78e-13	2.06e-11
neg_11131	3,4-dihydroxyphenylacetic Acid	metab_30607	yes	up	B(i)	C01161	neg	102-32-9	167.034	2.20082	M-H	C8H8O4	79	0	HMDB0001336;MJDBSJD0000081	-	-	map01100;map00350	Metabolism;Metabolism	Global and overview maps;Amino acid metabolism	Benzenoids	Phenols	Benzenediols	Metabolic pathways;Tyrosine metabolism	1.1255	1.1255	1.1012	5.72e-14	2.33e-12
neg_11316	Galloyl glucose	metab_30792	yes	up	B(ii)	C01158	neg	-	331.068	1.90575	M-H	C13H16O10	0	78.6	HMDB0301708	-	-	map00999	Metabolism	Biosynthesis of other secondary metabolites	Phenylpropanoids and polyketides	Tannins	Not Available	Biosynthesis of various plant secondary metabolites	1.0867	1.0867	1.0808	1.75e-16	2.85e-14
neg_11404	3-Hydroxybenzoic Acid	metab_30880	yes	up	B(i)	C00587	neg	1999-06-09	137.023	1.61397	M-H	C7H6O3	79.1	0	HMDB0002466	-	-	map00400	Metabolism	Amino acid metabolism	Benzenoids	Benzene and substituted derivatives	Benzoic acids and derivatives	Phenylalanine, tyrosine and tryptophan biosynthesis	1.1806	1.1805	1.105	8.82e-16	9.4e-14
neg_1142	Isopetasoside	metab_20823	yes	up	B(ii)	-	neg	69809-29-6	395.206	7.53395	M-H, M+Na-2H	C21H32O7	0	42.4	HMDB0029622	-	-	-	-	-	Lipids and lipid-like molecules	Prenol lipids	Terpene glycosides	-	1.0419	1.042	1.0744	3.46e-12	6.28e-11
neg_11444	Glutarate semialdehyde	metab_30920	yes	up	B(ii)	C03273	neg	5746-02-01	277.093	1.36385	2M+FA-H	C5H8O3	0	35	HMDB0012233	-	-	map01100;map00310	Metabolism;Metabolism	Global and overview maps;Amino acid metabolism	Lipids and lipid-like molecules	Fatty Acyls	Fatty acids and conjugates	Metabolic pathways;Lysine degradation	1.1377	1.1376	1.1082	2.56e-14	1.26e-12
neg_1147	(3b,6b,8a,12a)-8,12-Epoxy-7(11)-eremophilene-6,8,12-trimethoxy-3-ol	metab_20828	yes	up	B(ii)	-	neg	-	325.202	9.03397	M-H, M+Na-2H	C18H30O5	0	51.1	HMDB0031963	-	-	-	-	-	Organoheterocyclic compounds	Naphthofurans	Not Available	-	1.0003	1.0002	1.0702	2.58e-13	7.68e-12
neg_11758	Uric Acid	metab_31230	yes	down	B(i)	C00366	neg	69-93-2	167.02	0.850267	M-H	C5H4N4O3	94.6	0	HMDB0000289;PW_C000195;MJDBOTE0001097	-	-	map01100;map00230	Metabolism;Metabolism	Global and overview maps;Nucleotide metabolism	Organoheterocyclic compounds	Imidazopyrimidines	Purines and purine derivatives	Metabolic pathways;Purine metabolism	1.7036	1.7034	0.7849	8.35e-12	1.27e-10
neg_11837	D-Quinovose	metab_31304	yes	up	B(ii)	C02522	neg	7658-08-04	199.037	0.6521	M+Cl	C6H12O5	0	44.8	HMDB0247051	Carbohydrates	Monosaccharides	-	-	-	Organic oxygen compounds	Organooxygen compounds	Carbohydrates and carbohydrate conjugates	-	1.2603	1.2603	1.1217	2.26e-13	6.91e-12
neg_1185	Corchorifatty acid A	metab_20866	yes	up	B(ii)	-	neg	-	307.192	9.92305	M-H2O-H, M-H	C18H28O4	0	34.9	HMDB0032664	-	-	-	-	-	Lipids and lipid-like molecules	Fatty Acyls	Lineolic acids and derivatives	-	1.3844	1.3843	1.1555	8.53e-14	3.21e-12
neg_11894	Phosphate	metab_31357	yes	down	B(i)	C00009	neg	7664-38-2;14265-44-2	194.946	0.59825	2M-H	H3O4P	45.8	0	HMDB0001429;PW_C001104	-	-	map00195;map02010;map00190	Metabolism;Environmental Information Processing;Metabolism	Energy metabolism;Membrane transport;Energy metabolism	Homogeneous non-metal compounds	Non-metal oxoanionic compounds	Non-metal phosphates	Photosynthesis;ABC transporters;Oxidative phosphorylation	1.1879	1.1877	0.9013	9.03e-12	1.36e-10
neg_12	Apigenin 7-O-diglucuronide	metab_19696	yes	down	B(ii)	-	neg	-	621.111	3.98688	M-H2O-H, M-H, M+Na-2H, M+FA-H	C27H26O17	0	49	HMDB0301685	-	-	-	-	-	Phenylpropanoids and polyketides	Flavonoids	Flavonoid glycosides	-	1.2184	1.2182	0.9069	1.1e-13	3.94e-12
neg_1259	Ginsenoside F1	metab_20940	yes	up	B(i)	C20780	neg	53963-43-2	683.439	10.5538	M+Cl, M+FA-H	C36H62O9	77.3	0	HMDB0039555;MJDBOTE0001283	-	-	map01110;map00999	Metabolism;Metabolism	Global and overview maps;Biosynthesis of other secondary metabolites	Lipids and lipid-like molecules	Prenol lipids	Triterpenoids	Biosynthesis of secondary metabolites;Biosynthesis of various plant secondary metabolites	1.3221	1.3222	1.159	1.54e-09	1.01e-08
neg_1260	12(r)-hpete	metab_20941	yes	up	B(ii)	C14812	neg	126873-49-2	381.226	11.8532	M+Cl, M+FA-H	C20H32O4	0	32.7	PW_C002179;HMDB0004692	-	-	map00590;map01100	Metabolism;Metabolism	Lipid metabolism;Global and overview maps	Lipids and lipid-like molecules	Fatty Acyls	Eicosanoids	Arachidonic acid metabolism;Metabolic pathways	1.0001	1.0009	1.098	1.17e-05	2.81e-05
neg_1277	15h-11,12-eeta	metab_20958	yes	up	B(ii)	C14781	neg	877878-78-9	381.226	12.1559	M+Cl, M+FA-H	C20H32O4	0	49.3	PW_C002389;HMDB0005050	-	-	map00590;map01100	Metabolism;Metabolism	Lipid metabolism;Global and overview maps	Organic acids and derivatives	Hydroxy acids and derivatives	Medium-chain hydroxy acids and derivatives	Arachidonic acid metabolism;Metabolic pathways	1.1082	1.1085	1.0908	7.34e-08	2.84e-07
neg_1285	Eremopetasitenin D1	metab_20966	yes	up	B(ii)	-	neg	-	377.195	12.2607	M-H, M+Na-2H	C21H30O6	0	33.7	HMDB0032773	-	-	-	-	-	Lipids and lipid-like molecules	Prenol lipids	Terpene lactones	-	1.2735	1.2738	1.1413	5.77e-10	4.34e-09
neg_1288	(2S,4S,6S)-2-[2-(4-Hydroxy-3-meyhoxyphenyl)ethyl]tetrahydro-6-(4,5-dihydroxy-3-methoxyphenyl)-2H-pyran-4-yl 4-acetate	metab_20969	yes	up	B(ii)	-	neg	182227-92-5	413.164	12.3563	M-H2O-H, M+Na-2H	C23H28O8	0	42.2	HMDB0030503	-	-	-	-	-	Phenylpropanoids and polyketides	Diarylheptanoids	Linear diarylheptanoids	-	1.0597	1.0599	1.0865	6.51e-08	2.57e-07
neg_13	Pratenol B	metab_19697	yes	down	B(ii)	-	neg	147710-51-8	303.051	4.28423	M-H, 2M-H, M+Na-2H, M-H2O-H	C15H12O7	0	49.9	HMDB0040631	-	-	-	-	-	Organoheterocyclic compounds	Benzopyrans	1-benzopyrans	-	1.3416	1.3414	0.9055	3.78e-17	8.97e-15
neg_1314	2-Hydroxylinolenic acid	metab_20994	yes	up	B(ii)	-	neg	-	293.213	12.7933	M-H2O-H, M-H	C18H30O3	0	42.6	HMDB0031103	-	-	-	-	-	Lipids and lipid-like molecules	Fatty Acyls	Lineolic acids and derivatives	-	1.1869	1.1869	1.0927	3.35e-13	9.45e-12
neg_1475	8-Acetoxy-4'-methoxypinoresinol	metab_21152	yes	up	B(ii)	-	neg	-	411.148	12.7483	M-H2O-H, M+Na-2H	C23H26O8	0	34.4	HMDB0033277	-	-	-	-	-	Lignans, neolignans and related compounds	Furanoid lignans	Not Available	-	1.1613	1.1615	1.0927	1.13e-10	1.1e-09
neg_159	Ginsenoside Rh7	metab_19842	yes	up	B(ii)	-	neg	343780-68-7	681.423	12.1053	M+Cl, M+FA-H, M-H	C36H60O9	0	52	HMDB0039446	-	-	-	-	-	Lipids and lipid-like molecules	Prenol lipids	Triterpenoids	-	1.3849	1.3852	1.1264	4.1e-10	3.25e-09
neg_160	Leukotriene B4	metab_19843	yes	up	B(ii)	C02165	neg	71160-24-2;71652-82-9	381.226	12.3563	M+FA-H, 2M+FA-H, M+Cl	C20H32O4	0	36.5	LMFA03020001;HMDB0001085;PW_C000853;HMDB0005087	Lipids	Eicosanoids	map01100;map00590	Metabolism;Metabolism	Global and overview maps;Lipid metabolism	Lipids and lipid-like molecules	Fatty Acyls	Eicosanoids	Metabolic pathways;Arachidonic acid metabolism	1.1951	1.1953	1.1022	1.97e-09	1.21e-08
neg_1652	Bellidifolin	metab_21329	yes	down	B(ii)	C10053	neg	2798-25-6	255.03	3.73708	M-H2O-H, M-H	C14H10O6	0	35.3	HMDB0248933	-	-	-	-	-	Organoheterocyclic compounds	Benzopyrans	1-benzopyrans	-	1.2156	1.2155	0.8905	1.33e-12	2.88e-11
neg_1712	Cis-Aconitic acid	metab_21389	yes	down	B(ii)	C00417	neg	585-84-2	173.008	3.46535	M-H2O-H, M-H	C6H6O6	0	44.8	PW_C000051;HMDB0000072	Organic acids	Carboxylic acids	map01100;map00630;map01110;map01210;map00020;map00660	Metabolism;Metabolism;Metabolism;Metabolism;Metabolism;Metabolism	Global and overview maps;Carbohydrate metabolism;Global and overview maps;Global and overview maps;Carbohydrate metabolism;Carbohydrate metabolism	Organic acids and derivatives	Carboxylic acids and derivatives	Tricarboxylic acids and derivatives	Metabolic pathways;Glyoxylate and dicarboxylate metabolism;Biosynthesis of secondary metabolites;2-Oxocarboxylic acid metabolism;Citrate cycle (TCA cycle);C5-Branched dibasic acid metabolism	1.7317	1.7315	0.7676	9.56e-13	2.19e-11
neg_1733	Dactilin	metab_21410	yes	down	B(i)	-	neg	28288-98-4	639.158	3.30787	M-H, M+Cl	C28H32O17	75	0	HMDB0037374	-	-	-	-	-	Phenylpropanoids and polyketides	Flavonoids	Flavonoid glycosides	-	1.015	1.0147	0.9191	2e-09	1.23e-08
neg_1774	Loquatoside	metab_21451	yes	down	B(ii)	-	neg	74046-15-4	437.11	2.96977	M-H, 2M-H	C20H22O11	0	33.4	HMDB0041238	-	-	-	-	-	Phenylpropanoids and polyketides	Flavonoids	O-methylated flavonoids	-	1.2501	1.2499	0.8911	1.42e-12	3.04e-11
neg_184	Prostaglandin A2	metab_19867	yes	up	B(ii)	C05953	neg	13345-50-1	379.211	13.1988	M-H2O-H, M+Cl, M+FA-H	C20H30O4	0	55	HMDB0242292;PW_C001699;HMDB0002752;HMDB0302203;LMFA03010035	Lipids	Eicosanoids	map00590;map01100	Metabolism;Metabolism	Lipid metabolism;Global and overview maps	Lipids and lipid-like molecules	Fatty Acyls	Eicosanoids	Arachidonic acid metabolism;Metabolic pathways	1.1854	1.186	1.1281	1.01e-07	3.77e-07
neg_1932	Alanylglutamic acid	metab_21609	yes	up	B(ii)	-	neg	13187-90-1	217.083	0.850267	M-H2O-H, M-H	C8H14N2O5	0	46.1	HMDB0028686	-	-	-	-	-	Organic acids and derivatives	Carboxylic acids and derivatives	Amino acids, peptides, and analogues	-	1.1959	1.1956	1.1162	2.37e-10	2.04e-09
neg_225	Isorhamnetin 3-beta-laminaribioside	metab_19908	yes	down	B(ii)	-	neg	171828-59-4	639.158	3.57653	M-H, M+Cl, M+Na-2H	C28H32O17	0	65.3	HMDB0041383	-	-	-	-	-	Phenylpropanoids and polyketides	Flavonoids	Flavonoid glycosides	-	1.6883	1.6884	0.8048	2.16e-12	4.29e-11
neg_2259	Chelidonic acid	metab_21919	yes	up	B(ii)	C08476	neg	99-32-1	182.993	0.910217	M-H	C7H4O6	0	44.1	HMDB0249899	-	-	-	-	-	Organoheterocyclic compounds	Pyrans	Pyranones and derivatives	-	1.0919	1.0918	1.0954	4.96e-14	2.09e-12
neg_237	Neocarthamin	metab_19920	yes	down	B(ii)	C17675	neg	-	431.099	3.19388	M-H2O-H, M+Cl, M-H	C21H22O11	0	60.4	HMDB0037476	-	-	-	-	-	Phenylpropanoids and polyketides	Flavonoids	Flavonoid glycosides	-	1.1988	1.1987	0.9137	1.28e-13	4.39e-12
neg_2415	Pantoyllactone glucoside	metab_22072	yes	up	B(ii)	-	neg	-	313.091	1.34113	M+Na-2H	C12H20O8	0	52	HMDB0041269	-	-	-	-	-	Lipids and lipid-like molecules	Fatty Acyls	Fatty acyl glycosides	-	1.8862	1.8861	1.3614	7.3e-15	4.96e-13
neg_2473	Bisnorbiotin	metab_22129	yes	up	B(ii)	C20384	neg	16968-98-2	261.055	1.74668	M+FA-H	C8H12N2O3S	0	45.2	HMDB0004821	-	-	map00780	Metabolism	Metabolism of cofactors and vitamins	Organic acids and derivatives	Carboxylic acids and derivatives	Amino acids, peptides, and analogues	Biotin metabolism	1.5451	1.5451	1.3048	2.59e-11	3.25e-10
neg_25	Azelaic Acid	metab_19709	yes	up	B(i)	C08261	neg	123-99-9	187.097	4.84457	M-H, M+Na-2H, M+K-2H, M-H2O-H	C9H16O4	68	0	LMFA01170054;HMDB0000784;MJDBOTE0000344	-	-	-	-	-	Lipids and lipid-like molecules	Fatty Acyls	Fatty acids and conjugates	-	1.5162	1.5161	1.1589	1.6e-11	2.16e-10
neg_2637	Yuzu lactone	metab_22293	yes	up	B(ii)	-	neg	79894-05-6	217.119	2.20082	M+Na-2H	C12H20O2	0	32	HMDB0032901	-	-	-	-	-	Phenylpropanoids and polyketides	Macrolides and analogues	Not Available	-	1.0183	1.0183	1.1	1.58e-12	3.31e-11
neg_28	Glucodistylin	metab_19712	yes	down	B(ii)	-	neg	27297-45-6	447.094	2.9476	M-H, 2M-H, M+Cl, M-H2O-H	C21H22O12	0	68.4	HMDB0041597	-	-	-	-	-	Phenylpropanoids and polyketides	Flavonoids	Flavonoid glycosides	-	1.3205	1.3204	0.9131	3.22e-14	1.49e-12
neg_2948	3-(3-hydroxyphenyl)propanoic Acid	metab_22599	yes	up	B(i)	C11457	neg	621-54-5	165.055	2.92475	M-H	C9H10O3	39.4	0	HMDB0000375;MJDBOTE0001361	-	-	map01100;map00360	Metabolism;Metabolism	Global and overview maps;Amino acid metabolism	Phenylpropanoids and polyketides	Phenylpropanoic acids	Not Available	Metabolic pathways;Phenylalanine metabolism	1.1412	1.141	1.1186	2.53e-12	4.86e-11
neg_3054	(-)-Epiafzelechin	metab_22705	yes	down	B(ii)	C12128	neg	24808-04-6	319.083	3.12697	M+FA-H	C15H14O5	0	75.8	HMDB0030822	-	-	map00941;map01110	Metabolism;Metabolism	Biosynthesis of other secondary metabolites;Global and overview maps	Phenylpropanoids and polyketides	Flavonoids	Flavans	Flavonoid biosynthesis;Biosynthesis of secondary metabolites	1.0437	1.0435	0.9221	7.62e-12	1.18e-10
neg_3212	Chrysoeriol 7-O-(6''-malonyl-glucoside)	metab_22862	yes	down	B(ii)	-	neg	-	529.097	3.44283	M-H2O-H	C25H24O14	0	53.6	HMDB0037455	-	-	-	-	-	Phenylpropanoids and polyketides	Flavonoids	O-methylated flavonoids	-	1.1199	1.1199	0.9187	3.14e-15	2.52e-13
neg_3272	Leucopelargonidin	metab_22921	yes	down	B(ii)	C03648	neg	98919-66-5	335.078	3.55358	M+FA-H	C15H14O6	0	43.1	HMDB0032322	-	-	map01100;map00941;map01110	Metabolism;Metabolism;Metabolism	Global and overview maps;Biosynthesis of other secondary metabolites;Global and overview maps	Phenylpropanoids and polyketides	Flavonoids	Flavans	Metabolic pathways;Flavonoid biosynthesis;Biosynthesis of secondary metabolites	1.6602	1.6601	0.7719	1.23e-13	4.25e-12
neg_3343	Luteolin	metab_22990	yes	down	B(i)	C01514	neg	491-70-3	285.041	3.7143	M-H	C15H10O6	74.2	0	HMDB0005800;LMPK12110006;MJDBOTE0001048	-	-	map01100;map00941;map01110;map00944	Metabolism;Metabolism;Metabolism;Metabolism	Global and overview maps;Biosynthesis of other secondary metabolites;Global and overview maps;Biosynthesis of other secondary metabolites	Phenylpropanoids and polyketides	Flavonoids	Flavones	Metabolic pathways;Flavonoid biosynthesis;Biosynthesis of secondary metabolites;Flavone and flavonol biosynthesis	1.2637	1.2636	0.8971	1.25e-17	4.14e-15
neg_3354	Coriandrone E	metab_23001	yes	up	B(ii)	-	neg	177795-34-5	293.067	3.73708	M+FA-H	C13H12O5	0	68.3	HMDB0029971	-	-	-	-	-	Organoheterocyclic compounds	Benzopyrans	2-benzopyrans	-	1.9803	1.9803	1.4817	4.45e-14	1.95e-12
neg_3355	3-deoxy-D-manno-octulosonate 8-phosphate	metab_23002	yes	down	B(ii)	C04478	neg	-	299.02	3.73708	M-H2O-H	C8H15O11P	0	48.7	HMDB0304126	-	-	map01100;map01250	Metabolism;Metabolism	Global and overview maps;Global and overview maps	Organic oxygen compounds	Organooxygen compounds	Carbohydrates and carbohydrate conjugates	Metabolic pathways;Biosynthesis of nucleotide sugars	1.2624	1.2623	0.9044	1.22e-13	4.24e-12
neg_3436	Acetyl-DL-Leucine	metab_23082	yes	up	B(i)	C02710	neg	1188-21-2	172.097	3.89578	M-H	C8H15NO3	70.4	0	HMDB0011756	-	-	-	-	-	Organic acids and derivatives	Carboxylic acids and derivatives	Amino acids, peptides, and analogues	-	1.3171	1.317	1.1729	1.72e-14	9.26e-13
neg_3454	3,7-Dimethylquercetin	metab_23100	yes	down	B(ii)	C01265	neg	2068-02-02	375.073	3.94085	M+FA-H	C17H14O7	0	57.9	HMDB0029263	-	-	map01110;map00944	Metabolism;Metabolism	Global and overview maps;Biosynthesis of other secondary metabolites	Phenylpropanoids and polyketides	Flavonoids	O-methylated flavonoids	Biosynthesis of secondary metabolites;Flavone and flavonol biosynthesis	1.1308	1.1306	0.8966	9.27e-13	2.14e-11
neg_3520	(S)-Isowillardiine	metab_23166	yes	down	B(ii)	C08289	neg	21381-33-9	457.136	4.05602	2M+Hac-H	C7H9N3O4	0	59.3	HMDB0030376	-	-	-	-	-	Organic acids and derivatives	Carboxylic acids and derivatives	Amino acids, peptides, and analogues	-	1.7474	1.7472	0.7542	5.04e-13	1.31e-11
neg_3569	Isoquercitrin	metab_23215	yes	down	B(i)	C05623	neg	21637-25-2;482-35-9	463.089	4.14753	M-H	C21H20O12	97.5	0	HMDB0037362;LMPK12112086;MJDBOTE0000951	-	-	map01100;map01110;map00944	Metabolism;Metabolism;Metabolism	Global and overview maps;Global and overview maps;Biosynthesis of other secondary metabolites	Phenylpropanoids and polyketides	Flavonoids	Flavonoid glycosides	Metabolic pathways;Biosynthesis of secondary metabolites;Flavone and flavonol biosynthesis	1.128	1.1281	0.9262	7.43e-10	5.36e-09
neg_3576	Cis-Melilotoside	metab_23222	yes	down	B(ii)	C05839	neg	2446-60-8	697.2	4.14753	2M+FA-H	C15H18O8	0	68.1	HMDB0060077	-	-	map01110;map00999	Metabolism;Metabolism	Global and overview maps;Biosynthesis of other secondary metabolites	Organic oxygen compounds	Organooxygen compounds	Carbohydrates and carbohydrate conjugates	Biosynthesis of secondary metabolites;Biosynthesis of various plant secondary metabolites	1.1144	1.1146	0.905	9.16e-08	3.45e-07
neg_3601	Ethyl benzoate	metab_23247	yes	up	B(ii)	C01839	neg	93-89-0	149.06	4.21592	M-H	C9H10O2	0	58.1	HMDB0033967	-	-	-	-	-	Benzenoids	Benzene and substituted derivatives	Benzoic acids and derivatives	-	1.0548	1.0548	1.1044	5.82e-12	9.51e-11
neg_3620	N-Acetyl-L-phenylalanine	metab_23266	yes	up	B(ii)	C03519	neg	2018-61-3	206.082	4.23887	M-H	C11H13NO3	0	39.1	HMDB0000512	-	-	map01100;map00360	Metabolism;Metabolism	Global and overview maps;Amino acid metabolism	Organic acids and derivatives	Carboxylic acids and derivatives	Amino acids, peptides, and analogues	Metabolic pathways;Phenylalanine metabolism	1.4601	1.4601	1.2274	1.13e-15	1.15e-13
neg_3646	Benzene-1,2,4-Triol	metab_23291	yes	down	B(i)	C02814	neg	533-73-3	125.023	4.28423	M-H	C6H6O3	63.5	0	-	-	-	map01100	Metabolism	Global and overview maps	-	-	-	Metabolic pathways	1.019	1.0188	0.9211	8.43e-13	1.99e-11
neg_3667	(E)-8-Hydroxy-2-octene-4,6-diynoic acid	metab_23311	yes	up	B(ii)	-	neg	65367-65-9	195.029	4.32975	M+FA-H	C8H6O3	0	63.3	HMDB0031515	-	-	-	-	-	Lipids and lipid-like molecules	Fatty Acyls	Fatty acids and conjugates	-	1.3385	1.3384	1.1311	3.92e-08	1.64e-07
neg_3677	4-Hydroxy-3-methoxy-cinnamoylglycine	metab_23321	yes	up	B(ii)	C02564	neg	-	232.061	4.35063	M-H2O-H	C12H13NO5	0	67.7	HMDB0059747	-	-	-	-	-	Organic acids and derivatives	Carboxylic acids and derivatives	Amino acids, peptides, and analogues	-	1.0757	1.0757	1.1191	5.93e-11	6.47e-10
neg_3683	Glucoobtusifolin	metab_23327	yes	up	B(ii)	C10381	neg	120163-18-0	491.121	4.35063	M+FA-H	C22H22O10	0	57.9	HMDB0029617	-	-	-	-	-	Benzenoids	Anthracenes	Anthraquinones	-	1.2011	1.2011	1.1116	1.95e-14	1.01e-12
neg_3760	(+)-lariciresinol	metab_23401	yes	up	B(ii)	C10646	neg	27003-73-2	359.15	4.5035	M-H	C20H24O6	0	47.2	HMDB0303941	-	-	map01100;map01110;map00999	Metabolism;Metabolism;Metabolism	Global and overview maps;Global and overview maps;Biosynthesis of other secondary metabolites	Lignans, neolignans and related compounds	Furanoid lignans	Tetrahydrofuran lignans	Metabolic pathways;Biosynthesis of secondary metabolites;Biosynthesis of various plant secondary metabolites	1.2772	1.2769	1.1816	5.85e-10	4.38e-09
neg_3800	2-Ethylpyrazine	metab_23441	yes	up	B(ii)	-	neg	13925-00-3	261.134	4.5797	2M+FA-H	C6H8N2	0	45.6	HMDB0031849	-	-	-	-	-	Organoheterocyclic compounds	Diazines	Pyrazines	-	1.1262	1.1264	1.1314	1.33e-08	6.3e-08
neg_3809	Methyl 2-hydroxybenzoate	metab_23450	yes	down	B(ii)	C12305	neg	118-61-6;119-36-8	197.045	4.60267	M+FA-H	C8H8O3	0	64.9	HMDB0034172;HMDB0029817	-	-	-	-	-	Benzenoids	Benzene and substituted derivatives	Benzoic acids and derivatives	-	1.4209	1.4208	0.8299	5.4e-13	1.38e-11
neg_3871	Ginkgolide A	metab_23512	yes	down	B(ii)	C07601	neg	15291-75-5	389.125	4.71917	M-H2O-H	C20H24O9	0	39.9	HMDB0036862;LMPR0104540001;MJDBOTE0001317	-	-	map00904;map01110	Metabolism;Metabolism	Metabolism of terpenoids and polyketides;Global and overview maps	Lipids and lipid-like molecules	Prenol lipids	Sesquiterpenoids	Diterpenoid biosynthesis;Biosynthesis of secondary metabolites	1.0197	1.0195	0.9056	4.64e-08	1.91e-07
neg_389	Mevalonic acid	metab_20070	yes	up	B(ii)	C00418	neg	17817-88-8;150-97-0	147.065	1.07372	M-H2O-H, M-H	C6H12O4	0	35.4	PW_C000152;LMFA01050352;HMDB0000227	-	-	map01100;map01110;map00900	Metabolism;Metabolism;Metabolism	Global and overview maps;Global and overview maps;Metabolism of terpenoids and polyketides	Lipids and lipid-like molecules	Fatty Acyls	Fatty acids and conjugates	Metabolic pathways;Biosynthesis of secondary metabolites;Terpenoid backbone biosynthesis	1.1928	1.1927	1.0948	8.02e-16	8.87e-14
neg_4	Prostaglandin-c2	metab_19688	yes	up	B(ii)	C05955	neg	-	333.205	12.7483	M-H, 2M+FA-H, 2M-H, M+Cl, M+FA-H	C20H30O4	0	47.4	PW_C040451;HMDB0060095	Lipids	Eicosanoids	map00590;map01100	Metabolism;Metabolism	Lipid metabolism;Global and overview maps	Lipids and lipid-like molecules	Fatty Acyls	Eicosanoids	Arachidonic acid metabolism;Metabolic pathways	1.0962	1.0965	1.0815	3.44e-09	1.97e-08
neg_4096	Vanillylmandelic Acid	metab_23735	yes	down	B(i)	C05584	neg	55-10-7;13244-77-4	197.045	5.27252	M-H	C9H10O5	58.9	0	HMDB0254548;HMDB0304531;PW_C000197;HMDB0000291;MJDBOTE0001122	-	-	map01100;map00350	Metabolism;Metabolism	Global and overview maps;Amino acid metabolism	Benzenoids	Phenol ethers	Anisoles	Metabolic pathways;Tyrosine metabolism	1.497	1.4969	0.8061	1.68e-11	2.25e-10
neg_413	Adipic Acid	metab_20094	yes	up	B(i)	C06104	neg	124-04-9	145.05	1.34113	M-H2O-H, M-H	C6H10O4	47	0	HMDB0000448;LMFA01170048	Organic acids	Carboxylic acids	map01100	Metabolism	Global and overview maps	Lipids and lipid-like molecules	Fatty Acyls	Fatty acids and conjugates	Metabolic pathways	1.408	1.4079	1.1288	3.65e-18	1.81e-15
neg_4166	5-Hydroxyferulic acid	metab_23804	yes	up	B(ii)	C05619	neg	110642-42-7;256642-48-5	209.045	5.47427	M-H	C10H10O5	0	51.9	HMDB0035485;HMDB0035484	-	-	map01100;map00940;map01110	Metabolism;Metabolism;Metabolism	Global and overview maps;Biosynthesis of other secondary metabolites;Global and overview maps	Phenylpropanoids and polyketides	Cinnamic acids and derivatives	Hydroxycinnamic acids and derivatives	Metabolic pathways;Phenylpropanoid biosynthesis;Biosynthesis of secondary metabolites	1.208	1.2079	1.1312	3.65e-12	6.56e-11
neg_4168	(-)-Wikstromol	metab_23806	yes	up	B(ii)	C10725	neg	34444-37-6	373.13	5.47427	M-H	C20H22O7	0	53	HMDB0030598	-	-	-	-	-	Lignans, neolignans and related compounds	Furanoid lignans	Tetrahydrofuran lignans	-	1.5417	1.5416	1.2313	1.41e-12	3.04e-11
neg_4181	6''-O-Malonyldaidzin	metab_23819	yes	down	B(ii)	C16191	neg	124590-31-4	547.111	5.50088	M+FA-H	C24H22O12	0	63.4	HMDB0041263	-	-	-	-	-	Phenylpropanoids and polyketides	Coumarins and derivatives	Furanocoumarins	-	1.5744	1.5742	0.8127	1.95e-14	1.01e-12
neg_4185	Santin	metab_23823	yes	down	B(i)	C10180	neg	27782-63-4	343.083	5.51333	M-H	C18H16O7	80.2	0	LMPK12112861	-	-	-	-	-	-	-	-	-	2.224	2.2239	0.6	2.94e-14	1.39e-12
neg_4196	4-p-Coumaroyl-1,5-quinolactone	metab_23834	yes	down	B(ii)	-	neg	-	685.179	5.5662	2M+FA-H	C16H16O7	0	68.3	HMDB0029293	-	-	-	-	-	Phenylpropanoids and polyketides	Cinnamic acids and derivatives	Hydroxycinnamic acids and derivatives	-	1.2098	1.2096	0.8956	2.65e-11	3.3e-10
neg_4260	Betavulgarin	metab_23896	yes	down	B(ii)	C10201	neg	51068-94-1	357.062	5.82047	M+FA-H	C17H12O6	0	64.8	HMDB0303334;LMPK12050361	-	-	-	-	-	Phenylpropanoids and polyketides	Isoflavonoids	Isoflav-2-enes	-	1.0925	1.0927	0.9071	1.17e-10	1.13e-09
neg_429	1-(Malonylamino)cyclopropanecarboxylic acid	metab_20110	yes	up	B(ii)	-	neg	80550-27-2	186.04	1.0526	M-H2O-H, M-H	C7H9NO5	0	34.8	HMDB0031700	-	-	-	-	-	Organic acids and derivatives	Carboxylic acids and derivatives	Amino acids, peptides, and analogues	-	1.1784	1.1782	1.1249	2.45e-12	4.75e-11
neg_4508	Homoeriodictyol	metab_24140	yes	down	B(i)	C09756	neg	446-71-9	301.072	7.07642	M-H	C16H14O6	79	0	LMPK12140449;HMDB0253205	-	-	map00941	Metabolism	Biosynthesis of other secondary metabolites	Phenylpropanoids and polyketides	Flavonoids	O-methylated flavonoids	Flavonoid biosynthesis	1.5684	1.5683	0.832	9.03e-15	5.83e-13
neg_4553	Isorhamnetin	metab_24184	yes	down	B(i)	C10084	neg	480-19-3	315.052	7.31092	M-H	C16H12O7	92.2	0	LMPK12110002;HMDB0002655;MJDBOTE0001307	-	-	-	-	-	Phenylpropanoids and polyketides	Flavonoids	Flavones	-	1.0479	1.0479	0.9276	1.23e-09	8.26e-09
neg_4692	Xi-7-Hydroxyhexadecanedioic acid	metab_24321	yes	down	B(ii)	-	neg	-	301.202	8.43757	M-H	C16H30O5	0	57.9	HMDB0037830	-	-	-	-	-	Lipids and lipid-like molecules	Fatty Acyls	Fatty acids and conjugates	-	1.1381	1.1379	0.8949	4.91e-11	5.51e-10
neg_470	Gamma-Glutamyltyrosine	metab_20151	yes	up	B(ii)	-	neg	7432-23-7	309.11	2.10987	M-H2O-H, M-H	C14H18N2O6	0	73.2	HMDB0011741	-	-	-	-	-	Organic acids and derivatives	Carboxylic acids and derivatives	Amino acids, peptides, and analogues	-	1.1862	1.1862	1.1076	9.12e-14	3.4e-12
neg_472	Domesticoside	metab_20153	yes	up	B(ii)	-	neg	24587-97-1	343.104	2.08708	M-H, M+Na-2H	C15H20O9	0	66.3	HMDB0029647	-	-	-	-	-	Organic oxygen compounds	Organooxygen compounds	Carbohydrates and carbohydrate conjugates	-	1.4463	1.4463	1.1736	6.07e-17	1.32e-14
neg_4752	Taxifolin	metab_24380	yes	down	B(i)	C01617	neg	480-18-2	303.051	8.90432	M-H	C15H12O7	96.4	0	LMPK12140721;HMDB0303943;HMDB0242509;MJDBOTE0000803	-	-	map01100;map00941;map01110	Metabolism;Metabolism;Metabolism	Global and overview maps;Biosynthesis of other secondary metabolites;Global and overview maps	Phenylpropanoids and polyketides	Flavonoids	Flavans	Metabolic pathways;Flavonoid biosynthesis;Biosynthesis of secondary metabolites	1.5774	1.5772	0.8084	3.42e-14	1.57e-12
neg_5023	Cibaric acid	metab_24647	yes	up	B(ii)	-	neg	130523-93-2	305.176	10.7819	M-H2O-H	C18H28O5	0	42.3	LMFA02000289;HMDB0038580	-	-	-	-	-	Lipids and lipid-like molecules	Fatty Acyls	Lineolic acids and derivatives	-	1.5376	1.5375	1.236	1.26e-13	4.33e-12
neg_5121	(all-Z)-8,11,14-Heptadecatrienal	metab_24741	yes	up	B(ii)	C16343	neg	56797-44-5	293.213	11.5649	M+FA-H	C17H28O	0	53.5	HMDB0041333	-	-	map00592	Metabolism	Lipid metabolism	Lipids and lipid-like molecules	Fatty Acyls	Fatty aldehydes	alpha-Linolenic acid metabolism	1.0826	1.0828	1.0853	1.63e-08	7.54e-08
neg_52	Gamma-Glutamylvaline	metab_19736	yes	up	B(ii)	-	neg	2746-34-1	245.114	1.88293	M-H, M+Na-2H, M-H2O-H	C10H18N2O5	0	56.7	HMDB0011172	-	-	-	-	-	Organic acids and derivatives	Carboxylic acids and derivatives	Amino acids, peptides, and analogues	-	1.2314	1.2315	1.1213	8.3e-14	3.14e-12
neg_5228	9,10-dhome	metab_24848	yes	up	B(ii)	C14828	neg	125356-86-7	313.239	12.1895	M-H	C18H34O4	0	75.1	HMDB0004704	-	-	map00591	Metabolism	Lipid metabolism	Lipids and lipid-like molecules	Fatty Acyls	Fatty acids and conjugates	Linoleic acid metabolism	1.0788	1.0792	1.0659	1.83e-08	8.36e-08
neg_5399	Ginsenoyne J	metab_25016	yes	up	B(ii)	-	neg	141947-41-3	291.197	13.0175	M+FA-H	C17H26O	0	35.3	HMDB0040373	-	-	-	-	-	Lipids and lipid-like molecules	Fatty Acyls	Fatty alcohols	-	1.3622	1.3621	1.1498	2.9e-14	1.38e-12
neg_5432	11h-14,15-eeta	metab_25048	yes	up	B(ii)	C14813	neg	219535-29-2	381.226	13.1526	M+FA-H	C20H32O4	0	41.7	HMDB0004693;PW_C002180	-	-	map00590;map01100	Metabolism;Metabolism	Lipid metabolism;Global and overview maps	Lipids and lipid-like molecules	Fatty Acyls	Fatty acids and conjugates	Arachidonic acid metabolism;Metabolic pathways	1.4597	1.4598	1.2098	1.9e-10	1.7e-09
neg_5433	Melledonal A	metab_25049	yes	up	B(ii)	-	neg	103847-15-0	413.164	13.1526	M-H2O-H	C23H28O8	0	58.7	HMDB0035865	-	-	-	-	-	Lipids and lipid-like molecules	Prenol lipids	Sesquiterpenoids	-	1.6288	1.6287	1.2741	2.72e-11	3.37e-10
neg_5605	8-Heptadecenal	metab_25215	yes	up	B(ii)	-	neg	56797-41-2	297.244	13.8532	M+FA-H	C17H32O	0	39.9	HMDB0041335;LMFA06000259	-	-	-	-	-	Lipids and lipid-like molecules	Fatty Acyls	Fatty aldehydes	-	1.2517	1.2517	1.1185	4.27e-11	4.91e-10
neg_577	Violacein	metab_20258	yes	down	B(ii)	C21136	neg	548-54-9	378.068	2.85693	M+Cl, M+K-2H	C20H13N3O3	0	53.6	HMDB0259831	-	-	map01100;map01110	Metabolism;Metabolism	Global and overview maps;Global and overview maps	Organoheterocyclic compounds	Indoles and derivatives	Hydroxyindoles	Metabolic pathways;Biosynthesis of secondary metabolites	1.493	1.4927	0.832	1.11e-11	1.61e-10
neg_592	Dihydromelilotoside	metab_20273	yes	up	B(ii)	-	neg	24696-05-7	327.109	2.92475	M-H, M+Cl	C15H20O8	0	60.9	HMDB0038334	-	-	-	-	-	Organic oxygen compounds	Organooxygen compounds	Carbohydrates and carbohydrate conjugates	-	1.3416	1.3414	1.1437	2.31e-14	1.16e-12
neg_63	Caffeoyl C1-glucuronide	metab_19747	yes	up	B(ii)	-	neg	-	355.068	2.51878	M-H, M+Na-2H, M-H2O-H	C15H16O10	0	55.2	HMDB0041709	-	-	-	-	-	Phenylpropanoids and polyketides	Cinnamic acids and derivatives	Hydroxycinnamic acids and derivatives	-	1.4526	1.4526	1.1487	2.55e-15	2.14e-13
neg_6492	Xi-10-Hydroxyoctadecanoic acid	metab_26059	yes	down	B(ii)	-	neg	638-26-6	299.259	14.5103	M-H	C18H36O3	0	66.9	HMDB0037396	-	-	-	-	-	Lipids and lipid-like molecules	Fatty Acyls	Fatty acids and conjugates	-	1.0198	1.0194	0.937	5.65e-08	2.28e-07
neg_6732	Quassimarin	metab_26286	yes	up	B(ii)	C08777	neg	59938-97-5	517.212	13.8532	M-H2O-H	C27H36O11	0	51.2	HMDB0036888	-	-	-	-	-	Lipids and lipid-like molecules	Prenol lipids	Terpene lactones	-	1.2391	1.2393	1.1303	1.22e-07	4.47e-07
neg_678	4',8-Dimethylgossypetin 3-glucoside	metab_20359	yes	down	B(ii)	-	neg	90456-57-8	489.105	3.44283	M-H2O-H, M-H	C23H24O13	0	32.3	HMDB0037753	-	-	-	-	-	Phenylpropanoids and polyketides	Flavonoids	Flavonoid glycosides	-	1.3151	1.3151	0.9164	1.04e-16	1.93e-14
neg_6804	Squamocin K	metab_26356	yes	up	B(ii)	-	neg	161169-70-6	623.454	13.6507	M+FA-H	C35H62O6	0	78	HMDB0029957	-	-	-	-	-	Lipids and lipid-like molecules	Fatty Acyls	Fatty alcohols	-	1.248	1.2478	1.1305	2.72e-11	3.37e-10
neg_6947	(9S,10E,12Z,15Z)-9-Hydroxy-10,12,15-octadecatrienoic acid	metab_26493	yes	up	B(ii)	-	neg	89886-42-0	293.213	13.2211	M-H	C18H30O3	0	45.7	HMDB0031934	-	-	-	-	-	Lipids and lipid-like molecules	Fatty Acyls	Lineolic acids and derivatives	-	1.1623	1.1623	1.0856	1.89e-12	3.84e-11
neg_6986	Gartanin	metab_26532	yes	up	B(ii)	C10063	neg	33390-42-0	395.153	13.1301	M-H	C23H24O6	0	43	HMDB0030700	-	-	-	-	-	Organoheterocyclic compounds	Benzopyrans	1-benzopyrans	-	1.1564	1.1565	1.0969	2.56e-11	3.21e-10
neg_6989	Alpha-Dimorphecolic acid	metab_26535	yes	up	B(ii)	C14767	neg	73543-67-6	295.228	13.1301	M-H	C18H32O3	0	80.5	LMFA02000188;HMDB0004670	-	-	map00591	Metabolism	Lipid metabolism	Lipids and lipid-like molecules	Fatty Acyls	Lineolic acids and derivatives	Linoleic acid metabolism	1.0744	1.0745	1.0646	4.25e-12	7.38e-11
neg_7051	Urobilinogen	metab_31605	yes	up	B(ii)	C05790	neg	14684-37-8;17208-65-0	611.288	12.9053	M+Na-2H	C33H42N4O6	0	46.1	HMDB0001898;HMDB0004158	-	-	map00860	Metabolism	Metabolism of cofactors and vitamins	Organoheterocyclic compounds	Tetrapyrroles and derivatives	Bilirubins	Porphyrin metabolism	1.3061	1.3061	1.1738	2.98e-07	9.92e-07
neg_7074	9,10-Dihydroxystearic acid	metab_31590	yes	up	B(ii)	C19622	neg	120-87-6	315.254	12.8383	M-H	C18H36O4	0	55.8	HMDB0302281;LMFA02000142;HMDB0303981	-	-	map00073	Metabolism	Lipid metabolism	Lipids and lipid-like molecules	Fatty Acyls	Fatty acids and conjugates	Cutin, suberine and wax biosynthesis	1.2018	1.2018	1.1084	5.86e-12	9.56e-11
neg_71	Gamma-Glutamylisoleucine	metab_19755	yes	up	B(ii)	-	neg	23632-83-9	259.13	2.87955	M-H, M+Na-2H, M-H2O-H	C11H20N2O5	0	73.8	HMDB0011170	-	-	-	-	-	Organic acids and derivatives	Carboxylic acids and derivatives	Amino acids, peptides, and analogues	-	1.1197	1.1197	1.0904	5.69e-12	9.33e-11
neg_7169	12-oxo-PDA	metab_26708	yes	up	B(ii)	C01226	neg	85551-10-6	291.197	12.5444	M-H	C18H28O3	0	81.7	LMFA02010001;HMDB0302724;HMDB0301804	-	-	map01100;map00592;map01110	Metabolism;Metabolism;Metabolism	Global and overview maps;Lipid metabolism;Global and overview maps	Lipids and lipid-like molecules	Fatty Acyls	Eicosanoids	Metabolic pathways;alpha-Linolenic acid metabolism;Biosynthesis of secondary metabolites	1.4589	1.4588	1.1853	4.77e-14	2.03e-12
neg_7221	6,10,14-Trimethyl-2-methylenepentadecanal	metab_26759	yes	up	B(ii)	-	neg	83725-57-9	315.245	12.3563	M+Cl	C19H36O	0	51.6	HMDB0034496	-	-	-	-	-	Lipids and lipid-like molecules	Prenol lipids	Sesquiterpenoids	-	1.225	1.2251	1.1171	2.57e-10	2.19e-09
neg_7669	Corchorifatty acid D	metab_27204	yes	up	B(ii)	-	neg	-	307.192	10.1181	M-H	C18H28O4	0	80.7	HMDB0033243	-	-	-	-	-	Lipids and lipid-like molecules	Fatty Acyls	Lineolic acids and derivatives	-	1.4455	1.4455	1.1674	2.39e-12	4.66e-11
neg_8111	Dihydropanaxacol	metab_27636	yes	up	B(ii)	-	neg	113122-25-1	325.202	7.61535	M+FA-H	C17H28O3	0	65.7	LMFA05000651;HMDB0032675	-	-	-	-	-	Lipids and lipid-like molecules	Fatty Acyls	Fatty alcohols	-	1.0881	1.088	1.0952	3.23e-11	3.89e-10
neg_817	Gomphidic acid	metab_20498	yes	down	B(ii)	-	neg	25328-77-2	371.039	4.28423	M-H, M+Na-2H	C18H12O9	0	30.1	HMDB0033542	-	-	-	-	-	Benzenoids	Phenols	Benzenetriols and derivatives	-	1.3322	1.3319	0.8693	4.88e-12	8.24e-11
neg_8198	Valproic acid	metab_27721	yes	up	B(ii)	C07185	neg	60113-83-9;99-66-1	347.244	7.18485	2M+Hac-H	C8H16O2	0	31.2	HMDB0001877;PW_C001249;LMFA01020291;HMDB0000901	-	-	-	-	-	Lipids and lipid-like molecules	Fatty Acyls	Fatty acids and conjugates	-	1.1532	1.1531	1.1145	5.78e-12	9.46e-11
neg_8232	Spinosin A	metab_27755	yes	down	B(ii)	-	neg	77690-91-6	859.232	6.98937	M+FA-H	C39H42O19	0	60.4	HMDB0037465	-	-	-	-	-	Phenylpropanoids and polyketides	Flavonoids	Flavonoid glycosides	-	1.1683	1.168	0.9076	6.62e-10	4.86e-09
neg_8635	6-Hydroxyluteolin	metab_28154	yes	down	B(ii)	C10072	neg	18003-33-3	347.041	5.49013	M+FA-H	C15H10O7	0	51.2	LMPK12111229;HMDB0036632	-	-	-	-	-	Phenylpropanoids and polyketides	Flavonoids	Flavones	-	1.5485	1.5482	0.8152	5.65e-13	1.43e-11
neg_8649	Skullcapflavone II	metab_28168	yes	down	B(i)	C10183	neg	-	373.093	5.46182	M-H	C19H18O8	84.3	0	HMDB0258335;LMPK12111423	-	-	-	-	-	Phenylpropanoids and polyketides	Flavonoids	O-methylated flavonoids	-	2.2797	2.2797	0.6228	2.34e-14	1.17e-12
neg_8695	Isocolumbin	metab_28213	yes	up	B(ii)	C17508	neg	471-54-5	403.141	5.33087	M+FA-H	C20H22O6	0	78.6	HMDB0036837	-	-	-	-	-	Organoheterocyclic compounds	Naphthopyrans	Not Available	-	1.4168	1.4166	1.1777	6.49e-10	4.78e-09
neg_8717	Cirsimaritin	metab_28235	yes	down	B(i)	C17785	neg	6601-62-3	313.072	5.30258	M-H	C17H14O6	89	0	HMDB0250276;LMPK12111163	-	-	-	-	-	Phenylpropanoids and polyketides	Flavonoids	O-methylated flavonoids	-	2.0596	2.0593	0.6418	3.99e-12	7.04e-11
neg_8758	Pratenol A	metab_28276	yes	down	B(ii)	-	neg	147838-41-3	259.061	5.2228	M-H	C14H12O5	0	57.5	HMDB0040630	-	-	-	-	-	Organoheterocyclic compounds	Benzopyrans	1-benzopyrans	-	1.3118	1.3118	0.8583	4.17e-12	7.27e-11
neg_8822	2-Hydroxycineol	metab_28340	yes	up	B(ii)	C20326	neg	-	215.128	5.08497	M+FA-H	C10H18O2	0	55.3	HMDB0059852	-	-	-	-	-	Organoheterocyclic compounds	Oxanes	Not Available	-	1.8657	1.8656	1.3595	3.01e-14	1.42e-12
neg_883	Hovenitin I	metab_20564	yes	down	B(ii)	-	neg	71106-82-6	333.062	4.60267	M-H, 2M-H	C16H14O8	0	83.1	HMDB0033014	-	-	-	-	-	Organoheterocyclic compounds	Oxanes	Not Available	-	1.5232	1.5231	0.8523	5.97e-13	1.5e-11
neg_8833	Tricetin	metab_28351	yes	down	B(ii)	C10192	neg	520-31-0	347.041	5.06557	M+FA-H	C15H10O7	0	49.5	LMPK12110847;HMDB0029620	-	-	map00941	Metabolism	Biosynthesis of other secondary metabolites	Phenylpropanoids and polyketides	Flavonoids	Flavones	Flavonoid biosynthesis	1.6111	1.6111	0.8172	1.25e-12	2.74e-11
neg_8975	Phenyl salicylate	metab_28491	yes	down	B(ii)	C14163	neg	118-55-8	259.061	4.84457	M+FA-H	C13H10O3	0	36.1	HMDB0032018	-	-	-	-	-	Phenylpropanoids and polyketides	Depsides and depsidones	Not Available	-	1.2531	1.2531	0.8819	3.43e-13	9.64e-12
neg_902	D-Erythroascorbic acid 1'-a-D-glucoside	metab_20583	yes	down	B(ii)	-	neg	174339-86-7	343.046	4.80777	M+Cl, 2M-H	C11H16O10	0	46.2	HMDB0033627	-	-	-	-	-	Organic oxygen compounds	Organooxygen compounds	Carbohydrates and carbohydrate conjugates	-	1.3418	1.3418	0.8656	2.95e-11	3.6e-10
neg_9324	7E-Mycosinyl acetate	metab_28836	yes	down	B(ii)	-	neg	-	301.072	4.35063	M+FA-H	C15H12O4	0	33	HMDB0033904	-	-	-	-	-	Organic oxygen compounds	Organooxygen compounds	Ethers	-	1.3199	1.3198	0.8564	3.19e-14	1.49e-12
neg_9365	Kaltostat	metab_28876	yes	down	B(ii)	C01768	neg	9005-32-7	433.078	4.28423	M+Cl	C14H22O13	0	56.9	HMDB0029940;HMDB0253761	-	-	map01100;map00051	Metabolism;Metabolism	Global and overview maps;Carbohydrate metabolism	Organic oxygen compounds	Organooxygen compounds	Carbohydrates and carbohydrate conjugates	Metabolic pathways;Fructose and mannose metabolism	1.2369	1.2369	0.8861	2.16e-13	6.67e-12
neg_9375	1,2-Benzoquinone	metab_28886	yes	down	B(ii)	C02351	neg	583-63-1	275.057	4.28423	2M+Hac-H	C6H4O2	0	48	HMDB0012133	-	-	-	-	-	Organic oxygen compounds	Organooxygen compounds	Carbonyl compounds	-	1.3669	1.3667	0.861	4.72e-15	3.46e-13
neg_9376	Khellin	metab_28887	yes	down	B(ii)	C09010	neg	82-02-0	259.061	4.28423	M-H	C14H12O5	0	33.4	HMDB0253797;LMPK13110001	-	-	-	-	-	Organoheterocyclic compounds	Benzopyrans	1-benzopyrans	-	1.3374	1.3372	0.8627	4.43e-15	3.31e-13
neg_9412	4-[2,2'-Bithiophen-5-yl]-3-butyn-1-ol	metab_28923	yes	down	B(ii)	C04486	neg	1137-87-7	279.015	4.23887	M+FA-H	C12H10OS2	0	32.9	HMDB0034453	-	-	-	-	-	Organoheterocyclic compounds	Bi- and oligothiophenes	Not Available	-	1.6032	1.6031	0.7761	7.69e-14	2.95e-12
neg_9418	Sarmentosin	metab_28929	yes	up	B(ii)	C08340	neg	71933-54-5	595.205	4.21592	2M+FA-H	C11H17NO7	0	39.4	HMDB0030697	-	-	-	-	-	Lipids and lipid-like molecules	Fatty Acyls	Fatty acyl glycosides	-	1.2268	1.2267	1.1471	7.88e-09	4e-08
neg_9443	Arecaidine	metab_28953	yes	up	B(ii)	C10128	neg	499-04-7	178.026	4.21592	M+K-2H	C7H11NO2	0	36.3	HMDB0030352	-	-	-	-	-	Alkaloids and derivatives	Not Available	Not Available	-	1.1832	1.1832	1.1236	3.23e-13	9.18e-12
neg_9513	Corchoionoside B	metab_29021	yes	up	B(ii)	-	neg	189344-54-5	399.167	4.1246	M-H	C19H28O9	0	44.8	HMDB0030975	-	-	-	-	-	Lipids and lipid-like molecules	Fatty Acyls	Fatty acyl glycosides	-	1.1317	1.1319	1.1194	2.29e-09	1.38e-08
neg_9606	3-Hydroxy-N6,N6,N6-trimethyl-L-lysine	metab_29112	yes	up	B(ii)	C01259	neg	-	240.124	4.03302	M+Cl	C9H21N2O3+	0	51.6	PW_C001098;HMDB0001422	-	-	map01100;map00310	Metabolism;Metabolism	Global and overview maps;Amino acid metabolism	Organic acids and derivatives	Carboxylic acids and derivatives	Amino acids, peptides, and analogues	Metabolic pathways;Lysine degradation	1.7992	1.7989	1.3983	2.1e-11	2.72e-10
neg_9620	Pollenin A	metab_29125	yes	down	B(ii)	C02806	neg	-	283.025	4.00997	M-H2O-H	C15H10O7	0	55.2	HMDB0303704	-	-	-	-	-	Phenylpropanoids and polyketides	Flavonoids	Flavones	-	1.2634	1.2633	0.8967	1.13e-14	6.86e-13
neg_9829	2-hydroxyisoflavanone naringenin	metab_29330	yes	down	B(ii)	C12631	neg	-	287.056	3.75938	M-H	C15H12O6	0	37.3	HMDB0304071	-	-	map01100;map01110	Metabolism;Metabolism	Global and overview maps;Global and overview maps	Phenylpropanoids and polyketides	Isoflavonoids	Isoflavans	Metabolic pathways;Biosynthesis of secondary metabolites	1.602	1.602	0.7936	6.27e-13	1.56e-11
neg_992	4-(4-Hydroxyphenyl)-2-butanone O-[2,6-digalloylglucoside]	metab_20673	yes	up	B(ii)	-	neg	105274-14-4	629.153	5.61227	M-H, M+FA-H	C30H30O15	0	42.6	HMDB0039314	-	-	-	-	-	Phenylpropanoids and polyketides	Flavonoids	Flavonoid glycosides	-	2.0038	2.0039	1.4355	1.09e-11	1.59e-10
neg_9935	Tetracycline	metab_29432	yes	down	B(ii)	C06570	neg	60-54-8	479.12	3.64565	M+Cl	C22H24N2O8	0	57.8	HMDB0246415;HMDB0014897;PW_C009228	Antibiotics	Polyketides and nonribosomal peptides	map01100;map01110	Metabolism;Metabolism	Global and overview maps;Global and overview maps	Phenylpropanoids and polyketides	Tetracyclines	Not Available	Metabolic pathways;Biosynthesis of secondary metabolites	1.0883	1.0882	0.936	1.83e-11	2.41e-10
neg_9980	Bovolide	metab_29474	yes	down	B(ii)	-	neg	774-64-1	225.113	3.59965	M+FA-H	C11H16O2	0	40.3	HMDB0039159	-	-	-	-	-	Organoheterocyclic compounds	Dihydrofurans	Furanones	-	1.0705	1.0704	0.892	8.43e-12	1.28e-10
pos_10	3-Hydroxymethylglutaric acid	metab_10518	yes	up	B(ii)	C03761	pos	503-49-1	145.05	4.39742	M+H-H2O, M+ACN+H, M+H, M+, M+NH4, M+H-2H2O	C6H10O5	0	38.7	HMDB0000355	-	-	-	-	-	Lipids and lipid-like molecules	Fatty Acyls	Fatty acids and conjugates	-	1.1683	1.1683	1.0736	4.38e-12	7.53e-11
pos_1017	Tricin 7-glucuronoside	metab_981	yes	down	B(ii)	-	pos	32769-02-1	489.099	3.09383	M+H-H2O, M+2Na-H	C23H22O13	0	74.6	HMDB0033894	-	-	-	-	-	Phenylpropanoids and polyketides	Flavonoids	Flavonoid glycosides	-	1.3373	1.3372	0.8831	4.99e-13	1.3e-11
pos_1048	Salicylic Acid	metab_1011	yes	up	B(i)	C00805;C07588	pos	487-54-7;69-72-7	139.039	2.96278	M+H-H2O, M+H	C7H6O3	75.9	0	HMDB0302214;HMDB0000840;HMDB0001895;PW_C001263;MJDBZSJ0000117	-	-	map01100;map01110;map04075	Metabolism;Metabolism;Environmental Information Processing	Global and overview maps;Global and overview maps;Signal transduction	Benzenoids	Benzene and substituted derivatives	Benzoic acids and derivatives	Metabolic pathways;Biosynthesis of secondary metabolites;Plant hormone signal transduction	1.1552	1.1551	1.0997	1.11e-11	1.61e-10
pos_1052	(Z)-3-Nonen-1-ol	metab_11552	yes	down	B(ii)	-	pos	10340-23-5	302.305	2.93702	M+Na, 2M+NH4	C9H18O	0	44.2	HMDB0030959	-	-	-	-	-	Lipids and lipid-like molecules	Fatty Acyls	Fatty alcohols	-	1.2043	1.2042	0.9076	7.69e-15	5.17e-13
pos_114	(+/-)-(E)-13-Hydroxy-10-oxo-11-octadecenoic acid	metab_106	yes	up	B(ii)	-	pos	28979-44-4	295.226	12.3253	M+H-H2O, M+NH4, M+2Na-H, M+K	C18H32O4	0	82.2	HMDB0040900	-	-	-	-	-	Lipids and lipid-like molecules	Fatty Acyls	Lineolic acids and derivatives	-	1.124	1.1239	1.0836	8.41e-14	3.17e-12
pos_1383	Luteolin 3'-(3''-acetylglucuronide)	metab_1341	yes	down	B(ii)	-	pos	-	505.097	3.67283	M+H, M+NH4	C23H20O13	0	85.1	HMDB0038808;LMPK12110703	-	-	-	-	-	Phenylpropanoids and polyketides	Flavonoids	Flavonoid glycosides	-	1.4484	1.4484	0.8601	1.91e-14	1e-12
pos_1389	2',6'-Dihydroxy-4'-methoxyacetophenone	metab_1347	yes	up	B(i)	C10680	pos	7507-89-3	215.091	3.71735	M+H, M+CH3OH+H	C9H10O4	30.2	0	HMDB0029646	-	-	-	-	-	Organic oxygen compounds	Organooxygen compounds	Carbonyl compounds	-	1.1797	1.1795	1.1326	1.33e-11	1.86e-10
pos_1452	2-Hydroxy-3-(4-hydroxyphenyl)propenoic acid	metab_1409	yes	down	B(ii)	C05350	pos	-	163.039	4.05458	M+H-H2O, M+H	C9H8O4	0	50.5	HMDB0006915;PW_C003007	-	-	map01100;map00350	Metabolism;Metabolism	Global and overview maps;Amino acid metabolism	Benzenoids	Benzene and substituted derivatives	Phenylpyruvic acid derivatives	Metabolic pathways;Tyrosine metabolism	1.4082	1.4082	0.866	4.28e-16	5.61e-14
pos_1458	3',6-Disinapoylsucrose	metab_1415	yes	up	B(ii)	-	pos	139891-98-8	777.219	4.07743	M+NH4, M+Na	C34H42O19	0	70.5	HMDB0040838	-	-	-	-	-	Phenylpropanoids and polyketides	Cinnamic acids and derivatives	Hydroxycinnamic acids and derivatives	-	1.0246	1.0246	1.1101	1.31e-05	3.13e-05
pos_1473	Melibiose	metab_11970	yes	up	B(ii)	C05402	pos	13299-20-2;585-99-9	365.106	4.41618	M+H-H2O, M+Na	C12H22O11	0	63.3	HMDB0259486;PW_C000033;HMDB0000048	Carbohydrates	Oligosaccharides	map01100;map02010;map00052	Metabolism;Environmental Information Processing;Metabolism	Global and overview maps;Membrane transport;Carbohydrate metabolism	Lipids and lipid-like molecules	Fatty Acyls	Fatty acyl glycosides	Metabolic pathways;ABC transporters;Galactose metabolism	1.3738	1.3739	1.1491	4.3e-10	3.38e-09
pos_1495	6''-Malonylgenistin	metab_11992	yes	down	B(ii)	C16192	pos	51011-05-3	519.114	4.5381	M+H-H2O, M+H	C24H22O13	0	58.7	HMDB0029529	-	-	-	-	-	Phenylpropanoids and polyketides	Isoflavonoids	Isoflavonoid O-glycosides	-	1.091	1.0909	0.939	4.22e-12	7.34e-11
pos_1595	4-Hydroxyphenylpyruvic acid	metab_1550	yes	down	B(ii)	C01179	pos	156-39-8	163.039	4.90052	M+H-H2O, M+H	C9H8O4	0	54.3	PW_C000558;HMDB0000707	-	-	map01100;map01110;map01240;map01210;map00130;map01230;map00950;map00350;map00261;map00400	Metabolism;Metabolism;Metabolism;Metabolism;Metabolism;Metabolism;Metabolism;Metabolism;Metabolism;Metabolism	Global and overview maps;Global and overview maps;Global and overview maps;Global and overview maps;Metabolism of cofactors and vitamins;Global and overview maps;Biosynthesis of other secondary metabolites;Amino acid metabolism;Biosynthesis of other secondary metabolites;Amino acid metabolism	Benzenoids	Benzene and substituted derivatives	Phenylpyruvic acid derivatives	Metabolic pathways;Biosynthesis of secondary metabolites;Biosynthesis of cofactors;2-Oxocarboxylic acid metabolism;Ubiquinone and other terpenoid-quinone biosynthesis;Biosynthesis of amino acids;Isoquinoline alkaloid biosynthesis;Tyrosine metabolism;Monobactam biosynthesis;Phenylalanine, tyrosine and tryptophan biosynthesis	1.3059	1.3057	0.8694	2.35e-14	1.18e-12
pos_1679	Tridecyl phloretate	metab_12175	yes	down	B(ii)	-	pos	232262-50-9	393.24	5.47033	M+, M+2Na-H	C22H36O3	0	34.5	HMDB0035477	-	-	-	-	-	Lipids and lipid-like molecules	Fatty Acyls	Fatty alcohol esters	-	1.5679	1.5677	0.762	0.0002148	0.0004166
pos_1732	Cassiaside	metab_1685	yes	up	B(ii)	-	pos	123914-49-8	405.117	6.1963	M+H, M+Na	C20H20O9	0	74.4	HMDB0033913	-	-	-	-	-	Organoheterocyclic compounds	Naphthopyrans	Naphthopyranones	-	2.6413	2.6416	2.2149	2.54e-07	8.62e-07
pos_1845	Isopiperitenone	metab_1797	yes	up	B(ii)	C02289	pos	529-01-1	151.111	8.43655	M+H-H2O, M+H	C10H14O	0	61.9	HMDB0302241	-	-	-	-	-	Lipids and lipid-like molecules	Prenol lipids	Monoterpenoids	-	1.2278	1.2277	1.1125	8.73e-18	3.38e-15
pos_1877	Isophorone	metab_1829	yes	up	B(i)	C14743	pos	78-59-1	121.101	8.41598	M+H, M+H-H2O	C9H14O	60.5	0	HMDB0031195	-	-	-	-	-	Organic oxygen compounds	Organooxygen compounds	Carbonyl compounds	-	1.1856	1.1856	1.1197	4.3e-14	1.9e-12
pos_188	Syringic Acid	metab_174	yes	up	B(i)	C10833	pos	530-57-4	199.06	2.45787	M+H, M+NH4, M+H-H2O	C9H10O5	89.4	0	HMDB0002085;HMDB0254615;MJDBOTE0000394	-	-	-	-	-	Benzenoids	Benzene and substituted derivatives	Benzoic acids and derivatives	-	1.126	1.1259	1.1089	1.72e-12	3.57e-11
pos_1885	Xi-Tetrahydro-3-propyl-2H-pyran-2-one	metab_1837	yes	up	B(ii)	-	pos	-	107.086	8.41598	M+H-2H2O, M+H-H2O	C8H14O2	0	30.7	HMDB0037630	-	-	-	-	-	Organoheterocyclic compounds	Lactones	Delta valerolactones	-	1.1907	1.1907	1.1185	9.97e-15	6.25e-13
pos_19	(S)-Mandelic acid O-beta-D-Glucopyranoside	metab_17	yes	up	B(ii)	-	pos	-	332.133	2.43543	M+H-2H2O, M+H, M+NH4, M+K, 2M+K, M+H-H2O	C14H18O8	0	51.5	HMDB0038335	-	-	-	-	-	Organic oxygen compounds	Organooxygen compounds	Carbohydrates and carbohydrate conjugates	-	1.2059	1.2059	1.095	1.43e-12	3.06e-11
pos_1926	Auxin a	metab_1878	yes	up	B(ii)	-	pos	-	351.213	9.90885	M+Na, M+K	C18H32O5	0	68.7	HMDB0038483	-	-	-	-	-	Lipids and lipid-like molecules	Prenol lipids	Monoterpenoids	-	1.3385	1.3385	1.1259	4.63e-18	2.15e-15
pos_2004	2-Hydroxy-6-pentadecylbenzoic acid	metab_12497	yes	up	B(ii)	C10759	pos	16611-84-0	349.274	0.69435	M+H, M+CH3OH+H	C22H36O3	0	43.3	HMDB0029683;LMPK15040002	-	-	-	-	-	Benzenoids	Benzene and substituted derivatives	Benzoic acids and derivatives	-	1.0176	1.0174	1.0715	9.26e-07	2.76e-06
pos_2027	Coixinden A	metab_1977	yes	down	B(ii)	C17916	pos	149665-18-9	191.07	11.5637	M+, M+H	C11H10O3	0	47.2	HMDB0040938	-	-	-	-	-	Benzenoids	Indenes and isoindenes	Not Available	-	1.0632	1.063	0.9017	1.23e-10	1.18e-09
pos_2061	Prostaglandin I2	metab_2011	yes	up	B(ii)	C01312	pos	35121-78-9	335.218	12.0445	M+H-H2O, M+H	C20H32O5	0	33.1	LMFA03010087;PW_C001028;HMDB0001335	Lipids	Eicosanoids	map01100;map00590	Metabolism;Metabolism	Global and overview maps;Lipid metabolism	Lipids and lipid-like molecules	Fatty Acyls	Eicosanoids	Metabolic pathways;Arachidonic acid metabolism	1.2288	1.2285	1.0939	7.31e-11	7.68e-10
pos_2122	(9R,10S,12Z)-9,10-Dihydroxy-8-oxo-12-octadecenoic acid	metab_2072	yes	up	B(ii)	-	pos	142036-13-3	311.221	12.524	M+H-H2O, M+Na	C18H32O5	0	61.7	HMDB0040611	-	-	-	-	-	Lipids and lipid-like molecules	Fatty Acyls	Lineolic acids and derivatives	-	1.3548	1.3549	1.1419	1.34e-14	7.74e-13
pos_2169	L-4-Chlorotryptophan	metab_12659	yes	up	B(ii)	-	pos	52448-14-3	280.085	8.7707	M+NH4, M+ACN+H	C11H11ClN2O2	0	39.1	HMDB0030400	-	-	-	-	-	Organoheterocyclic compounds	Indoles and derivatives	Indolyl carboxylic acids and derivatives	-	1.2605	1.2604	1.1052	6.78e-13	1.66e-11
pos_2171	Lycoperdic acid	metab_12661	yes	up	B(ii)	-	pos	69086-72-2	218.066	8.7707	M+H-H2O, M+H	C8H11NO6	0	70.8	HMDB0030417	-	-	-	-	-	Organic acids and derivatives	Carboxylic acids and derivatives	Amino acids, peptides, and analogues	-	1.2687	1.2686	1.1009	2.17e-13	6.68e-12
pos_2211	Gamma-L-Glutamyl-L-methionine sulfoxide	metab_12701	yes	up	B(ii)	-	pos	39015-69-5	295.096	9.0783	M+H, 2M+Na	C10H18N2O6S	0	67.5	HMDB0038613	-	-	-	-	-	Organic acids and derivatives	Carboxylic acids and derivatives	Amino acids, peptides, and analogues	-	1.3184	1.3184	1.119	3.91e-11	4.56e-10
pos_2243	Imidazoleacetic acid riboside	metab_12733	yes	up	B(ii)	C05131	pos	29605-99-0	276.119	9.25318	M+H, M+NH4	C10H14N2O6	0	60.5	HMDB0002331	-	-	map00340	Metabolism	Amino acid metabolism	Nucleosides, nucleotides, and analogues	Imidazole ribonucleosides and ribonucleotides	Not Available	Histidine metabolism	1.3784	1.3784	1.1143	1.67e-11	2.25e-10
pos_2267	17-Hydroxylinolenic acid	metab_2214	yes	up	B(ii)	C16346	pos	-	277.215	13.3133	M+H-H2O, M+H	C18H30O3	0	82.4	HMDB0011108	-	-	map00592	Metabolism	Lipid metabolism	Lipids and lipid-like molecules	Fatty Acyls	Lineolic acids and derivatives	alpha-Linolenic acid metabolism	1.1884	1.1883	1.0826	1.47e-13	4.87e-12
pos_2373	Beta-Thujaplicin	metab_12861	yes	down	B(ii)	C09904	pos	499-44-5	165.091	0.612067	M+H	C10H12O2	0	54.2	HMDB0035213	-	-	-	-	-	Hydrocarbon derivatives	Tropones	Tropolones	-	1.1779	1.1783	0.8669	4.79e-07	1.53e-06
pos_249	Citrulline	metab_10753	yes	up	B(ii)	C00327	pos	372-75-8	176.103	7.96455	M+Na, M+K, M+H	C6H13N3O3	0	64.9	HMDB0000904;PW_C000723;MJDBOTE0000481	Peptides	Amino acids	map01100;map00220;map01110;map01230	Metabolism;Metabolism;Metabolism;Metabolism	Global and overview maps;Amino acid metabolism;Global and overview maps;Global and overview maps	Organic acids and derivatives	Carboxylic acids and derivatives	Amino acids, peptides, and analogues	Metabolic pathways;Arginine biosynthesis;Biosynthesis of secondary metabolites;Biosynthesis of amino acids	1.2883	1.2882	1.1075	5.76e-15	4.08e-13
pos_2500	Cafamarine	metab_12981	yes	down	B(ii)	-	pos	42612-19-1	547.197	0.963583	M+K	C26H36O10	0	58.8	HMDB0037003	-	-	-	-	-	Organoheterocyclic compounds	Naphthofurans	Not Available	-	1.5813	1.5813	0.8213	4.2e-11	4.85e-10
pos_2575	Formononetin	metab_13054	yes	down	B(i)	C00858	pos	485-72-3	269.081	1.27495	M+H	C16H12O4	70.1	0	LMPK12050037;HMDB0005808;MJDBOTE0001045	-	-	map01100;map01110	Metabolism;Metabolism	Global and overview maps;Global and overview maps	Phenylpropanoids and polyketides	Isoflavonoids	O-methylated isoflavonoids	Metabolic pathways;Biosynthesis of secondary metabolites	1.7792	1.779	0.7669	2.56e-12	4.9e-11
pos_277	Gamma-Glutamylaspartic acid	metab_10780	yes	up	B(ii)	-	pos	16804-55-0	263.088	10.078	M+H, M+Na, M+H-2H2O	C9H14N2O7	0	69.9	HMDB0030419	-	-	-	-	-	Organic acids and derivatives	Carboxylic acids and derivatives	Amino acids, peptides, and analogues	-	1.0936	1.0937	1.0947	4.64e-10	3.6e-09
pos_2770	D-Alanyl-D-alanine	metab_13249	yes	up	B(ii)	C00993	pos	923-16-0;1948-31-8	143.082	2.14322	M+H-H2O	C6H12N2O3	0	52.1	HMDB0003459;HMDB0028680	Peptides	Peptides	map01100;map00470	Metabolism;Metabolism	Global and overview maps;Metabolism of other amino acids	Organic acids and derivatives	Carboxylic acids and derivatives	Amino acids, peptides, and analogues	Metabolic pathways;D-Amino acid metabolism	1.0583	1.0583	1.0921	1.38e-12	2.97e-11
pos_2846	2-C-Methyl-1,4-erythrono-D-lactone	metab_2783	yes	down	B(ii)	-	pos	18465-71-9	303.049	4.1462	M+ACN+Na, 2M+K	C5H8O4	0	40.6	HMDB0029884	-	-	-	-	-	Organoheterocyclic compounds	Lactones	Gamma butyrolactones	-	1.1773	1.1773	0.9122	6.41e-12	1.02e-10
pos_2857	6-hydroxymethyl-7,8-dihydropterin	metab_13331	yes	down	B(ii)	C01300	pos	-	178.072	2.59895	M+H-H2O	C7H9N5O2	0	50	HMDB0304227	-	-	map01100;map00790;map01240	Metabolism;Metabolism;Metabolism	Global and overview maps;Metabolism of cofactors and vitamins;Global and overview maps	Organoheterocyclic compounds	Pteridines and derivatives	Pterins and derivatives	Metabolic pathways;Folate biosynthesis;Biosynthesis of cofactors	1.0381	1.038	0.9231	2.06e-11	2.67e-10
pos_2869	Neoisoastilbin	metab_13342	yes	down	B(ii)	C17449	pos	29838-67-3	433.113	2.70178	M+H-H2O	C21H22O11	0	49.9	HMDB0033850;HMDB0242667	-	-	-	-	-	Phenylpropanoids and polyketides	Flavonoids	Flavonoid glycosides	-	1.406	1.4059	0.898	3.65e-15	2.83e-13
pos_3	8(R)-Hydroperoxylinoleic acid	metab_2	yes	up	B(ii)	C14831	pos	143343-95-7	335.218	12.7488	M+H-H2O, M+2Na-H, 2M+Na, 2M+K, M+Na, M+NH4, M+H, M+H-2H2O	C18H32O4	0	59	HMDB0004706	-	-	map00591	Metabolism	Lipid metabolism	Lipids and lipid-like molecules	Fatty Acyls	Lineolic acids and derivatives	Linoleic acid metabolism	1.1861	1.186	1.0779	1.08e-13	3.89e-12
pos_30	Glycerophosphocholine	metab_10538	yes	up	B(i)	C00670	pos	28319-77-9	258.11	7.62222	M+H, M+Na, M+K, 2M+Na, 2M+H	C8H20NO6P	72.8	0	HMDB0008160;HMDB0007962;HMDB0008557;HMDB0008587;HMDB0008554;HMDB0008227;HMDB0008820;HMDB0008621;HMDB0008093;HMDB0008161;HMDB0011223;HMDB0008521;HMDB0007895;HMDB0008687;HMDB0008261;HMDB0008259;HMDB0008030;HMDB0011227;HMDB0008226;HMDB0007929;HMDB0008194;HMDB0007930;HMDB0008523;HMDB0008228;HMDB0008159;HMDB0008357;HMDB0008619;HMDB0008291;HMDB0008393;HMDB0008293;HMDB0007994;HMDB0008524;HMDB0008456;HMD…	-	-	map00565;map00564	Metabolism;Metabolism	Lipid metabolism;Lipid metabolism	Lipids and lipid-like molecules	Glycerophospholipids	Glycerophosphocholines	Ether lipid metabolism;Glycerophospholipid metabolism	1.5178	1.5176	1.1288	1.42e-14	8.05e-13
pos_3250	Kaempferide	metab_13704	yes	down	B(i)	C10098	pos	491-54-3	301.07	4.41618	M+H	C16H12O6	76.2	0	HMDB0037441;LMPK12110563;MJDBOTE0000957	-	-	map00944	Metabolism	Biosynthesis of other secondary metabolites	Phenylpropanoids and polyketides	Flavonoids	Flavones	Flavone and flavonol biosynthesis	1.0415	1.0414	0.928	2.59e-10	2.2e-09
pos_3277	Pilocarpine	metab_13728	yes	up	B(ii)	C07474	pos	54-71-7;92-13-7	209.129	4.51652	M+H	C11H16N2O2	0	31.1	HMDB0015217;MJDBOTE0001565	-	-	map01110	Metabolism	Global and overview maps	Alkaloids and derivatives	Not Available	Not Available	Biosynthesis of secondary metabolites	1.5342	1.5342	1.2299	2.19e-10	1.91e-09
pos_34	N2-(3-Carboxy-2-hydroxy-1-oxopropyl)arginine	metab_10542	yes	up	B(ii)	-	pos	87605-92-3	291.13	10.3219	M+H, M+Na, M+K, 2M+H, 2M+Na	C10H18N4O6	0	38.1	HMDB0039408	-	-	-	-	-	Organic acids and derivatives	Carboxylic acids and derivatives	Amino acids, peptides, and analogues	-	1.3524	1.3524	1.1027	3.35e-14	1.55e-12
pos_341	Mg(16:0/0:0/0:0)	metab_10844	yes	down	B(ii)	-	pos	32899-41-5	353.269	3.54585	M+H, M+ACN+H, M+Na	C19H38O4	0	70.7	HMDB0011564;LMGL01010009	-	-	-	-	-	Lipids and lipid-like molecules	Glycerolipids	Monoradylglycerols	-	1.479	1.4789	0.873	2.25e-15	1.94e-13
pos_352	Fustin	metab_10855	yes	down	B(i)	C01378	pos	20725-03-5	289.071	3.26993	M+H, M+CH3OH+H, M+H-H2O	C15H12O6	59.5	0	-	-	-	map00941	Metabolism	Biosynthesis of other secondary metabolites	-	-	-	Flavonoid biosynthesis	1.3874	1.3873	0.869	1.69e-11	2.27e-10
pos_3540	Tricin 7-[feruloyl-(->2)-glucuronyl-(1->2)-glucuronide]	metab_3453	yes	down	B(ii)	-	pos	-	823.169	3.00535	M+H-2H2O	C39H38O22	0	76.7	HMDB0039906	-	-	-	-	-	Phenylpropanoids and polyketides	Flavonoids	Flavonoid glycosides	-	1.3957	1.3958	0.8616	5.58e-09	2.99e-08
pos_3558	Histidinal	metab_14000	yes	up	B(ii)	C01929	pos	23784-15-8	122.072	5.61358	M+H-H2O	C6H9N3O	0	72.3	HMDB0012234	-	-	map01100;map00340;map01110	Metabolism;Metabolism;Metabolism	Global and overview maps;Amino acid metabolism;Global and overview maps	Organic nitrogen compounds	Organonitrogen compounds	Amines	Metabolic pathways;Histidine metabolism;Biosynthesis of secondary metabolites	1.0655	1.0655	1.0712	1.36e-12	2.95e-11
pos_3559	4-Methyl-5-Thiazoleethanol	metab_14001	yes	up	B(i)	C04294	pos	137-00-8	144.048	5.61358	M+H	C6H9NOS	90.5	0	HMDB0032985	-	-	map00730;map01100;map01240	Metabolism;Metabolism;Metabolism	Metabolism of cofactors and vitamins;Global and overview maps;Global and overview maps	Organoheterocyclic compounds	Azoles	Thiazoles	Thiamine metabolism;Metabolic pathways;Biosynthesis of cofactors	1.066	1.066	1.0775	1.08e-12	2.42e-11
pos_3659	Altersolanol A	metab_14097	yes	down	B(i)	C10296	pos	22268-16-2	319.082	6.1422	M+H-H2O	C16H16O8	55.7	0	-	-	-	-	-	-	-	-	-	-	1.1288	1.1288	0.9105	3.64e-14	1.65e-12
pos_3659	Scoparone	metab_3570	yes	up	B(i)	C09311	pos	120-08-1	224.091	3.40703	M+NH4	C11H10O4	77.1	0	HMDB0030818;MJDBOTE0001143	-	-	map00999	Metabolism	Biosynthesis of other secondary metabolites	Phenylpropanoids and polyketides	Coumarins and derivatives	Not Available	Biosynthesis of various plant secondary metabolites	1.4304	1.4302	1.1996	5.16e-11	5.76e-10
pos_3668	Vanylglycol	metab_3577	yes	up	B(ii)	C05594	pos	534-82-7	185.081	3.42908	M+H	C9H12O4	0	34.5	HMDB0001490;PW_C001147	-	-	map01100;map00350	Metabolism;Metabolism	Global and overview maps;Amino acid metabolism	Benzenoids	Phenols	Methoxyphenols	Metabolic pathways;Tyrosine metabolism	1.1856	1.1855	1.145	1.5e-12	3.17e-11
pos_3676	Shikimic acid 3-phosphate	metab_3583	yes	down	B(ii)	C03175	pos	63959-45-5	287.054	3.45033	M+CH3OH+H	C7H11O8P	0	50.8	HMDB0301781	-	-	map01100;map00400;map01110;map01230	Metabolism;Metabolism;Metabolism;Metabolism	Global and overview maps;Amino acid metabolism;Global and overview maps;Global and overview maps	Organic acids and derivatives	Organic phosphoric acids and derivatives	Phosphate esters	Metabolic pathways;Phenylalanine, tyrosine and tryptophan biosynthesis;Biosynthesis of secondary metabolites;Biosynthesis of amino acids	1.2989	1.2989	0.9	7.54e-16	8.4e-14
pos_3734	Dattelic acid	metab_3641	yes	down	B(ii)	C10434	pos	73263-62-4	301.07	3.65072	M+H-2H2O	C16H16O8	0	81.5	HMDB0033999	-	-	map01100;map00941;map00940;map01110;map00945	Metabolism;Metabolism;Metabolism;Metabolism;Metabolism	Global and overview maps;Biosynthesis of other secondary metabolites;Biosynthesis of other secondary metabolites;Global and overview maps;Biosynthesis of other secondary metabolites	Phenylpropanoids and polyketides	Cinnamic acids and derivatives	Hydroxycinnamic acids and derivatives	Metabolic pathways;Flavonoid biosynthesis;Phenylpropanoid biosynthesis;Biosynthesis of secondary metabolites;Stilbenoid, diarylheptanoid and gingerol biosynthesis	1.0203	1.0203	0.9346	4.62e-14	1.99e-12
pos_3740	Malonylgenistin	metab_3647	yes	down	B(i)	C16192	pos	-	519.112	3.67283	M+H	C24H22O13	42.2	0	-	-	-	-	-	-	-	-	-	-	1.3464	1.3464	0.9055	7.98e-15	5.31e-13
pos_3778	Dihydroxycitracridone I	metab_3685	yes	up	B(ii)	-	pos	161043-20-5	388.138	3.87282	M+H	C20H21NO7	0	57.3	HMDB0031401	-	-	-	-	-	Organoheterocyclic compounds	Quinolines and derivatives	Benzoquinolines	-	1.52	1.5199	1.199	2.18e-14	1.1e-12
pos_3867	Gentisin	metab_3770	yes	down	B(ii)	C10066	pos	437-50-3	259.059	4.28375	M+H	C14H10O5	0	68.3	HMDB0031760	-	-	-	-	-	Organoheterocyclic compounds	Benzopyrans	1-benzopyrans	-	1.401	1.401	0.8283	6.17e-12	9.93e-11
pos_3920	4-Methylumbelliferone glucuronide	metab_3822	yes	down	B(ii)	C11584	pos	6160-80-1	317.065	4.53563	M+H-2H2O	C16H16O9	0	83.3	HMDB0240464	-	-	-	-	-	Phenylpropanoids and polyketides	Coumarins and derivatives	Coumarin glycosides	-	1.1643	1.1642	0.9165	1.36e-11	1.9e-10
pos_3931	Benzyl 6-O-beta-D-apiofuranosyl-beta-D-glucoside	metab_3833	yes	up	B(ii)	-	pos	-	213.075	4.60413	M+H+Na	C18H26O10	0	44.4	HMDB0303056	-	-	-	-	-	Organic oxygen compounds	Organooxygen compounds	Carbohydrates and carbohydrate conjugates	-	1.1571	1.1571	1.1282	1.8e-13	5.73e-12
pos_3941	3-Hydroxybenzyl alcohol glucoside	metab_3843	yes	up	B(ii)	C03351	pos	143995-98-6	595.198	4.62675	2M+Na	C13H18O7	0	56.4	HMDB0038331	-	-	-	-	-	Organic oxygen compounds	Organooxygen compounds	Carbohydrates and carbohydrate conjugates	-	1.1688	1.1689	1.105	7.84e-12	1.21e-10
pos_3956	2-Oxovaleric acid	metab_14384	yes	up	B(ii)	C06255	pos	1821-02-9	158.081	7.55998	M+ACN+H	C5H8O3	0	37.9	HMDB0001865	Organic acids	Carboxylic acids	-	-	-	Organic acids and derivatives	Keto acids and derivatives	Short-chain keto acids and derivatives	-	1.0385	1.0383	1.0839	1.22e-10	1.17e-09
pos_40	[8]-Paradol	metab_10548	yes	up	B(ii)	-	pos	27113-23-1	307.227	0.634267	M+H, M+CH3OH+H, M+NH4, M+H-H2O	C19H30O3	0	31.3	HMDB0040640	-	-	-	-	-	Benzenoids	Phenols	Methoxyphenols	-	1.1976	1.1975	1.1087	1.88e-07	6.59e-07
pos_4025	2-Hydroxypyridine	metab_14452	yes	up	B(ii)	C02502	pos	142-08-5	113.071	7.98567	M+NH4	C5H5NO	0	34.4	HMDB0013751	-	-	-	-	-	Organoheterocyclic compounds	Pyridines and derivatives	Hydropyridines	-	1.2339	1.2338	1.1191	2.78e-13	8.2e-12
pos_4027	2-Aminomuconic acid semialdehyde	metab_14453	yes	up	B(ii)	C03824	pos	245128-91-0	159.077	7.98567	M+NH4	C6H7NO3	0	68.9	HMDB0001280;LMFA01060191;PW_C000991	-	-	map01100;map00380	Metabolism;Metabolism	Global and overview maps;Amino acid metabolism	Organic acids and derivatives	Carboxylic acids and derivatives	Amino acids, peptides, and analogues	Metabolic pathways;Tryptophan metabolism	1.2914	1.2914	1.1033	4.09e-15	3.1e-13
pos_4094	5'-Deoxyadenosine	metab_14519	yes	up	B(ii)	C05198	pos	4754-39-6	234.097	8.29	M+H-H2O	C10H13N5O3	0	39.8	HMDB0001983	-	-	-	-	-	Nucleosides, nucleotides, and analogues	5''-deoxyribonucleosides	Not Available	-	1.1378	1.1376	1.0925	9.37e-10	6.55e-09
pos_4204	Naringenin Chalcone	metab_4105	yes	down	B(i)	C06561	pos	5071-40-9;25515-46-2	273.075	6.83208	M+H	C15H12O5	90	0	LMPK12120264;HMDB0029631;MJDBOTE0001299	-	-	map01100;map00941;map01110	Metabolism;Metabolism;Metabolism	Global and overview maps;Biosynthesis of other secondary metabolites;Global and overview maps	Phenylpropanoids and polyketides	Linear 1,3-diarylpropanoids	Chalcones and dihydrochalcones	Metabolic pathways;Flavonoid biosynthesis;Biosynthesis of secondary metabolites	1.8535	1.8534	0.7162	3.61e-14	1.64e-12
pos_430	Azaleatin 3-glucoside	metab_10933	yes	down	B(ii)	-	pos	-	479.119	2.16533	M+H, M+Na, M+K	C22H22O12	0	60.7	HMDB0037360;LMPK12112542	-	-	-	-	-	Phenylpropanoids and polyketides	Flavonoids	Flavonoid glycosides	-	1.2996	1.2995	0.9109	1.07e-14	6.5e-13
pos_4377	Isowertin 2''-rhamnoside	metab_4276	yes	down	B(ii)	C12629	pos	64821-00-7	557.164	9.45442	M+H-2H2O	C28H32O14	0	34.6	HMDB0037417	-	-	map00944	Metabolism	Biosynthesis of other secondary metabolites	Phenylpropanoids and polyketides	Flavonoids	Flavonoid glycosides	Flavone and flavonol biosynthesis	1.0459	1.046	0.9367	1.07e-10	1.05e-09
pos_4378	Argininosuccinic acid	metab_14794	yes	up	B(ii)	C03406	pos	2387-71-5	273.119	9.85517	M+H-H2O	C10H18N4O6	0	74.4	HMDB0000052;PW_C000036	Peptides	Amino acids	map01100;map00220;map00250;map01110;map01230	Metabolism;Metabolism;Metabolism;Metabolism;Metabolism	Global and overview maps;Amino acid metabolism;Amino acid metabolism;Global and overview maps;Global and overview maps	Organic acids and derivatives	Carboxylic acids and derivatives	Amino acids, peptides, and analogues	Metabolic pathways;Arginine biosynthesis;Alanine, aspartate and glutamate metabolism;Biosynthesis of secondary metabolites;Biosynthesis of amino acids	1.3291	1.3291	1.1342	1.54e-15	1.45e-13
pos_4444	15-hete	metab_4342	yes	up	B(ii)	C04742	pos	54845-95-3	353.268	10.5214	M+CH3OH+H	C20H32O3	0	34.8	LMFA03060066;HMDB0003876;LMFA03060087	-	-	map00590;map01100	Metabolism;Metabolism	Lipid metabolism;Global and overview maps	Lipids and lipid-like molecules	Fatty Acyls	Eicosanoids	Arachidonic acid metabolism;Metabolic pathways	1.1903	1.1903	1.1328	7.29e-11	7.67e-10
pos_4526	1-Isothiocyanatobutane	metab_14936	yes	up	B(ii)	-	pos	592-82-5	116.053	11.7436	M+H	C5H9NS	0	30.4	HMDB0031328	-	-	-	-	-	Organosulfur compounds	Isothiocyanates	Not Available	-	1.153	1.1527	1.1067	5.33e-07	1.68e-06
pos_4554	9-OxoODE	metab_4451	yes	up	B(ii)	C14766	pos	-	259.205	11.5637	M+H-2H2O	C18H30O3	0	44.5	LMFA02000274;HMDB0004669;LMFA02000251	-	-	map00591	Metabolism	Lipid metabolism	Lipids and lipid-like molecules	Fatty Acyls	Lineolic acids and derivatives	Linoleic acid metabolism	1.1318	1.1316	1.1131	5e-13	1.3e-11
pos_4911	Osmaronin	metab_15311	yes	up	B(ii)	-	pos	160551-60-0	301.14	13.6781	M+ACN+H	C11H17NO6	0	73.7	HMDB0032769	-	-	-	-	-	Lipids and lipid-like molecules	Fatty Acyls	Fatty acyl glycosides	-	1.0598	1.0598	1.0851	3.8e-05	8.37e-05
pos_4920	20alpha-Dihydroprogesterone	metab_4803	yes	up	B(ii)	C04042	pos	145-14-2	349.272	13.616	M+CH3OH+H	C21H32O2	0	48.8	HMDB0003069;LMST02030169	-	-	map01100	Metabolism	Global and overview maps	Lipids and lipid-like molecules	Steroids and steroid derivatives	Pregnane steroids	Metabolic pathways	1.1046	1.1046	1.0943	5.34e-12	8.88e-11
pos_497	Isopeonidin 3-rutinoside	metab_10999	yes	down	B(ii)	-	pos	-	610.185	0.589317	M+H, M+CH3OH+H	C28H33O15+	0	32	HMDB0041753	-	-	-	-	-	Phenylpropanoids and polyketides	Flavonoids	Flavonoid glycosides	-	1.2477	1.2476	0.9007	7.72e-08	2.97e-07
pos_499	Squamocin L	metab_11001	yes	down	B(ii)	-	pos	98767-45-4	589.483	0.589317	M+H-H2O, M+ACN+H	C37H66O6	0	62.5	HMDB0030940	-	-	-	-	-	Lipids and lipid-like molecules	Fatty Acyls	Fatty alcohols	-	1.2784	1.2786	0.8713	5.57e-07	1.75e-06
pos_5090	Homomethionine	metab_15480	yes	up	B(ii)	C17213	pos	25148-30-5	164.074	11.7436	M+H	C6H13NO2S	0	57.2	HMDB0030406	-	-	map01210;map01110;map00966	Metabolism;Metabolism;Metabolism	Global and overview maps;Global and overview maps;Biosynthesis of other secondary metabolites	Organic acids and derivatives	Carboxylic acids and derivatives	Amino acids, peptides, and analogues	2-Oxocarboxylic acid metabolism;Biosynthesis of secondary metabolites;Glucosinolate biosynthesis	1.0865	1.0863	1.0635	1.05e-10	1.03e-09
pos_513	9-F1-phytoprostane	metab_489	yes	up	B(ii)	-	pos	-	293.21	11.1746	M+H-2H2O, M+NH4, M+H	C18H32O5	0	88.3	HMDB0304641	-	-	-	-	-	Lipids and lipid-like molecules	Fatty Acyls	Eicosanoids	-	1.2482	1.2481	1.1166	7.49e-16	8.38e-14
pos_515	(9Z,11E,13E,15Z)-4-Oxo-9,11,13,15-octadecatetraenoic acid	metab_491	yes	up	B(ii)	-	pos	17699-21-7	291.195	11.0602	M+H-H2O, M+ACN+H, M+H	C18H26O3	0	51.7	HMDB0031098	-	-	-	-	-	Lipids and lipid-like molecules	Fatty Acyls	Lineolic acids and derivatives	-	1.4671	1.4671	1.196	3.54e-15	2.78e-13
pos_5180	N-Acetyl-L-glutamic acid	metab_15569	yes	up	B(ii)	C00624	pos	1188-37-0	231.098	10.4763	M+ACN+H	C7H11NO5	0	40.9	HMDB0001138	-	-	map01100;map00220;map01110;map01210;map00470;map01230	Metabolism;Metabolism;Metabolism;Metabolism;Metabolism;Metabolism	Global and overview maps;Amino acid metabolism;Global and overview maps;Global and overview maps;Metabolism of other amino acids;Global and overview maps	Organic acids and derivatives	Carboxylic acids and derivatives	Amino acids, peptides, and analogues	Metabolic pathways;Arginine biosynthesis;Biosynthesis of secondary metabolites;2-Oxocarboxylic acid metabolism;D-Amino acid metabolism;Biosynthesis of amino acids	1.2546	1.2545	1.102	1.09e-12	2.44e-11
pos_5278	S-Acetyldihydrolipoamide-E	metab_15666	yes	up	B(ii)	C16255	pos	-	291.119	9.89953	M+ACN+H	C10H19NO2S2	0	31.3	HMDB0006878;LMFA08020202;PW_C002986	-	-	map00020;map00010;map00785;map00620	Metabolism;Metabolism;Metabolism;Metabolism	Carbohydrate metabolism;Carbohydrate metabolism;Metabolism of cofactors and vitamins;Carbohydrate metabolism	Lipids and lipid-like molecules	Fatty Acyls	Fatty amides	Citrate cycle (TCA cycle);Glycolysis / Gluconeogenesis;Lipoic acid metabolism;Pyruvate metabolism	1.0797	1.0796	1.0856	2.39e-12	4.66e-11
pos_5294	Paucine	metab_15682	yes	up	B(ii)	C03002	pos	29554-26-5	251.139	9.83308	M+H	C13H18N2O3	0	39.1	HMDB0029876	-	-	-	-	-	Benzenoids	Phenols	Benzenediols	-	1.1811	1.1809	1.0948	4.01e-10	3.19e-09
pos_530	Maslinic acid	metab_504	yes	up	B(ii)	C16939	pos	4373-41-5	455.35	8.88728	M+H-H2O, M+H, M+H-2H2O	C30H48O4	0	48.9	LMPR0106180014;HMDB0002392	-	-	-	-	-	Lipids and lipid-like molecules	Prenol lipids	Triterpenoids	-	1.1566	1.1565	1.116	3.82e-11	4.47e-10
pos_5334	Neopterin	metab_15722	yes	up	B(ii)	C05926	pos	2009-64-5;2277-42-1;10162-32-0	276.072	9.69928	M+Na	C9H11N5O4	0	46.2	HMDB0000877;PW_C000673;HMDB0000727;HMDB0000845	-	-	map00790	Metabolism	Metabolism of cofactors and vitamins	Organoheterocyclic compounds	Pteridines and derivatives	Pterins and derivatives	Folate biosynthesis	1.3748	1.3747	1.1604	1.42e-13	4.76e-12
pos_5418	7-Aminomethyl-7-carbaguanine	metab_15805	yes	up	B(ii)	C16675	pos	-	180.088	9.38445	M+H	C7H9N5O	0	67.8	HMDB0011690	-	-	map01100;map00790	Metabolism;Metabolism	Global and overview maps;Metabolism of cofactors and vitamins	Organoheterocyclic compounds	Pyrrolopyrimidines	Pyrrolo[2,3-d]pyrimidines	Metabolic pathways;Folate biosynthesis	1.0023	1.0022	1.0717	2.42e-10	2.08e-09
pos_5519	Methionine sulfoxide	metab_15904	yes	up	B(ii)	C02989	pos	62697-73-8;3226-65-1	166.054	9.0783	M+H	C5H11NO3S	0	40.7	HMDB0002005;PW_C001342	-	-	map01100;map00270	Metabolism;Metabolism	Global and overview maps;Amino acid metabolism	Organic acids and derivatives	Carboxylic acids and derivatives	Amino acids, peptides, and analogues	Metabolic pathways;Cysteine and methionine metabolism	1.1506	1.1505	1.1089	1.53e-10	1.41e-09
pos_5539	Shikimic acid	metab_15923	yes	up	B(ii)	C00493	pos	138-59-0	216.087	9.01102	M+ACN+H	C7H10O5	0	71	HMDB0003070	-	-	map01100;map01110;map01240;map00999;map01230;map00400	Metabolism;Metabolism;Metabolism;Metabolism;Metabolism;Metabolism	Global and overview maps;Global and overview maps;Global and overview maps;Biosynthesis of other secondary metabolites;Global and overview maps;Amino acid metabolism	Organic oxygen compounds	Organooxygen compounds	Alcohols and polyols	Metabolic pathways;Biosynthesis of secondary metabolites;Biosynthesis of cofactors;Biosynthesis of various plant secondary metabolites;Biosynthesis of amino acids;Phenylalanine, tyrosine and tryptophan biosynthesis	1.0312	1.031	1.089	6.12e-11	6.64e-10
pos_5581	6-Amino-9H-purine-9-propanoic acid	metab_15964	yes	up	B(ii)	-	pos	4244-47-7	249.108	8.85688	M+ACN+H	C8H9N5O2	0	40.6	HMDB0029939	-	-	-	-	-	Organoheterocyclic compounds	Imidazopyrimidines	Purines and purine derivatives	-	1.0568	1.0567	1.08	2.46e-11	3.11e-10
pos_5626	N2-(3-Hydroxysuccinoyl)arginine	metab_16008	yes	up	B(ii)	-	pos	90250-85-4	291.13	8.72795	M+H	C10H18N4O6	0	49.6	HMDB0032765	-	-	-	-	-	Organic acids and derivatives	Carboxylic acids and derivatives	Amino acids, peptides, and analogues	-	1.4072	1.4071	1.1406	1.96e-14	1.01e-12
pos_5627	Ribose 1-phosphate	metab_16009	yes	down	B(ii)	C00620	pos	14075-00-4	213.016	8.72795	M+H-H2O	C5H11O8P	0	30.9	HMDB0001489;PW_C001146	-	-	map01100;map00030;map00230	Metabolism;Metabolism;Metabolism	Global and overview maps;Carbohydrate metabolism;Nucleotide metabolism	Organic oxygen compounds	Organooxygen compounds	Carbohydrates and carbohydrate conjugates	Metabolic pathways;Pentose phosphate pathway;Purine metabolism	1.015	1.0149	0.9219	1.91e-14	1e-12
pos_5647	N-gamma-L-Glutamyl-D-alanine	metab_16027	yes	up	B(ii)	-	pos	-	219.098	8.64417	M+H	C8H14N2O5	0	74.7	HMDB0036301	-	-	-	-	-	Organic acids and derivatives	Carboxylic acids and derivatives	Amino acids, peptides, and analogues	-	1.1863	1.1863	1.0802	1.59e-13	5.2e-12
pos_568	Indole-3-acetic Acid	metab_540	yes	up	B(i)	C00954	pos	87-51-4	176.07	4.9917	M+H, M+2Na-H, M+	C10H9NO2	88.8	0	HMDB0000197;HMDB0302181;MJDBZSJ0000111	-	-	map01100;map00380;map04075	Metabolism;Metabolism;Environmental Information Processing	Global and overview maps;Amino acid metabolism;Signal transduction	Organoheterocyclic compounds	Indoles and derivatives	Indolyl carboxylic acids and derivatives	Metabolic pathways;Tryptophan metabolism;Plant hormone signal transduction	1.0129	1.0128	1.079	4.65e-11	5.27e-10
pos_568	Auxin b	metab_11070	yes	up	B(ii)	-	pos	-	293.211	0.712233	M+H-H2O, M+NH4	C18H30O4	0	43.6	HMDB0038484	-	-	-	-	-	Lipids and lipid-like molecules	Prenol lipids	Monoterpenoids	-	1.023	1.0229	1.0613	4.36e-15	3.27e-13
pos_5746	Trans-3-hydroxy-L-proline	metab_16116	yes	up	B(ii)	C05147	pos	-	304.15	8.37278	2M+ACN+H	C5H9NO3	0	63.5	HMDB0059659	-	-	map01100;map00330	Metabolism;Metabolism	Global and overview maps;Amino acid metabolism	Organic acids and derivatives	Carboxylic acids and derivatives	Amino acids, peptides, and analogues	Metabolic pathways;Arginine and proline metabolism	1.1752	1.1754	1.0975	3.8e-10	3.05e-09
pos_5875	Medicanine	metab_16245	yes	up	B(ii)	-	pos	91106-30-8	192.123	8.02982	M+CH3OH+H	C7H13NO3	0	42.9	HMDB0038625	-	-	-	-	-	Organic acids and derivatives	Carboxylic acids and derivatives	Amino acids, peptides, and analogues	-	1.1532	1.1533	1.0963	5.67e-12	9.31e-11
pos_5892	Decarbamoylsaxitoxin	metab_16262	yes	up	B(ii)	C20021	pos	58911-04-9	320.146	7.98567	M+ACN+Na	C9H16N6O3	0	41.2	HMDB0038319	-	-	-	-	-	Phenylpropanoids and polyketides	Saxitoxins, gonyautoxins, and derivatives	Not Available	-	1.0306	1.0306	1.0806	9.62e-10	6.71e-09
pos_592	Quercetin 7-glucoside	metab_564	yes	down	B(ii)	C12639	pos	-	465.102	4.1462	M+H, 2M+Na, M+Na	C21H20O12	0	57.2	HMDB0302151	-	-	-	-	-	Phenylpropanoids and polyketides	Flavonoids	Flavonoid glycosides	-	1.1124	1.1125	0.9199	7.33e-10	5.3e-09
pos_5935	Jurubine	metab_5761	yes	up	B(ii)	-	pos	14256-61-2	613.442	14.5551	M+NH4	C33H57NO8	0	90.7	LMST01070002;HMDB0034194	-	-	-	-	-	Lipids and lipid-like molecules	Steroids and steroid derivatives	Steroidal glycosides	-	1.0575	1.0572	1.0706	4.18e-08	1.74e-07
pos_6	5,8,12-Trihydroxy-9-octadecenoic acid	metab_5	yes	up	B(ii)	-	pos	-	353.229	8.41598	M+H-2H2O, M+K, M+Na, M+NH4, M+2Na-H, 2M+Na, 2M+K, M+H-H2O	C18H34O5	0	32.7	LMFA01050543;HMDB0030936;LMFA02000221	-	-	-	-	-	Lipids and lipid-like molecules	Fatty Acyls	Fatty acids and conjugates	-	1.2065	1.2066	1.0787	1.32e-15	1.28e-13
pos_6031	Deoxyuridine	metab_16396	yes	up	B(ii)	C00526	pos	951-78-0	246.109	7.49727	M+NH4	C9H12N2O5	0	71.5	HMDB0000012;HMDB0245528;PW_C000007;MJDBOTE0000510	Nucleic acids	Nucleosides	map00240;map01100;map02010;map01232	Metabolism;Metabolism;Environmental Information Processing;Metabolism	Nucleotide metabolism;Global and overview maps;Membrane transport;Global and overview maps	Nucleosides, nucleotides, and analogues	Pyrimidine nucleosides	Pyrimidine 2''-deoxyribonucleosides	Pyrimidine metabolism;Metabolic pathways;ABC transporters;Nucleotide metabolism	1.2549	1.2547	1.0977	1.22e-11	1.74e-10
pos_6272	4-Hydroxybutyric acid	metab_19662	yes	up	B(ii)	C00989	pos	591-81-1	247.058	6.90393	2M+K	C4H8O3	0	55.6	HMDB0000710	Organic acids	Carboxylic acids	map01100;map01200;map00650	Metabolism;Metabolism;Metabolism	Global and overview maps;Global and overview maps;Carbohydrate metabolism	Lipids and lipid-like molecules	Fatty Acyls	Fatty acids and conjugates	Metabolic pathways;Carbon metabolism;Butanoate metabolism	1.0972	1.0971	1.0835	1.78e-09	1.14e-08
pos_6343	3-Dehydroquinic acid	metab_16691	yes	up	B(ii)	C00944	pos	10534-44-8	232.082	6.71525	M+ACN+H	C7H10O6	0	72	HMDB0012710	-	-	map01100;map00400;map01110;map01230	Metabolism;Metabolism;Metabolism;Metabolism	Global and overview maps;Amino acid metabolism;Global and overview maps;Global and overview maps	Organic acids and derivatives	Hydroxy acids and derivatives	Alpha hydroxy acids and derivatives	Metabolic pathways;Phenylalanine, tyrosine and tryptophan biosynthesis;Biosynthesis of secondary metabolites;Biosynthesis of amino acids	1.3537	1.3536	1.1539	4.48e-14	1.95e-12
pos_6389	Queuine	metab_16736	yes	up	B(ii)	C01449	pos	72496-59-4	319.15	6.60707	M+ACN+H	C12H15N5O3	0	37.3	HMDB0001495	-	-	-	-	-	Organoheterocyclic compounds	Pyrrolopyrimidines	Pyrrolo[2,3-d]pyrimidines	-	1.4017	1.4009	1.1326	1.34e-05	3.18e-05
pos_6592	1-Deoxynojirimycin	metab_16933	yes	up	B(ii)	C16843	pos	19130-96-2	349.161	6.0542	2M+Na	C6H13NO4	0	56.4	HMDB0035359	-	-	-	-	-	Organoheterocyclic compounds	Piperidines	Not Available	-	1.4119	1.4113	1.1761	2.22e-05	5.07e-05
pos_68	(4-Hydroxybenzoyl)choline	metab_62	yes	up	B(ii)	-	pos	5094-31-5	471.248	12.7713	2M+Na, 2M+K, 2M+NH4, M+ACN+H	C12H18NO3+	0	40.6	HMDB0029559	-	-	-	-	-	Benzenoids	Benzene and substituted derivatives	Benzoic acids and derivatives	-	1.3354	1.3342	1.1373	0.000426	0.0007898
pos_6900	Falcarindiol	metab_6683	yes	up	B(ii)	C08449	pos	55297-87-5	293.21	13.0112	M+CH3OH+H	C17H24O2	0	48.9	HMDB0244257;LMFA05000658;HMDB0033941	-	-	-	-	-	Lipids and lipid-like molecules	Fatty Acyls	Fatty alcohols	-	1.2441	1.2441	1.1139	4.04e-14	1.79e-12
pos_7175	3,4',7-Trihydroxyflavone	metab_17474	yes	down	B(ii)	C10037	pos	2034-65-3	271.06	4.57867	M+H	C15H10O5	0	65.9	HMDB0034004	-	-	-	-	-	Phenylpropanoids and polyketides	Flavonoids	Flavones	-	1.1261	1.126	0.9091	2.13e-11	2.75e-10
pos_7191	(2'E,4'Z,8E)-Colneleic acid	metab_6961	yes	up	B(ii)	C19827	pos	52761-34-9	312.252	12.3025	M+NH4	C18H30O3	0	57.6	HMDB0030995	-	-	-	-	-	Lipids and lipid-like molecules	Fatty Acyls	Fatty acids and conjugates	-	1.045	1.0447	1.1019	1.42e-08	6.66e-08
pos_7210	Yucalexin P21	metab_17508	yes	down	B(ii)	-	pos	119626-54-9	337.274	4.4753	M+CH3OH+H	C20H32O2	0	57.6	HMDB0036754	-	-	-	-	-	Lipids and lipid-like molecules	Prenol lipids	Diterpenoids	-	1.0839	1.0838	0.935	8.25e-11	8.51e-10
pos_7215	13-hode	metab_6984	yes	up	B(ii)	C14762	pos	29623-28-7	279.231	12.2127	M+H-H2O	C18H32O3	0	79.5	HMDB0004667;HMDB0242324;LMFA02000228	-	-	map00591	Metabolism	Lipid metabolism	Lipids and lipid-like molecules	Fatty Acyls	Lineolic acids and derivatives	Linoleic acid metabolism	1.0522	1.0523	1.0696	1.96e-12	3.95e-11
pos_7235	Peonidin 3-(6''-malonyl-glucoside)	metab_17533	yes	down	B(ii)	-	pos	-	549.124	4.41618	M+	C25H25O14+	0	58.1	HMDB0029241	-	-	-	-	-	Phenylpropanoids and polyketides	Flavonoids	Flavonoid glycosides	-	1.0102	1.0102	0.9514	1.04e-10	1.03e-09
pos_7250	N-Acetyl-D-galactosamine	metab_19676	yes	up	B(i)	C01132	pos	14215-68-0;1811-31-0;1811-31-0;14131-60-3	186.076	4.41618	M+H-2H2O	C8H15NO6	84.7	0	HMDB0000853;HMDB0000212;MJDBOTE0000646	Carbohydrates	Monosaccharides	map01100;map00520;map01250;map00052	Metabolism;Metabolism;Metabolism;Metabolism	Global and overview maps;Carbohydrate metabolism;Global and overview maps;Carbohydrate metabolism	Organic oxygen compounds	Organooxygen compounds	Carbohydrates and carbohydrate conjugates	Metabolic pathways;Amino sugar and nucleotide sugar metabolism;Biosynthesis of nucleotide sugars;Galactose metabolism	1.3232	1.3231	1.1337	2.75e-12	5.19e-11
pos_7252	5-Hydroxymethyl-2-furancarboxaldehyde	metab_17548	yes	up	B(ii)	C11101	pos	67-47-0	168.066	4.41618	M+ACN+H	C6H6O3	0	70.2	HMDB0034355	-	-	-	-	-	Organic oxygen compounds	Organooxygen compounds	Carbonyl compounds	-	1.2888	1.2888	1.137	5.41e-12	8.97e-11
pos_7320	2-(Acetylamino)-2-deoxy-alpha-D-mannopyranose	metab_17604	yes	up	B(ii)	C02711	pos	-	244.079	4.33597	M+Na	C8H15NO6	0	43.7	HMDB0248228	-	-	-	-	-	Organic oxygen compounds	Organooxygen compounds	Carbohydrates and carbohydrate conjugates	-	1.1833	1.1831	1.0961	1.04e-12	2.35e-11
pos_7350	11-HpODE	metab_7118	yes	up	B(ii)	C07338	pos	-	277.216	11.5637	M+H-2H2O	C18H32O4	0	73.1	HMDB0062281;LMFA02000115	-	-	map00591	Metabolism	Lipid metabolism	Lipids and lipid-like molecules	Fatty Acyls	Lineolic acids and derivatives	Linoleic acid metabolism	1.1398	1.1397	1.0834	2.04e-17	6.04e-15
pos_7354	Antibiotic SB 202742	metab_17634	yes	down	B(ii)	-	pos	83173-24-4	393.24	4.13105	M+Na	C24H34O3	0	38	HMDB0041206	-	-	-	-	-	Benzenoids	Benzene and substituted derivatives	Benzoic acids and derivatives	-	1.337	1.3368	0.896	1.48e-12	3.15e-11
pos_7355	Mg(0:0/20:4(5z,8z,11z,14z)/0:0)	metab_17635	yes	down	B(ii)	C13856	pos	53847-30-6	417.24	4.11023	M+K	C23H38O4	0	35.7	LMGL01010023;HMDB0004666	-	-	-	-	-	Lipids and lipid-like molecules	Endocannabinoids	Not Available	-	1.0118	1.0117	0.9453	4.29e-12	7.45e-11
pos_7386	Carthamone	metab_17665	yes	down	B(ii)	C08598	pos	86579-00-2	449.108	3.96863	M+H	C21H20O11	0	72.5	HMDB0037377;LMPK12120410	-	-	-	-	-	Phenylpropanoids and polyketides	Cinnamic acids and derivatives	Hydroxycinnamic acids and derivatives	-	1.8381	1.838	0.7984	5.37e-13	1.38e-11
pos_7435	Pelargonidin 3-(6''-malonylglucoside)	metab_17712	yes	down	B(ii)	C12642	pos	-	519.114	3.88145	M+	C24H23O13+	0	70.8	HMDB0303647;LMPK12010030	-	-	map00942	Metabolism	Biosynthesis of other secondary metabolites	Phenylpropanoids and polyketides	Flavonoids	Flavonoid glycosides	Anthocyanin biosynthesis	1.6309	1.6307	0.8332	4.05e-15	3.09e-13
pos_7494	N-Acetylalliin	metab_17771	yes	up	B(ii)	-	pos	-	184.043	3.727	M+H-2H2O	C8H13NO4S	0	36	HMDB0242184	-	-	-	-	-	Organic acids and derivatives	Carboxylic acids and derivatives	Amino acids, peptides, and analogues	-	1.3671	1.3671	1.1616	9.2e-13	2.12e-11
pos_7566	13-Nor-6-eremophilene-8,11-dione	metab_7329	yes	up	B(ii)	-	pos	348119-85-7	221.153	10.4986	M+H	C14H20O2	0	34.8	HMDB0037606	-	-	-	-	-	Lipids and lipid-like molecules	Prenol lipids	Sesquiterpenoids	-	1.2674	1.2673	1.1645	7.18e-12	1.13e-10
pos_7625	(S)-10,16-Dihydroxyhexadecanoic acid	metab_7387	yes	up	B(ii)	C08285	pos	69232-67-3	311.221	9.97715	M+Na	C16H32O4	0	77	HMDB0037798	-	-	map00073	Metabolism	Lipid metabolism	Lipids and lipid-like molecules	Fatty Acyls	Fatty acids and conjugates	Cutin, suberine and wax biosynthesis	1.3692	1.3691	1.1439	5.06e-16	6.28e-14
pos_765	Fasciculic Acid B	metab_11266	yes	up	B(i)	-	pos	126882-55-1	654.458	1.36288	M+NH4, M+Na	C36H60O9	54.8	0	LMST01010389;HMDB0036438	-	-	-	-	-	Lipids and lipid-like molecules	Prenol lipids	Triterpenoids	-	1.6067	1.6065	1.2002	2.39e-17	6.81e-15
pos_7673	Perillic acid	metab_7433	yes	up	B(ii)	C11924	pos	7694-45-3	333.203	9.7275	2M+H	C10H14O2	0	60.9	HMDB0004586;LMPR0102090041	-	-	-	-	-	Lipids and lipid-like molecules	Prenol lipids	Monoterpenoids	-	1.1384	1.1384	1.1133	2.19e-10	1.91e-09
pos_7725	Dermatan L-iduronate	metab_19670	yes	down	B(ii)	C01490	pos	24967-94-0	448.124	3.26993	M+K	C16H27NO11	0	72.4	HMDB0060470;HMDB0000632	-	-	map01100	Metabolism	Global and overview maps	Organic oxygen compounds	Organooxygen compounds	Carbohydrates and carbohydrate conjugates	Metabolic pathways	2.1698	2.1695	0.6514	1.62e-10	1.48e-09
pos_7816	Ruscogenin	metab_18083	yes	down	B(ii)	C08909	pos	472-11-7	494.324	3.15543	M+ACN+Na	C27H42O4	0	63.9	HMDB0257364;LMST01080038	-	-	-	-	-	Lipids and lipid-like molecules	Prenol lipids	Triterpenoids	-	1.3978	1.3977	0.8816	1.18e-14	7.05e-13
pos_7845	(2'E,4'Z,7'Z,8E)-Colnelenic acid	metab_7603	yes	up	B(ii)	C16320	pos	52591-16-9	293.21	8.41598	M+H	C18H28O3	0	74.8	HMDB0030996	-	-	map00592;map01110	Metabolism;Metabolism	Lipid metabolism;Global and overview maps	Lipids and lipid-like molecules	Fatty Acyls	Fatty acids and conjugates	alpha-Linolenic acid metabolism;Biosynthesis of secondary metabolites	1.2768	1.2767	1.1137	2.74e-20	5.17e-17
pos_7893	Phytosphingosine	metab_18157	yes	down	B(ii)	C12144	pos	554-62-1	318.3	3.02393	M+H	C18H39NO3	0	54.6	HMDB0004610;LMSP01030001	-	-	map00600;map01100	Metabolism;Metabolism	Lipid metabolism;Global and overview maps	Organic nitrogen compounds	Organonitrogen compounds	Amines	Sphingolipid metabolism;Metabolic pathways	1.2266	1.2266	0.9154	1.65e-13	5.35e-12
pos_7912	Peperinic acid	metab_18175	yes	up	B(ii)	-	pos	514-93-2	200.128	2.98052	M+NH4	C10H14O3	0	45	HMDB0038181	-	-	-	-	-	Organoheterocyclic compounds	Benzofurans	Not Available	-	1.339	1.3388	1.1604	1.03e-12	2.32e-11
pos_7927	13-Hydroxy-5'-O-methylmelledonal	metab_18190	yes	up	B(ii)	-	pos	112471-06-4	480.223	2.93702	M+NH4	C24H30O9	0	58	HMDB0035864	-	-	-	-	-	Lipids and lipid-like molecules	Prenol lipids	Sesquiterpenoids	-	1.332	1.3318	1.1533	8.75e-12	1.32e-10
pos_8001	L-Thyronine	metab_7757	yes	up	B(ii)	-	pos	1596-67-4	315.137	7.24015	M+ACN+H	C15H15NO4	0	33.4	HMDB0000667	-	-	-	-	-	Organic acids and derivatives	Carboxylic acids and derivatives	Amino acids, peptides, and analogues	-	1.6583	1.6583	1.295	1.5e-15	1.42e-13
pos_8020	Malvidin 3-glucoside	metab_18280	yes	up	B(ii)	C12140	pos	7228-78-6	493.134	2.806	M+	C23H25O12+	0	43.3	HMDB0030777	-	-	map00942	Metabolism	Biosynthesis of other secondary metabolites	Phenylpropanoids and polyketides	Flavonoids	Flavonoid glycosides	Anthocyanin biosynthesis	1.5431	1.543	1.1793	1.05e-15	1.08e-13
pos_812	Methyl 2,4,6-trihydroxybenzoate	metab_11312	yes	down	B(ii)	-	pos	3147-39-5	226.071	1.65043	M+H-H2O, M+ACN+H	C8H8O5	0	30.1	HMDB0029650	-	-	-	-	-	Benzenoids	Benzene and substituted derivatives	Benzoic acids and derivatives	-	1.2317	1.2316	0.8976	1.71e-14	9.26e-13
pos_8125	1-Methylguanine	metab_18376	yes	down	B(ii)	C04152	pos	938-85-2	166.072	2.39775	M+H	C6H7N5O	0	38.4	HMDB0003282	-	-	-	-	-	Organoheterocyclic compounds	Imidazopyrimidines	Purines and purine derivatives	-	1.1478	1.1476	0.9215	8.25e-12	1.26e-10
pos_8128	1,8-Heptadecadiene-4,6-diyne-3,10-diol	metab_7884	yes	up	B(ii)	-	pos	63910-76-9	293.21	6.31	M+CH3OH+H	C17H24O2	0	36.5	HMDB0038781;LMFA05000584	-	-	-	-	-	Lipids and lipid-like molecules	Fatty Acyls	Fatty alcohols	-	1.2019	1.2019	1.1115	5.35e-15	3.85e-13
pos_8186	Aflatoxin B1 diol	metab_18435	yes	up	B(ii)	C19588	pos	50668-79-6	347.077	2.16533	M+H	C17H14O8	0	53.6	HMDB0060430	-	-	-	-	-	Phenylpropanoids and polyketides	Coumarins and derivatives	Furanocoumarins	-	1.0644	1.0645	1.089	1.22e-11	1.74e-10
pos_8282	Na-p-Hydroxycoumaroyltryptophan	metab_8037	yes	down	B(ii)	-	pos	-	395.096	5.51493	M+2Na-H	C20H18N2O4	0	47	HMDB0041370	-	-	-	-	-	Organic acids and derivatives	Carboxylic acids and derivatives	Amino acids, peptides, and analogues	-	1.5658	1.5656	0.8006	2.55e-12	4.9e-11
pos_8375	Isorhamnetin 3-O-[a-L-rhamnopyranosyl-(1->3)-a-L-rhamnopyranosyl-(1->6)-b-D-glucopyranoside]	metab_8129	yes	up	B(ii)	-	pos	122342-15-8	815.201	5.1739	M+2Na-H	C34H42O20	0	65.9	HMDB0039850	-	-	-	-	-	Phenylpropanoids and polyketides	Flavonoids	Flavonoid glycosides	-	1.8565	1.8561	1.3452	7.37e-11	7.73e-10
pos_8382	8-Acetoxypinoresinol 4-glucoside	metab_18626	yes	up	B(ii)	-	pos	-	579.207	1.73985	M+H	C28H34O13	0	50.6	HMDB0033283	-	-	-	-	-	Lignans, neolignans and related compounds	Furanoid lignans	Not Available	-	1.3511	1.3511	1.1415	5.54e-12	9.13e-11
pos_8512	6-Keto-prostaglandin F1a	metab_18753	yes	up	B(ii)	C05961	pos	58962-34-8	412.271	1.53898	M+ACN+H	C20H34O6	0	74.4	PW_C001726;HMDB0002886	-	-	map00590;map01100	Metabolism;Metabolism	Lipid metabolism;Global and overview maps	Lipids and lipid-like molecules	Fatty Acyls	Eicosanoids	Arachidonic acid metabolism;Metabolic pathways	1.5271	1.527	1.1821	5.33e-16	6.52e-14
pos_8563	Oryzalide B	metab_18801	yes	up	B(ii)	-	pos	134885-94-2	353.23	1.38447	M+CH3OH+H	C19H28O4	0	44.7	HMDB0037592	-	-	-	-	-	Lipids and lipid-like molecules	Prenol lipids	Terpene lactones	-	1.0356	1.0355	1.0751	1.34e-13	4.56e-12
pos_8674	Acacetin	metab_18910	yes	down	B(i)	C01470	pos	480-44-4	285.076	1.1646	M+H	C16H12O5	84.7	0	LMPK12110468;MJDBOTE0000499	-	-	map00944	Metabolism	Biosynthesis of other secondary metabolites	-	-	-	Flavone and flavonol biosynthesis	1.8111	1.811	0.7795	1.42e-16	2.46e-14
pos_8694	Silibinin	metab_18928	yes	down	B(ii)	C07610	pos	25166-14-7;22888-70-6	515.155	1.11995	M+CH3OH+H	C25H22O10	0	50.1	LMPK12140712;HMDB0040513;HMDB0030583;MJDBOTE0001480	-	-	-	-	-	Lignans, neolignans and related compounds	Flavonolignans	Not Available	-	1.0581	1.058	0.924	4.9e-11	5.51e-10
pos_870	Diazepam	metab_838	yes	up	B(ii)	C06948	pos	439-14-5	569.152	2.83122	M+CH3OH+H, 2M+H	C16H13ClN2O	0	38.9	HMDB0014967	-	-	-	-	-	Organoheterocyclic compounds	Benzodiazepines	1,4-benzodiazepines	-	1.0615	1.0615	1.0884	1.14e-07	4.22e-07
pos_8749	2',4',5,7,8-Pentahydroxyisoflavone	metab_8494	yes	down	B(ii)	-	pos	104363-16-8	325.031	4.28375	M+Na	C15H10O7	0	32.4	HMDB0033264	-	-	-	-	-	Phenylpropanoids and polyketides	Isoflavonoids	Isoflav-2-enes	-	1.444	1.444	0.8366	1.43e-13	4.8e-12
pos_8831	Myricetin	metab_8575	yes	down	B(i)	C10107	pos	529-44-2	301.034	4.1462	M+H-H2O	C15H10O8	57.4	0	HMDB0002755;LMPK12110001;MJDBOTE0000381	-	-	map00941;map01110;map00944	Metabolism;Metabolism;Metabolism	Biosynthesis of other secondary metabolites;Global and overview maps;Biosynthesis of other secondary metabolites	Phenylpropanoids and polyketides	Flavonoids	Flavones	Flavonoid biosynthesis;Biosynthesis of secondary metabolites;Flavone and flavonol biosynthesis	1.0111	1.0111	0.9225	7.3e-11	7.67e-10
pos_8833	5-Methoxyindoleacetate	metab_19065	yes	down	B(ii)	C05660	pos	3471-31-6	206.081	0.963583	M+H	C11H11NO3	0	53.9	PW_C002060;HMDB0004096	-	-	map00380	Metabolism	Amino acid metabolism	Organoheterocyclic compounds	Indoles and derivatives	Indolyl carboxylic acids and derivatives	Tryptophan metabolism	1.5639	1.5637	0.8143	1.01e-14	6.32e-13
pos_8843	Sakuranetin	metab_19075	yes	down	B(i)	C09833	pos	2957-21-3	287.092	0.941033	M+H	C16H14O5	78.4	0	LMPK12140571;HMDB0030090	-	-	map00941;map01110	Metabolism;Metabolism	Biosynthesis of other secondary metabolites;Global and overview maps	Phenylpropanoids and polyketides	Flavonoids	O-methylated flavonoids	Flavonoid biosynthesis;Biosynthesis of secondary metabolites	1.8038	1.8038	0.7369	3.15e-12	5.81e-11
pos_8881	Myristicin	metab_8625	yes	up	B(i)	C10480	pos	607-91-0	193.086	4.05458	M+H	C11H12O3	59.7	0	HMDB0035873	-	-	-	-	-	Organoheterocyclic compounds	Benzodioxoles	Not Available	-	1.2149	1.2148	1.13	1.8e-13	5.73e-12
pos_8896	Methyl jasmonate	metab_8640	yes	up	B(ii)	C16318;C11512	pos	1211-29-6;95722-42-2	242.174	4.03192	M+NH4	C13H20O3	0	35	LMFA02020010;HMDB0301800;HMDB0036583	-	-	map00592;map01110	Metabolism;Metabolism	Lipid metabolism;Global and overview maps	Lipids and lipid-like molecules	Fatty Acyls	Lineolic acids and derivatives	alpha-Linolenic acid metabolism;Biosynthesis of secondary metabolites	2.8269	2.8261	4.2268	2.9e-05	6.51e-05
pos_8946	Thromboxane B2	metab_19172	yes	up	B(ii)	C05963	pos	54397-85-2	353.23	0.786217	M+H-H2O	C20H34O6	0	32.6	PW_C001820;LMFA03030002;HMDB0003252	Lipids	Eicosanoids	map00590;map01100	Metabolism;Metabolism	Lipid metabolism;Global and overview maps	Lipids and lipid-like molecules	Fatty Acyls	Eicosanoids	Arachidonic acid metabolism;Metabolic pathways	1.0531	1.0529	1.0901	4.7e-10	3.64e-09
pos_90	D-Galactose	metab_19666	yes	up	B(ii)	C00124	pos	59-23-4;7296-64-2;59-23-4;10257-28-0;3646-73-9	203.053	4.39742	M+Na, M+ACN+H, M+K, M+NH4	C6H12O6	0	63.5	HMDB0003449;HMDB0000143;PW_C000093;HMDB0250761;MJDBOTE0001042	Carbohydrates	Monosaccharides	map01100;map00052	Metabolism;Metabolism	Global and overview maps;Carbohydrate metabolism	Organic oxygen compounds	Organooxygen compounds	Carbohydrates and carbohydrate conjugates	Metabolic pathways;Galactose metabolism	1.0038	1.0037	1.0566	2.09e-08	9.41e-08
pos_907	Dalbergioidin	metab_875	yes	down	B(ii)	C10415	pos	30368-42-4	271.059	3.20485	M+H-H2O, M+H	C15H12O6	0	38.9	HMDB0032707	-	-	-	-	-	Phenylpropanoids and polyketides	Isoflavonoids	Isoflavans	-	1.1618	1.1618	0.9078	1.7e-12	3.54e-11
pos_9085	Floionolic acid	metab_19303	yes	up	B(ii)	C19621	pos	17705-68-9	297.243	0.712233	M+H-2H2O	C18H36O5	0	78.3	LMFA02000147;HMDB0034295	-	-	map00073	Metabolism	Lipid metabolism	Lipids and lipid-like molecules	Fatty Acyls	Fatty acids and conjugates	Cutin, suberine and wax biosynthesis	1.0652	1.0651	1.0637	4.62e-10	3.59e-09
pos_9105	Tamarixetin	metab_8844	yes	down	B(ii)	C10188	pos	603-61-2	319.08	3.65072	M+H	C16H14O7	0	65.4	HMDB0002937;LMPK12110606	-	-	-	-	-	Phenylpropanoids and polyketides	Flavonoids	O-methylated flavonoids	-	1.138	1.1379	0.923	4e-12	7.04e-11
pos_9157	Cucurbitaxanthin A	metab_19370	yes	down	B(ii)	-	pos	103955-77-7	584.421	0.656283	M+	C40H56O3	0	71	LMPR01070064;HMDB0035319	-	-	-	-	-	Lipids and lipid-like molecules	Prenol lipids	Tetraterpenoids	-	1.5037	1.5052	0.6834	0.01497	0.02201
pos_9158	3-(3,4-Dihydroxyphenyl)lactic acid	metab_8896	yes	down	B(ii)	C01207	pos	23028-17-3	163.039	3.58313	M+H-2H2O	C9H10O5	0	46.3	HMDB0003503	-	-	-	-	-	Phenylpropanoids and polyketides	Phenylpropanoic acids	Not Available	-	1.3747	1.3745	0.8501	1.42e-13	4.78e-12
pos_9185	Dihydrohydroxy-O-methylsterigmatocystin	metab_8923	yes	up	B(ii)	-	pos	30099-66-2	374.122	3.5382	M+NH4	C19H16O7	0	59.4	HMDB0033659	-	-	-	-	-	Phenylpropanoids and polyketides	Sterigmatocystins	Not Available	-	1.375	1.3752	1.1642	2.91e-11	3.56e-10
pos_9192	Dehydroepiandrosterone	metab_19405	yes	down	B(ii)	C01227	pos	53-43-0;2283-82-1	599.41	0.634267	2M+Na	C19H28O2	0	47.9	LMST02020021;HMDB0000077;HMDB0005962;PW_C000054;MJDBOTE0001055	Steroids;Hormones and transmitters	19-Carbon atoms;Steroid hormones	map01100	Metabolism	Global and overview maps	Lipids and lipid-like molecules	Steroids and steroid derivatives	Androstane steroids	Metabolic pathways	3.1143	3.1142	0.003	1.18e-11	1.68e-10
pos_9228	1-Acetoxy-2-hydroxy-16-heptadecyn-4-one	metab_19441	yes	up	B(ii)	-	pos	24607-10-1	342.264	0.634267	M+NH4	C19H32O4	0	44.3	HMDB0031007;LMFA05000595	-	-	-	-	-	Lipids and lipid-like molecules	Fatty Acyls	Fatty alcohols	-	1.146	1.1457	1.1197	3.72e-06	9.8e-06
pos_927	4-Pyridoxolactone	metab_11427	yes	down	B(ii)	C00971	pos	4753-19-9	166.05	1.67285	M+H, M+NH4	C8H7NO3	0	39.3	HMDB0003454	-	-	map00750	Metabolism	Metabolism of cofactors and vitamins	Organoheterocyclic compounds	Pyridines and derivatives	Pyridinecarboxylic acids and derivatives	Vitamin B6 metabolism	1.611	1.6109	0.8336	4.55e-17	1.03e-14
pos_9328	Cyanidin-3-O-Alpha-Arabinoside	metab_9061	yes	down	B(i)	-	pos	-	419.096	3.31808	M+	C20H19O10+	88.7	0	-	-	-	-	-	-	-	-	-	-	1.4294	1.4293	0.8672	6.29e-16	7.36e-14
pos_934	5,4'-Dihydroxy-3,3'-dimethoxy-6,7-methylenedioxyflavone 4'-glucuronide	metab_902	yes	down	B(ii)	-	pos	-	535.107	3.45033	M+H, M+Na	C24H22O14	0	49	LMPK12112943;HMDB0301869	-	-	-	-	-	Phenylpropanoids and polyketides	Flavonoids	Flavonoid glycosides	-	1.3182	1.3182	0.9191	1.48e-17	4.57e-15
pos_9348	Paeonol	metab_9081	yes	up	B(i)	C10712	pos	552-41-0	167.07	3.29525	M+H	C9H10O3	37.9	0	HMDB0256081;MJDBOTE0001333	-	-	-	-	-	Organic oxygen compounds	Organooxygen compounds	Carbonyl compounds	-	1.0074	1.0073	1.0997	8.51e-11	8.72e-10
pos_9350	Deoxycytidine	metab_9083	yes	up	B(ii)	C00881	pos	951-77-9	227.091	3.29525	M+	C9H13N3O4	0	33.6	PW_C000008;HMDB0250725;HMDB0000014	Nucleic acids	Nucleosides	map00240;map01100;map02010;map01232	Metabolism;Metabolism;Environmental Information Processing;Metabolism	Nucleotide metabolism;Global and overview maps;Membrane transport;Global and overview maps	Nucleosides, nucleotides, and analogues	Pyrimidine nucleosides	Pyrimidine 2''-deoxyribonucleosides	Pyrimidine metabolism;Metabolic pathways;ABC transporters;Nucleotide metabolism	1.6569	1.6569	1.2933	4.75e-14	2.02e-12
pos_9387	Pipecolic acid betaine	metab_9120	yes	down	B(ii)	C08283	pos	472-22-0	433.112	3.20485	M+H	C21H20O10	0	42.6	HMDB0304559;HMDB0304552;HMDB0033433	-	-	-	-	-	Phenylpropanoids and polyketides	Flavonoids	Flavonoid glycosides	-	1.1856	1.1856	0.9219	5.48e-12	9.06e-11
pos_9400	Verbenalin	metab_9133	yes	up	B(ii)	C09802	pos	548-37-8	411.125	3.18313	M+Na	C17H24O10	0	56.2	LMPR0102070016;HMDB0301853;MJDBOTE0000258	-	-	-	-	-	Lipids and lipid-like molecules	Prenol lipids	Terpene glycosides	-	1.9144	1.9144	1.4152	3.01e-12	5.61e-11
pos_9405	Coumarin	metab_9138	yes	up	B(ii)	C05851	pos	91-64-5	147.044	3.18313	M+H	C9H6O2	0	48.1	HMDB0001218	-	-	map01110;map00999	Metabolism;Metabolism	Global and overview maps;Biosynthesis of other secondary metabolites	Phenylpropanoids and polyketides	Coumarins and derivatives	Not Available	Biosynthesis of secondary metabolites;Biosynthesis of various plant secondary metabolites	1.0823	1.0822	1.086	1.17e-14	7.04e-13
pos_9501	Isogentisin	metab_9233	yes	down	B(ii)	C10070	pos	491-64-5	259.06	3.04957	M+H	C14H10O5	0	57.7	HMDB0030871	-	-	-	-	-	Organoheterocyclic compounds	Benzopyrans	1-benzopyrans	-	1.3935	1.3936	0.8482	1.38e-12	2.98e-11
pos_9534	2'-Hydroxygenistein	metab_9265	yes	down	B(ii)	C12134	pos	1156-78-1	287.054	2.9829	M+H	C15H10O6	0	43.9	HMDB0034014;LMPK12050327	-	-	-	-	-	Phenylpropanoids and polyketides	Isoflavonoids	Isoflav-2-enes	-	1.3223	1.3222	0.8954	1.19e-16	2.18e-14
pos_9571	Dehydrozingerone	metab_9300	yes	up	B(ii)	C17840	pos	1080-12-2	234.112	2.91907	M+ACN+H	C11H12O3	0	46.3	HMDB0032591	-	-	-	-	-	Phenylpropanoids and polyketides	Cinnamic acids and derivatives	Hydroxycinnamic acids and derivatives	-	1.2172	1.2171	1.1174	1.21e-16	2.18e-14
pos_962	Quercetin 3-(6''-malonyl-glucoside)	metab_929	yes	down	B(ii)	C12638	pos	96862-01-0	533.092	3.45033	M+H-H2O, M+H	C24H22O15	0	76	HMDB0037368	-	-	map00944	Metabolism	Biosynthesis of other secondary metabolites	Phenylpropanoids and polyketides	Flavonoids	Flavonoid glycosides	Flavone and flavonol biosynthesis	1.2958	1.2957	0.8969	1.95e-14	1.01e-12
pos_971	Salicyluric acid	metab_11471	yes	down	B(ii)	C07588	pos	487-54-7	178.05	2.47847	M+H-H2O, M+H	C9H9NO4	0	63.7	HMDB0000840	-	-	-	-	-	Benzenoids	Benzene and substituted derivatives	Benzoic acids and derivatives	-	1.3881	1.3881	0.873	3.22e-13	9.14e-12
pos_9757	Aesculin	metab_9480	yes	down	B(ii)	C09264	pos	531-75-9	305.065	2.59422	M+H-2H2O	C15H16O9	0	61.6	HMDB0030820	-	-	-	-	-	Phenylpropanoids and polyketides	Coumarins and derivatives	Coumarin glycosides	-	1.2122	1.2123	0.8825	9.79e-11	9.77e-10
pos_9787	L-Dopachrome	metab_9510	yes	up	B(ii)	C01693	pos	89762-39-0	226.071	2.54865	M+CH3OH+H	C9H7NO4	0	31.1	HMDB0001430;PW_C001105	-	-	map01100;map00350	Metabolism;Metabolism	Global and overview maps;Amino acid metabolism	Organic acids and derivatives	Carboxylic acids and derivatives	Amino acids, peptides, and analogues	Metabolic pathways;Tyrosine metabolism	1.1376	1.1375	1.1344	1.55e-10	1.42e-09
pos_9789	(E)-3-(2,3-Dihydroxyphenyl)-2-propenoic acid	metab_9512	yes	down	B(ii)	C12623	pos	38481-04-8	163.039	2.54865	M+H-H2O	C9H8O4	0	41.3	HMDB0032057	-	-	map01100;map00360	Metabolism;Metabolism	Global and overview maps;Amino acid metabolism	Phenylpropanoids and polyketides	Cinnamic acids and derivatives	Hydroxycinnamic acids and derivatives	Metabolic pathways;Phenylalanine metabolism	1.1698	1.1698	0.8846	2.15e-14	1.09e-12
pos_9807	(E)-Casimiroedine	metab_9530	yes	up	B(ii)	C10577	pos	5853-02-01	481.203	2.5031	M+ACN+Na	C21H27N3O6	0	70.7	HMDB0030274	-	-	-	-	-	Organic oxygen compounds	Organooxygen compounds	Carbohydrates and carbohydrate conjugates	-	1.1084	1.1079	1.1033	4.76e-09	2.61e-08
pos_9867	Cis-Zeatin O-glucoside	metab_9590	yes	up	B(ii)	C15546	pos	71866-93-8	382.171	2.36738	M+H	C16H23N5O6	0	71.4	HMDB0012203	-	-	map01110;map00908	Metabolism;Metabolism	Global and overview maps;Metabolism of terpenoids and polyketides	Lipids and lipid-like molecules	Fatty Acyls	Fatty acyl glycosides	Biosynthesis of secondary metabolites;Zeatin biosynthesis	1.3205	1.3207	1.1577	6.26e-12	1.01e-10
pos_992	4-Hydroxy-5-phenyltetrahydro-1,3-oxazin-2-one	metab_11492	yes	up	B(ii)	C16595	pos	-	194.081	1.09835	M+H-H2O, M+H	C10H11NO3	0	43.3	PW_C040532;HMDB0060389	-	-	-	-	-	Benzenoids	Benzene and substituted derivatives	Not Available	-	1.2189	1.2189	1.1381	3.03e-13	8.75e-12
