# Supplementary material for: Comparative transcriptomic and metabolomic analysis reveals mechanisms of selenium-regulated anthocyanin synthesis in waxy maize (Zea mays L.)
Source: Front Plant Sci. 2024 Oct 3;15:1466756. doi: 10.3389/fpls.2024.1466756 (PMC11484008; doi:10.3389/fpls.2024.1466756)
Supplement: Supplementary file 1 [file DataSheet1.zip › Table S18.xlsx]

## Sheet: Table S18
TableS 18 Regulation of structural genes and metabolites related to anthocyanin synthesis
ID	Metabolite	Regulate	M/Z	Pathway	DEGs
pos_9789	(E)-3-(2,3-Dihydroxyphenyl)-2-propenoic acid	down	163.039	Phenylalanine metabolism	Zm00001eb247620 Zm00001eb185240 Zm00001eb077230
neg_2542	L-Phenylalanine	up	164.071	Phenylalanine metabolism
neg_2948	3-(3-hydroxyphenyl)propanoic Acid	up	165.055	Phenylalanine metabolism
neg_3620	N-Acetyl-L-phenylalanine	up	206.082	Phenylalanine metabolism
neg_10984	4-Hydroxyphenylacetic Acid	up	151.039	Phenylalanine metabolism
pos_3734	Dattelic acid	down	301.07	Phenylpropanoid biosynthesis	Zm00001eb247620 Zm00001eb077230
neg_239	1-O-Sinapoyl-beta-D-glucose	up	385.115	Phenylpropanoid biosynthesis
neg_2542	L-Phenylalanine	up	164.071	Phenylpropanoid biosynthesis
neg_2999	Sinapic acid	up	223.061	Phenylpropanoid biosynthesis
neg_4166	5-Hydroxyferulic acid	up	209.045	Phenylpropanoid biosynthesis
pos_846	Aromadendrin	down	289.07	Flavonoid biosynthesis	Zm00001eb240910
pos_3734	Dattelic acid	down	301.07	Flavonoid biosynthesis
pos_4204	Naringenin Chalcone	down	273.075	Flavonoid biosynthesis
pos_8831	Myricetin	down	301.034	Flavonoid biosynthesis
pos_352	Fustin	down	289.071	Flavonoid biosynthesis
pos_8843	Sakuranetin	down	287.092	Flavonoid biosynthesis
neg_3054	(-)-Epiafzelechin	down	319.083	Flavonoid biosynthesis
neg_3343	Luteolin	down	285.041	Flavonoid biosynthesis
neg_3272	Leucopelargonidin	down	335.078	Flavonoid biosynthesis
neg_4508	Homoeriodictyol	down	301.072	Flavonoid biosynthesis
neg_4460	Apigenin	down	269.046	Flavonoid biosynthesis
neg_4752	Taxifolin	down	303.051	Flavonoid biosynthesis
neg_8269	Naringenin	down	271.062	Flavonoid biosynthesis
neg_8833	Tricetin	down	347.041	Flavonoid biosynthesis
neg_8990	(+)-Gallocatechin	down	611.142	Flavonoid biosynthesis
neg_10398	Hesperetin	down	301.072	Flavonoid biosynthesis
neg_10490	Leucocyanidin	down	351.073	Flavonoid biosynthesis
neg_10887	Eriodictyol	down	287.057	Flavonoid biosynthesis
pos_7257	4alpha-Methylzymosterol	up	421.346	Stilbenoid, diarylheptanoid and gingerol biosynthesis	Zm00001eb198050 Zm00001eb240910
